# Supplementary material for: Psychological flexibility and cognitive-affective processes in young adults’ daily lives
Source: Sci Rep. 2024 Apr 8;14:8182. doi: 10.1038/s41598-024-58598-3 (PMC11001944; doi:10.1038/s41598-024-58598-3)
Supplement: Supplementary file 1 — Supplementary Information 1. [file 41598_2024_58598_MOESM1_ESM.xlsx]

## Sheet: Blatt 1 - Network Analysis Psyc
Network Analysis Psychological Flexibility_Data
Name	Scheduled Time	Response Time	VID	Session-ID	Day	Session	weekday	LocationLatitude	LocationLongitude	Gender	Age	Relationship	Livingstatus	Degree	Occupation	StartDate	EndDate	Progress	Duration (in seconds)	Finished	RecordedDate	PBAT-1	PBAT-2	PBAT-3	PBAT-4	PBAT-5	PBAT-6	PBAT-7	PBAT-8	PBAT-9	PBAT-10	PBAT-11	PBAT-12	PBAT-13	PBAT-14	PBAT-15	PBAT-16	PBAT-17	PBAT-18	Core-Affect-Valence	Core-Affect-Arousal	LifeSatisfaction	STOPD-1	STOPD-2	STOPD-3	STOPD-4	STOPD-5	Sleep-Hour	Sleep-Quality
59986.0	2022-09-14 11:58:56	2022-09-14 13:12:14	2.0	1	1.0	1.0	Wednesday	50.8021	8.7857	1.0	21.0	1.0	2.0	4.0	2.0	2022-09-14 13:07:44	2022-09-14 13:12:04	100	259	1	-1.0	17.0	93.0	15.0	86.0	57.0	62.0	0.0	56.0	8.0	72.0	0.0	100.0	60.0	36.0	45.0	64.0	78.0	78.0	66.0	11.0	73.0	30.0	59.0	25.0	0.0	0.0	7.0	70.0
59986.0	2022-09-14 14:15:15	2022-09-14 14:39:34	2.0	2	1.0	2.0	Wednesday	50.8021	8.7857	1.0	21.0	1.0	2.0	4.0	2.0	2022-09-14 14:36:25	2022-09-14 14:39:29	100	184	1	-1.0	14.0	100.0	24.0	86.0	36.0	83.0	0.0	73.0	0.0	77.0	3.0	100.0	42.0	41.0	36.0	92.0	76.0	78.0	74.0	57.0	82.0	16.0	58.0	34.0	0.0	0.0	-1.0	-1.0
59986.0	2022-09-14 18:11:39	2022-09-14 18:37:03	2.0	3	1.0	3.0	-1.0	-1.0	-1.0	1.0	21.0	1.0	2.0	4.0	2.0	-1	-1	-1	-1	-1	-1.0	-1.0	-1.0	-1.0	-1.0	-1.0	-1.0	-1.0	-1.0	-1.0	-1.0	-1.0	-1.0	-1.0	-1.0	-1.0	-1.0	-1.0	-1.0	-1.0	-1.0	-1.0	-1.0	-1.0	-1.0	-1.0	-1.0	-1.0	-1.0
59986.0	2022-09-14 20:24:34	2022-09-14 20:32:40	2.0	4	1.0	4.0	Wednesday	50.8021	8.7857	1.0	21.0	1.0	2.0	4.0	2.0	2022-09-14 20:28:20	2022-09-14 20:32:35	100	254	1	-1.0	0.0	100.0	13.0	79.0	76.0	84.0	0.0	100.0	0.0	92.0	27.0	51.0	28.0	42.0	8.0	65.0	100.0	68.0	79.0	10.0	77.0	6.0	0.0	0.0	0.0	100.0	-1.0	-1.0
59986.0	2022-09-14 23:39:07	2022-09-14 23:48:30	2.0	5	1.0	5.0	-1.0	-1.0	-1.0	1.0	21.0	1.0	2.0	4.0	2.0	-1	-1	-1	-1	-1	-1.0	-1.0	-1.0	-1.0	-1.0	-1.0	-1.0	-1.0	-1.0	-1.0	-1.0	-1.0	-1.0	-1.0	-1.0	-1.0	-1.0	-1.0	-1.0	-1.0	-1.0	-1.0	-1.0	-1.0	-1.0	-1.0	-1.0	-1.0	-1.0
59986.0	2022-09-15 11:22:51	2022-09-15 13:04:49	2.0	6	2.0	1.0	Thursday	50.8021	8.7857	1.0	21.0	1.0	2.0	4.0	2.0	2022-09-15 13:01:41	2022-09-15 13:04:43	100	181	1	-1.0	41.0	100.0	59.0	82.0	36.0	67.0	6.0	39.0	0.0	66.0	25.0	51.0	19.0	50.0	37.0	63.0	86.0	87.0	53.0	0.0	61.0	59.0	10.0	24.0	0.0	0.0	7.0	51.0
59986.0	2022-09-15 13:33:20	2022-09-15 13:35:59	2.0	7	2.0	2.0	Thursday	50.8021	8.7857	1.0	21.0	1.0	2.0	4.0	2.0	2022-09-15 13:33:30	2022-09-15 13:35:53	100	142	1	-1.0	41.0	100.0	48.0	63.0	52.0	59.0	0.0	20.0	0.0	59.0	42.0	44.0	35.0	46.0	50.0	59.0	86.0	57.0	43.0	4.0	78.0	56.0	0.0	23.0	0.0	100.0	-1.0	-1.0
59986.0	2022-09-15 17:01:13	2022-09-15 17:07:10	2.0	8	2.0	3.0	Thursday	50.8021	8.7857	1.0	21.0	1.0	2.0	4.0	2.0	2022-09-15 17:04:20	2022-09-15 17:07:05	100	165	1	-1.0	59.0	76.0	34.0	64.0	73.0	63.0	0.0	24.0	0.0	59.0	57.0	56.0	0.0	50.0	47.0	79.0	59.0	63.0	39.0	0.0	82.0	55.0	9.0	15.0	0.0	15.0	-1.0	-1.0
59986.0	2022-09-15 19:10:52	2022-09-15 20:05:37	2.0	9	2.0	4.0	Thursday	50.8021	8.7857	1.0	21.0	1.0	2.0	4.0	2.0	2022-09-15 20:02:19	2022-09-15 20:05:33	100	193	1	-1.0	32.0	66.0	49.0	59.0	67.0	51.0	80.0	78.0	0.0	73.0	43.0	55.0	28.0	28.0	40.0	56.0	67.0	31.0	64.0	24.0	81.0	54.0	0.0	13.0	0.0	100.0	-1.0	-1.0
59986.0	2022-09-15 23:17:16	2022-09-15 23:46:34	2.0	10	2.0	5.0	Thursday	50.8021	8.7857	1.0	21.0	1.0	2.0	4.0	2.0	2022-09-15 23:44:17	2022-09-15 23:46:29	100	132	1	-1.0	9.0	100.0	0.0	68.0	32.0	90.0	0.0	21.0	0.0	100.0	0.0	100.0	0.0	100.0	19.0	77.0	100.0	84.0	95.0	92.0	89.0	15.0	0.0	0.0	0.0	51.0	-1.0	-1.0
59986.0	2022-09-16 11:08:14	2022-09-16 12:20:41	2.0	11	3.0	1.0	Friday	50.8021	8.7857	1.0	21.0	1.0	2.0	4.0	2.0	2022-09-16 12:15:09	2022-09-16 12:20:37	100	327	1	-1.0	14.0	100.0	0.0	72.0	26.0	67.0	0.0	29.0	0.0	78.0	61.0	48.0	0.0	49.0	13.0	74.0	65.0	73.0	85.0	59.0	85.0	18.0	0.0	11.0	0.0	56.0	7.2	58.0
59986.0	2022-09-16 13:53:49	2022-09-16 13:56:16	2.0	12	3.0	2.0	Friday	50.8021	8.7857	1.0	21.0	1.0	2.0	4.0	2.0	2022-09-16 13:53:56	2022-09-16 13:56:12	100	136	1	-1.0	10.0	81.0	11.0	80.0	24.0	81.0	0.0	60.0	0.0	100.0	25.0	61.0	6.0	51.0	22.0	67.0	93.0	93.0	82.0	51.0	84.0	18.0	0.0	7.0	0.0	19.0	-1.0	-1.0
59986.0	2022-09-16 16:45:37	2022-09-16 16:50:37	2.0	13	3.0	3.0	Friday	50.1169	8.6837	1.0	21.0	1.0	2.0	4.0	2.0	2022-09-16 16:48:34	2022-09-16 16:50:33	100	119	1	-1.0	20.0	75.0	10.0	92.0	52.0	61.0	0.0	25.0	0.0	60.0	51.0	35.0	0.0	49.0	7.0	68.0	66.0	70.0	51.0	70.0	92.0	37.0	0.0	61.0	0.0	51.0	-1.0	-1.0
59986.0	2022-09-16 20:39:30	2022-09-16 21:39:35	2.0	14	3.0	4.0	Friday	50.1169	8.6837	1.0	21.0	1.0	2.0	4.0	2.0	2022-09-16 21:37:33	2022-09-16 21:39:31	100	118	1	-1.0	11.0	75.0	16.0	83.0	25.0	82.0	0.0	64.0	0.0	100.0	18.0	93.0	17.0	76.0	12.0	79.0	67.0	84.0	79.0	93.0	80.0	0.0	0.0	0.0	0.0	63.0	-1.0	-1.0
59986.0	2022-09-16 22:52:21	2022-09-16 23:01:15	2.0	15	3.0	5.0	Friday	50.1169	8.6837	1.0	21.0	1.0	2.0	4.0	2.0	2022-09-16 22:57:22	2022-09-16 23:01:11	100	229	1	-1.0	16.0	86.0	10.0	82.0	17.0	81.0	17.0	72.0	0.0	92.0	27.0	76.0	19.0	90.0	18.0	87.0	80.0	74.0	81.0	100.0	93.0	0.0	0.0	0.0	0.0	76.0	-1.0	-1.0
59986.0	2022-09-17 10:46:38	2022-09-17 12:03:37	2.0	16	4.0	1.0	Saturday	50.8021	8.7857	1.0	21.0	1.0	2.0	4.0	2.0	2022-09-17 12:00:32	2022-09-17 12:03:33	100	180	1	-1.0	19.0	47.0	23.0	59.0	38.0	46.0	0.0	9.0	0.0	34.0	49.0	44.0	0.0	59.0	30.0	47.0	47.0	49.0	55.0	0.0	86.0	0.0	10.0	0.0	0.0	48.0	7.2	36.0
59986.0	2022-09-17 13:24:40	2022-09-17 13:29:13	2.0	17	4.0	2.0	Saturday	50.8021	8.7857	1.0	21.0	1.0	2.0	4.0	2.0	2022-09-17 13:25:28	2022-09-17 13:29:08	100	220	1	-1.0	37.0	74.0	18.0	83.0	39.0	66.0	14.0	98.0	0.0	78.0	57.0	32.0	0.0	32.0	33.0	60.0	43.0	48.0	73.0	16.0	81.0	22.0	0.0	7.0	0.0	66.0	-1.0	-1.0
59986.0	2022-09-17 17:48:33	2022-09-17 18:59:12	2.0	18	4.0	3.0	Saturday	50.8021	8.7857	1.0	21.0	1.0	2.0	4.0	2.0	2022-09-17 18:56:40	2022-09-17 18:59:07	100	147	1	-1.0	21.0	49.0	27.0	65.0	62.0	61.0	16.0	58.0	0.0	41.0	16.0	80.0	6.0	50.0	12.0	79.0	43.0	65.0	62.0	16.0	83.0	36.0	33.0	0.0	0.0	76.0	-1.0	-1.0
59986.0	2022-09-17 19:31:26	2022-09-17 19:44:19	2.0	19	4.0	4.0	Saturday	50.8021	8.7857	1.0	21.0	1.0	2.0	4.0	2.0	2022-09-17 19:40:01	2022-09-17 19:44:13	100	251	1	-1.0	29.0	79.0	37.0	55.0	51.0	60.0	36.0	59.0	0.0	35.0	37.0	41.0	35.0	50.0	51.0	59.0	44.0	49.0	44.0	38.0	89.0	26.0	11.0	10.0	55.0	31.0	-1.0	-1.0
59986.0	2022-09-17 23:05:33	2022-09-17 23:09:53	2.0	20	4.0	5.0	Saturday	50.1169	8.6837	1.0	21.0	1.0	2.0	4.0	2.0	2022-09-17 23:07:49	2022-09-17 23:09:49	100	120	1	-1.0	27.0	78.0	18.0	51.0	31.0	77.0	0.0	76.0	0.0	70.0	51.0	65.0	36.0	23.0	10.0	49.0	74.0	51.0	89.0	86.0	87.0	0.0	15.0	0.0	0.0	26.0	-1.0	-1.0
59986.0	2022-09-18 11:41:37	2022-09-18 12:09:08	2.0	21	5.0	1.0	Sunday	50.8021	8.7857	1.0	21.0	1.0	2.0	4.0	2.0	2022-09-18 12:05:41	2022-09-18 12:09:03	100	202	1	-1.0	37.0	64.0	33.0	50.0	72.0	51.0	20.0	29.0	0.0	49.0	48.0	59.0	34.0	65.0	15.0	57.0	48.0	49.0	64.0	0.0	81.0	6.0	0.0	0.0	0.0	35.0	4.3	12.0
59986.0	2022-09-18 13:35:00	2022-09-18 13:38:48	2.0	22	5.0	2.0	Sunday	50.8021	8.7857	1.0	21.0	1.0	2.0	4.0	2.0	2022-09-18 13:35:41	2022-09-18 13:38:43	100	181	1	-1.0	27.0	49.0	23.0	46.0	44.0	42.0	40.0	44.0	0.0	29.0	55.0	38.0	31.0	30.0	49.0	50.0	41.0	31.0	75.0	2.0	86.0	7.0	0.0	0.0	0.0	18.0	-1.0	-1.0
59986.0	2022-09-18 17:22:53	2022-09-18 17:40:28	2.0	23	5.0	3.0	Sunday	50.8021	8.7857	1.0	21.0	1.0	2.0	4.0	2.0	2022-09-18 17:37:23	2022-09-18 17:40:23	100	179	1	-1.0	21.0	62.0	28.0	56.0	57.0	76.0	0.0	94.0	8.0	49.0	41.0	45.0	32.0	49.0	50.0	76.0	58.0	37.0	48.0	22.0	86.0	28.0	0.0	0.0	0.0	22.0	-1.0	-1.0
59986.0	2022-09-18 20:06:49	2022-09-18 20:50:06	2.0	24	5.0	4.0	Sunday	50.8021	8.7857	1.0	21.0	1.0	2.0	4.0	2.0	2022-09-18 20:48:07	2022-09-18 20:50:02	100	115	1	-1.0	6.0	79.0	0.0	87.0	16.0	81.0	1.0	100.0	0.0	100.0	20.0	88.0	0.0	100.0	23.0	81.0	77.0	77.0	96.0	56.0	87.0	9.0	0.0	0.0	0.0	8.0	-1.0	-1.0
59986.0	2022-09-18 22:58:49	2022-09-18 23:28:18	2.0	25	5.0	5.0	Sunday	50.8021	8.7857	1.0	21.0	1.0	2.0	4.0	2.0	2022-09-18 23:21:41	2022-09-18 23:28:14	100	392	1	-1.0	18.0	60.0	34.0	61.0	42.0	80.0	0.0	100.0	0.0	91.0	50.0	26.0	41.0	24.0	13.0	59.0	49.0	74.0	83.0	38.0	88.0	32.0	11.0	0.0	0.0	21.0	-1.0	-1.0
59986.0	2022-09-19 10:58:30	2022-09-19 12:00:18	2.0	26	6.0	1.0	Monday	50.8021	8.7857	1.0	21.0	1.0	2.0	4.0	2.0	2022-09-19 11:57:11	2022-09-19 12:00:13	100	182	1	-1.0	9.0	91.0	0.0	92.0	25.0	100.0	11.0	71.0	0.0	91.0	43.0	58.0	21.0	64.0	9.0	85.0	83.0	73.0	94.0	34.0	94.0	14.0	0.0	0.0	0.0	22.0	9.0	71.0
59986.0	2022-09-19 13:39:34	2022-09-19 14:09:20	2.0	27	6.0	2.0	Monday	50.1376	8.6776	1.0	21.0	1.0	2.0	4.0	2.0	2022-09-19 14:07:29	2022-09-19 14:09:16	100	106	1	-1.0	21.0	62.0	0.0	65.0	41.0	68.0	0.0	50.0	0.0	57.0	26.0	74.0	0.0	66.0	13.0	65.0	59.0	60.0	86.0	71.0	88.0	4.0	0.0	0.0	0.0	23.0	-1.0	-1.0
59986.0	2022-09-19 16:55:18	2022-09-19 17:26:01	2.0	28	6.0	3.0	Monday	50.8021	8.7857	1.0	21.0	1.0	2.0	4.0	2.0	2022-09-19 17:22:51	2022-09-19 17:25:56	100	185	1	-1.0	5.0	86.0	0.0	88.0	14.0	68.0	0.0	35.0	0.0	58.0	0.0	100.0	0.0	58.0	0.0	100.0	82.0	76.0	95.0	88.0	95.0	0.0	0.0	7.0	0.0	26.0	-1.0	-1.0
59986.0	2022-09-19 21:04:56	2022-09-19 21:11:03	2.0	29	6.0	4.0	Monday	50.8021	8.7857	1.0	21.0	1.0	2.0	4.0	2.0	2022-09-19 21:08:01	2022-09-19 21:10:59	100	178	1	-1.0	9.0	64.0	0.0	56.0	41.0	57.0	0.0	91.0	0.0	54.0	50.0	50.0	50.0	38.0	43.0	51.0	49.0	41.0	61.0	39.0	88.0	8.0	0.0	0.0	0.0	38.0	-1.0	-1.0
59986.0	2022-09-19 23:46:33	2022-09-19 23:48:32	2.0	30	6.0	5.0	Monday	50.8021	8.7857	1.0	21.0	1.0	2.0	4.0	2.0	2022-09-19 23:46:41	2022-09-19 23:48:28	100	106	1	-1.0	18.0	60.0	0.0	68.0	29.0	76.0	10.0	70.0	0.0	88.0	14.0	79.0	6.0	69.0	19.0	74.0	65.0	51.0	83.0	62.0	90.0	0.0	58.0	10.0	0.0	21.0	-1.0	-1.0
59986.0	2022-09-20 11:30:14	2022-09-20 12:03:46	2.0	31	7.0	1.0	Tuesday	50.8021	8.7857	1.0	21.0	1.0	2.0	4.0	2.0	2022-09-20 12:01:18	2022-09-20 12:03:40	100	141	1	-1.0	17.0	48.0	25.0	49.0	50.0	49.0	25.0	15.0	0.0	59.0	34.0	58.0	21.0	50.0	31.0	55.0	56.0	54.0	57.0	0.0	84.0	0.0	0.0	0.0	0.0	10.0	7.1	17.0
59986.0	2022-09-20 13:50:27	2022-09-20 14:08:46	2.0	32	7.0	2.0	Tuesday	50.8021	8.7857	1.0	21.0	1.0	2.0	4.0	2.0	2022-09-20 14:05:50	2022-09-20 14:08:41	100	170	1	-1.0	9.0	100.0	0.0	100.0	32.0	100.0	0.0	36.0	0.0	79.0	0.0	100.0	0.0	43.0	0.0	100.0	76.0	79.0	100.0	65.0	100.0	0.0	0.0	13.0	0.0	15.0	-1.0	-1.0
59986.0	2022-09-20 17:08:34	2022-09-20 17:15:33	2.0	33	7.0	3.0	Tuesday	50.0027	8.2788	1.0	21.0	1.0	2.0	4.0	2.0	2022-09-20 17:13:09	2022-09-20 17:15:28	100	139	1	-1.0	7.0	67.0	15.0	78.0	31.0	59.0	0.0	34.0	0.0	65.0	26.0	75.0	7.0	64.0	19.0	79.0	64.0	64.0	82.0	76.0	100.0	0.0	0.0	0.0	0.0	19.0	-1.0	-1.0
59986.0	2022-09-20 20:11:33	2022-09-20 20:14:08	2.0	34	7.0	4.0	Tuesday	50.8021	8.7857	1.0	21.0	1.0	2.0	4.0	2.0	2022-09-20 20:11:42	2022-09-20 20:14:04	100	141	1	-1.0	23.0	62.0	6.0	67.0	32.0	73.0	0.0	78.0	0.0	66.0	10.0	61.0	21.0	28.0	7.0	78.0	51.0	76.0	82.0	57.0	91.0	0.0	11.0	0.0	0.0	18.0	-1.0	-1.0
59986.0	2022-09-20 22:39:02	2022-09-20 22:54:58	2.0	35	7.0	5.0	Tuesday	50.8021	8.7857	1.0	21.0	1.0	2.0	4.0	2.0	2022-09-20 22:46:05	2022-09-20 22:54:53	100	527	1	-1.0	59.0	72.0	60.0	53.0	41.0	57.0	1.0	72.0	0.0	48.0	45.0	60.0	40.0	39.0	32.0	63.0	58.0	39.0	48.0	37.0	90.0	49.0	41.0	0.0	14.0	42.0	-1.0	-1.0
59986.0	2022-09-21 11:44:03	2022-09-21 12:36:20	2.0	36	8.0	1.0	Wednesday	50.8021	8.7857	1.0	21.0	1.0	2.0	4.0	2.0	2022-09-21 12:33:56	2022-09-21 12:36:14	100	137	1	-1.0	6.0	55.0	32.0	75.0	18.0	58.0	0.0	75.0	0.0	59.0	39.0	59.0	18.0	44.0	18.0	64.0	64.0	56.0	59.0	44.0	94.0	0.0	0.0	5.0	0.0	23.0	6.1	50.0
59986.0	2022-09-21 14:45:20	2022-09-21 15:02:53	2.0	37	8.0	2.0	Wednesday	50.1169	8.6837	1.0	21.0	1.0	2.0	4.0	2.0	2022-09-21 14:58:42	2022-09-21 15:02:48	100	245	1	-1.0	20.0	65.0	24.0	60.0	31.0	70.0	0.0	100.0	0.0	100.0	25.0	61.0	0.0	100.0	17.0	66.0	55.0	60.0	77.0	76.0	90.0	11.0	0.0	6.0	0.0	21.0	-1.0	-1.0
59986.0	2022-09-21 17:17:48	2022-09-21 18:11:32	2.0	38	8.0	3.0	Wednesday	50.8021	8.7857	1.0	21.0	1.0	2.0	4.0	2.0	2022-09-21 18:09:30	2022-09-21 18:11:28	100	117	1	-1.0	24.0	55.0	22.0	51.0	30.0	49.0	2.0	41.0	1.0	51.0	36.0	46.0	37.0	34.0	25.0	73.0	67.0	49.0	64.0	0.0	92.0	18.0	0.0	6.0	0.0	36.0	-1.0	-1.0
59986.0	2022-09-21 19:25:19	2022-09-21 19:31:50	2.0	39	8.0	4.0	Wednesday	50.8021	8.7857	1.0	21.0	1.0	2.0	4.0	2.0	2022-09-21 19:25:31	2022-09-21 19:31:43	100	371	1	-1.0	26.0	79.0	14.0	65.0	32.0	66.0	13.0	100.0	0.0	65.0	36.0	72.0	27.0	38.0	32.0	60.0	63.0	62.0	69.0	34.0	93.0	8.0	0.0	0.0	0.0	21.0	-1.0	-1.0
59986.0	2022-09-21 23:23:50	2022-09-21 23:47:11	2.0	40	8.0	5.0	Wednesday	50.1169	8.6837	1.0	21.0	1.0	2.0	4.0	2.0	2022-09-21 23:43:56	2022-09-21 23:47:04	100	187	1	-1.0	0.0	100.0	12.0	100.0	24.0	76.0	0.0	49.0	0.0	86.0	0.0	87.0	34.0	63.0	0.0	77.0	81.0	79.0	90.0	93.0	92.0	0.0	0.0	0.0	0.0	25.0	-1.0	-1.0
59986.0	2022-09-22 11:22:23	2022-09-22 12:11:13	2.0	41	9.0	1.0	Thursday	50.7996	8.7669	1.0	21.0	1.0	2.0	4.0	2.0	2022-09-22 12:08:21	2022-09-22 12:11:09	100	167	1	-1.0	60.0	58.0	58.0	39.0	55.0	42.0	16.0	21.0	0.0	39.0	62.0	42.0	69.0	22.0	51.0	49.0	60.0	39.0	62.0	0.0	85.0	9.0	0.0	18.0	0.0	29.0	6.9	29.0
59986.0	2022-09-22 13:10:50	2022-09-22 13:13:16	2.0	42	9.0	2.0	Thursday	50.7996	8.7669	1.0	21.0	1.0	2.0	4.0	2.0	2022-09-22 13:11:19	2022-09-22 13:13:12	100	112	1	-1.0	60.0	43.0	43.0	37.0	61.0	26.0	11.0	23.0	0.0	18.0	50.0	43.0	57.0	0.0	50.0	40.0	32.0	48.0	48.0	10.0	90.0	31.0	38.0	58.0	0.0	13.0	-1.0	-1.0
59986.0	2022-09-22 16:48:36	2022-09-22 18:34:05	2.0	43	9.0	3.0	Thursday	50.7996	8.7669	1.0	21.0	1.0	2.0	4.0	2.0	2022-09-22 18:31:28	2022-09-22 18:34:01	100	152	1	-1.0	15.0	78.0	20.0	77.0	19.0	70.0	0.0	81.0	0.0	100.0	33.0	74.0	26.0	41.0	20.0	20.0	70.0	64.0	91.0	77.0	90.0	9.0	0.0	0.0	0.0	13.0	-1.0	-1.0
59986.0	2022-09-22 20:22:28	2022-09-22 20:29:15	2.0	44	9.0	4.0	Thursday	50.7996	8.7669	1.0	21.0	1.0	2.0	4.0	2.0	2022-09-22 20:25:07	2022-09-22 20:29:12	100	244	1	-1.0	14.0	70.0	23.0	65.0	21.0	66.0	0.0	100.0	0.0	89.0	27.0	69.0	20.0	27.0	13.0	64.0	72.0	51.0	80.0	62.0	91.0	14.0	0.0	9.0	0.0	22.0	-1.0	-1.0
59986.0	2022-09-22 23:45:57	2022-09-22 23:48:41	2.0	45	9.0	5.0	Thursday	50.7996	8.7669	1.0	21.0	1.0	2.0	4.0	2.0	2022-09-22 23:46:19	2022-09-22 23:48:37	100	138	1	-1.0	20.0	67.0	19.0	87.0	36.0	48.0	32.0	39.0	0.0	74.0	42.0	37.0	31.0	18.0	27.0	58.0	52.0	60.0	71.0	0.0	91.0	9.0	0.0	0.0	0.0	24.0	-1.0	-1.0
59986.0	2022-09-23 11:14:33	2022-09-23 12:06:28	2.0	46	10.0	1.0	Friday	50.7996	8.7669	1.0	21.0	1.0	2.0	4.0	2.0	2022-09-23 12:03:36	2022-09-23 12:06:23	100	166	1	-1.0	26.0	70.0	0.0	59.0	36.0	64.0	0.0	60.0	12.0	72.0	35.0	74.0	19.0	32.0	18.0	68.0	60.0	71.0	84.0	51.0	91.0	0.0	0.0	0.0	0.0	23.0	6.3	50.0
59986.0	2022-09-23 14:06:35	2022-09-23 15:49:33	2.0	47	10.0	2.0	Friday	48767	9.1827	1.0	21.0	1.0	2.0	4.0	2.0	2022-09-23 15:46:39	2022-09-23 15:49:27	100	168	1	-1.0	18.0	65.0	19.0	76.0	46.0	94.0	0.0	100.0	0.0	91.0	28.0	66.0	0.0	66.0	29.0	70.0	75.0	65.0	73.0	58.0	93.0	0.0	0.0	36.0	0.0	24.0	-1.0	-1.0
59986.0	2022-09-23 16:50:45	2022-09-23 17:15:47	2.0	48	10.0	3.0	Friday	50.8836	8.4523	1.0	21.0	1.0	2.0	4.0	2.0	2022-09-23 17:13:03	2022-09-23 17:15:41	100	158	1	-1.0	23.0	60.0	19.0	64.0	33.0	57.0	0.0	100.0	0.0	58.0	36.0	52.0	13.0	40.0	39.0	62.0	61.0	40.0	97.0	45.0	91.0	10.0	0.0	0.0	0.0	14.0	-1.0	-1.0
59986.0	2022-09-23 20:48:35	2022-09-23 21:15:27	2.0	49	10.0	4.0	Friday	50.8836	8.4523	1.0	21.0	1.0	2.0	4.0	2.0	2022-09-23 21:11:18	2022-09-23 21:15:23	100	245	1	-1.0	16.0	73.0	7.0	74.0	15.0	75.0	0.0	96.0	0.0	57.0	28.0	70.0	36.0	35.0	7.0	77.0	81.0	63.0	90.0	12.0	87.0	0.0	0.0	0.0	0.0	0.0	-1.0	-1.0
59986.0	2022-09-24 00:01:54	2022-09-24 00:05:57	2.0	50	10.0	5.0	Saturday	50.8836	8.4523	1.0	21.0	1.0	2.0	4.0	2.0	2022-09-24 00:04:16	2022-09-24 00:05:52	100	96	1	-1.0	19.0	67.0	30.0	78.0	30.0	38.0	16.0	21.0	0.0	35.0	9.0	80.0	0.0	67.0	36.0	77.0	62.0	76.0	72.0	8.0	93.0	8.0	0.0	0.0	0.0	13.0	-1.0	-1.0
59986.0	2022-09-24 11:05:54	2022-09-24 11:24:36	2.0	51	11.0	1.0	Saturday	50.8836	8.4523	1.0	21.0	1.0	2.0	4.0	2.0	2022-09-24 11:21:02	2022-09-24 11:24:32	100	210	1	-1.0	60.0	65.0	37.0	62.0	41.0	51.0	16.0	86.0	40.0	41.0	58.0	55.0	23.0	10.0	35.0	63.0	71.0	47.0	58.0	8.0	88.0	5.0	0.0	0.0	9.0	13.0	9.1	31.0
59986.0	2022-09-24 13:55:45	2022-09-24 14:32:18	2.0	52	11.0	2.0	Saturday	50.1169	8.6837	1.0	21.0	1.0	2.0	4.0	2.0	2022-09-24 14:29:48	2022-09-24 14:32:14	100	145	1	-1.0	36.0	55.0	11.0	57.0	19.0	53.0	0.0	100.0	44.0	51.0	32.0	60.0	0.0	100.0	21.0	74.0	81.0	47.0	59.0	80.0	89.0	39.0	0.0	0.0	0.0	9.0	-1.0	-1.0
59986.0	2022-09-24 16:47:12	2022-09-24 17:32:27	2.0	53	11.0	3.0	Saturday	50.8836	8.4523	1.0	21.0	1.0	2.0	4.0	2.0	2022-09-24 17:28:04	2022-09-24 17:32:22	100	258	1	-1.0	61.0	37.0	37.0	40.0	63.0	36.0	9.0	66.0	11.0	35.0	63.0	26.0	51.0	13.0	46.0	49.0	50.0	40.0	49.0	0.0	87.0	51.0	1.0	0.0	0.0	19.0	-1.0	-1.0
59986.0	2022-09-24 20:35:33	2022-09-24 21:18:28	2.0	54	11.0	4.0	Saturday	50.8836	8.4523	1.0	21.0	1.0	2.0	4.0	2.0	2022-09-24 21:16:05	2022-09-24 21:18:23	100	138	1	-1.0	65.0	60.0	41.0	40.0	58.0	36.0	82.0	88.0	25.0	13.0	69.0	15.0	60.0	17.0	36.0	63.0	56.0	56.0	70.0	30.0	91.0	4.0	2.0	0.0	0.0	7.0	-1.0	-1.0
59986.0	2022-09-24 22:45:31	2022-09-24 22:53:53	2.0	55	11.0	5.0	Saturday	50.8836	8.4523	1.0	21.0	1.0	2.0	4.0	2.0	2022-09-24 22:52:09	2022-09-24 22:53:49	100	100	1	-1.0	24.0	47.0	32.0	61.0	41.0	38.0	19.0	40.0	0.0	61.0	64.0	43.0	29.0	16.0	33.0	63.0	58.0	63.0	62.0	4.0	88.0	12.0	0.0	0.0	0.0	20.0	-1.0	-1.0
59986.0	2022-09-25 11:24:50	2022-09-25 11:55:28	2.0	56	12.0	1.0	Sunday	50.8393	8555	1.0	21.0	1.0	2.0	4.0	2.0	2022-09-25 11:53:30	2022-09-25 11:55:24	100	114	1	-1.0	58.0	40.0	35.0	52.0	61.0	53.0	9.0	89.0	60.0	36.0	58.0	39.0	18.0	66.0	34.0	51.0	49.0	43.0	60.0	58.0	88.0	24.0	0.0	21.0	0.0	8.0	8.0	56.0
59986.0	2022-09-25 14:35:47	2022-09-25 16:09:00	2.0	57	12.0	2.0	Sunday	50.8393	8555	1.0	21.0	1.0	2.0	4.0	2.0	2022-09-25 16:06:18	2022-09-25 16:08:53	100	154	1	-1.0	40.0	48.0	13.0	50.0	60.0	39.0	0.0	100.0	7.0	60.0	44.0	39.0	32.0	37.0	56.0	66.0	54.0	48.0	79.0	40.0	94.0	26.0	0.0	0.0	0.0	23.0	-1.0	-1.0
59986.0	2022-09-25 17:14:44	2022-09-25 18:53:41	2.0	58	12.0	3.0	Sunday	50.7996	8.7669	1.0	21.0	1.0	2.0	4.0	2.0	2022-09-25 18:41:00	2022-09-25 18:53:37	100	756	1	-1.0	39.0	62.0	21.0	59.0	41.0	63.0	18.0	90.0	0.0	67.0	41.0	53.0	17.0	40.0	7.0	67.0	63.0	50.0	70.0	42.0	85.0	9.0	0.0	0.0	0.0	9.0	-1.0	-1.0
59986.0	2022-09-25 19:38:56	2022-09-25 19:45:30	2.0	59	12.0	4.0	Sunday	50.7996	8.7669	1.0	21.0	1.0	2.0	4.0	2.0	2022-09-25 19:42:46	2022-09-25 19:45:27	100	161	1	-1.0	27.0	50.0	16.0	60.0	40.0	68.0	0.0	100.0	0.0	72.0	40.0	39.0	32.0	40.0	30.0	61.0	67.0	58.0	77.0	27.0	90.0	11.0	9.0	0.0	0.0	18.0	-1.0	-1.0
59986.0	2022-09-25 22:41:23	2022-09-25 23:00:58	2.0	60	12.0	5.0	Sunday	50.7996	8.7669	1.0	21.0	1.0	2.0	4.0	2.0	2022-09-25 22:58:47	2022-09-25 23:00:48	100	120	1	-1.0	27.0	57.0	61.0	49.0	61.0	39.0	11.0	79.0	0.0	39.0	41.0	37.0	57.0	26.0	28.0	51.0	63.0	49.0	90.0	20.0	90.0	0.0	0.0	0.0	0.0	11.0	-1.0	-1.0
59986.0	2022-09-26 10:47:58	2022-09-26 10:50:12	2.0	61	13.0	1.0	Monday	50.7996	8.7669	1.0	21.0	1.0	2.0	4.0	2.0	2022-09-26 10:48:07	2022-09-26 10:50:08	100	120	1	-1.0	30.0	78.0	10.0	63.0	44.0	57.0	11.0	29.0	0.0	57.0	8.0	75.0	8.0	69.0	15.0	88.0	60.0	57.0	88.0	37.0	97.0	0.0	0.0	35.0	0.0	20.0	9.0	72.0
59986.0	2022-09-26 14:05:57	2022-09-26 16:05:57	2.0	62	13.0	2.0	-1.0	-1.0	-1.0	1.0	21.0	1.0	2.0	4.0	2.0	-1	-1	-1	-1	-1	-1.0	-1.0	-1.0	-1.0	-1.0	-1.0	-1.0	-1.0	-1.0	-1.0	-1.0	-1.0	-1.0	-1.0	-1.0	-1.0	-1.0	-1.0	-1.0	-1.0	-1.0	-1.0	-1.0	-1.0	-1.0	-1.0	-1.0	-1.0	-1.0
59986.0	2022-09-26 16:00:15	2022-09-26 16:00:15	2.0	63	13.0	3.0	-1	-1.0	-1.0	1.0	21.0	1.0	2.0	4.0	2.0	-1	-1	-1	-1	-1	-1.0	-1.0	-1.0	-1.0	-1.0	-1.0	-1.0	-1.0	-1.0	-1.0	-1.0	-1.0	-1.0	-1.0	-1.0	-1.0	-1.0	-1.0	-1.0	-1.0	-1.0	-1.0	-1.0	-1.0	-1.0	-1.0	-1.0	-1.0	-1.0
59986.0	2022-09-26 20:17:56	2022-09-26 20:41:39	2.0	64	13.0	4.0	Monday	50.7996	8.7669	1.0	21.0	1.0	2.0	4.0	2.0	2022-09-26 20:38:22	2022-09-26 20:41:35	100	193	1	-1.0	15.0	58.0	30.0	57.0	23.0	59.0	21.0	100.0	13.0	73.0	57.0	39.0	33.0	30.0	38.0	49.0	58.0	51.0	58.0	28.0	89.0	8.0	42.0	32.0	0.0	30.0	-1.0	-1.0
59986.0	2022-09-26 22:43:18	2022-09-26 23:30:08	2.0	65	13.0	5.0	Monday	50.7996	8.7669	1.0	21.0	1.0	2.0	4.0	2.0	2022-09-26 23:26:58	2022-09-26 23:30:04	100	185	1	-1.0	94.0	100.0	10.0	100.0	9.0	100.0	0.0	100.0	0.0	100.0	0.0	90.0	17.0	41.0	20.0	73.0	75.0	79.0	87.0	58.0	100.0	59.0	30.0	17.0	0.0	0.0	-1.0	-1.0
59986.0	2022-09-27 11:05:56	2022-09-27 12:05:04	2.0	66	14.0	1.0	Tuesday	50.7996	8.7669	1.0	21.0	1.0	2.0	4.0	2.0	2022-09-27 12:02:43	2022-09-27 12:04:51	100	128	1	-1.0	43.0	64.0	8.0	77.0	43.0	72.0	0.0	43.0	0.0	72.0	0.0	100.0	0.0	100.0	7.0	85.0	67.0	91.0	80.0	100.0	100.0	0.0	0.0	47.0	0.0	41.0	7.1	59.0
59986.0	2022-09-27 14:49:14	2022-09-27 14:52:32	2.0	67	14.0	2.0	Tuesday	50.7996	8.7669	1.0	21.0	1.0	2.0	4.0	2.0	2022-09-27 14:49:40	2022-09-27 14:52:28	100	167	1	-1.0	70.0	69.0	59.0	68.0	62.0	66.0	75.0	39.0	59.0	38.0	46.0	58.0	7.0	57.0	33.0	58.0	65.0	67.0	51.0	59.0	93.0	11.0	39.0	60.0	55.0	56.0	-1.0	-1.0
59986.0	2022-09-27 17:30:32	2022-09-27 17:33:12	2.0	68	14.0	3.0	Tuesday	50.7996	8.7669	1.0	21.0	1.0	2.0	4.0	2.0	2022-09-27 17:31:12	2022-09-27 17:33:08	100	116	1	-1.0	41.0	40.0	20.0	64.0	22.0	60.0	8.0	16.0	38.0	58.0	19.0	60.0	43.0	24.0	13.0	76.0	88.0	75.0	57.0	36.0	93.0	27.0	7.0	22.0	0.0	38.0	-1.0	-1.0
59986.0	2022-09-27 20:43:06	2022-09-27 20:46:54	2.0	69	14.0	4.0	Tuesday	50.7996	8.7669	1.0	21.0	1.0	2.0	4.0	2.0	2022-09-27 20:44:21	2022-09-27 20:46:49	100	147	1	-1.0	38.0	43.0	21.0	54.0	27.0	38.0	10.0	59.0	0.0	33.0	33.0	61.0	22.0	50.0	8.0	82.0	69.0	51.0	65.0	28.0	93.0	15.0	21.0	30.0	0.0	22.0	-1.0	-1.0
59986.0	2022-09-27 23:02:36	2022-09-27 23:59:55	2.0	70	14.0	5.0	Tuesday	50.7996	8.7669	1.0	21.0	1.0	2.0	4.0	2.0	2022-09-27 23:48:40	2022-09-27 23:59:50	100	670	1	-1.0	34.0	70.0	40.0	71.0	37.0	90.0	0.0	68.0	36.0	24.0	42.0	59.0	56.0	15.0	40.0	31.0	62.0	20.0	65.0	15.0	81.0	23.0	38.0	0.0	0.0	35.0	-1.0	-1.0
59986.0	2022-09-28 11:09:57	2022-09-28 12:12:53	2.0	71	15.0	1.0	Wednesday	50.7996	8.7669	1.0	21.0	1.0	2.0	4.0	2.0	2022-09-28 12:10:30	2022-09-28 12:12:49	100	138	1	-1.0	34.0	39.0	40.0	56.0	63.0	32.0	22.0	29.0	0.0	30.0	40.0	56.0	26.0	60.0	47.0	42.0	64.0	50.0	58.0	0.0	95.0	0.0	0.0	18.0	0.0	31.0	9.0	26.0
59986.0	2022-09-28 14:55:01	2022-09-28 14:57:24	2.0	72	15.0	2.0	Wednesday	50.7996	8.7669	1.0	21.0	1.0	2.0	4.0	2.0	2022-09-28 14:55:38	2022-09-28 14:57:20	100	101	1	-1.0	64.0	59.0	56.0	37.0	61.0	38.0	6.0	59.0	28.0	39.0	36.0	59.0	62.0	28.0	65.0	27.0	44.0	35.0	44.0	33.0	93.0	16.0	10.0	13.0	12.0	0.0	-1.0	-1.0
59986.0	2022-09-28 17:45:56	2022-09-28 18:53:39	2.0	73	15.0	3.0	Wednesday	50.7996	8.7669	1.0	21.0	1.0	2.0	4.0	2.0	2022-09-28 18:48:11	2022-09-28 18:53:34	100	323	1	-1.0	25.0	67.0	19.0	93.0	28.0	76.0	0.0	100.0	1.0	86.0	41.0	63.0	24.0	50.0	24.0	67.0	59.0	61.0	86.0	74.0	95.0	8.0	14.0	13.0	0.0	20.0	-1.0	-1.0
59986.0	2022-09-28 20:10:18	2022-09-28 21:22:31	2.0	74	15.0	4.0	Wednesday	50.7996	8.7669	1.0	21.0	1.0	2.0	4.0	2.0	2022-09-28 21:19:40	2022-09-28 21:22:27	100	166	1	-1.0	28.0	60.0	18.0	94.0	20.0	65.0	16.0	50.0	0.0	75.0	51.0	53.0	13.0	49.0	15.0	62.0	69.0	64.0	78.0	61.0	89.0	7.0	0.0	26.0	0.0	19.0	-1.0	-1.0
59986.0	2022-09-29 00:22:28	2022-09-29 00:44:55	2.0	75	15.0	5.0	Thursday	50.0027	8.2788	1.0	21.0	1.0	2.0	4.0	2.0	2022-09-29 00:40:51	2022-09-29 00:44:50	100	239	1	-1.0	13.0	90.0	9.0	78.0	22.0	91.0	0.0	100.0	0.0	100.0	61.0	64.0	0.0	100.0	18.0	70.0	79.0	85.0	86.0	68.0	95.0	0.0	0.0	8.0	0.0	19.0	-1.0	-1.0
59986.0	2022-09-29 11:59:09	2022-09-29 12:21:37	2.0	76	16.0	1.0	Thursday	50.7996	8.7669	1.0	21.0	1.0	2.0	4.0	2.0	2022-09-29 12:18:16	2022-09-29 12:21:27	100	191	1	-1.0	22.0	58.0	24.0	55.0	24.0	59.0	0.0	95.0	0.0	56.0	40.0	49.0	21.0	62.0	26.0	85.0	51.0	51.0	69.0	34.0	94.0	0.0	0.0	0.0	0.0	17.0	8.0	64.0
59986.0	2022-09-29 14:40:21	2022-09-29 15:12:34	2.0	77	16.0	2.0	Thursday	50.1169	8.6837	1.0	21.0	1.0	2.0	4.0	2.0	2022-09-29 15:11:01	2022-09-29 15:12:29	100	88	1	-1.0	26.0	49.0	22.0	66.0	30.0	69.0	2.0	50.0	0.0	48.0	29.0	75.0	0.0	66.0	17.0	74.0	50.0	48.0	94.0	76.0	100.0	11.0	0.0	17.0	0.0	28.0	-1.0	-1.0
59986.0	2022-09-29 16:39:06	2022-09-29 16:41:47	2.0	78	16.0	3.0	Thursday	50.7996	8.7669	1.0	21.0	1.0	2.0	4.0	2.0	2022-09-29 16:39:20	2022-09-29 16:41:42	100	142	1	-1.0	17.0	60.0	15.0	78.0	21.0	66.0	6.0	10.0	14.0	55.0	15.0	75.0	0.0	39.0	18.0	80.0	65.0	76.0	85.0	60.0	100.0	0.0	11.0	0.0	0.0	37.0	-1.0	-1.0
59986.0	2022-09-29 20:03:58	2022-09-29 20:08:35	2.0	79	16.0	4.0	Thursday	50.7996	8.7669	1.0	21.0	1.0	2.0	4.0	2.0	2022-09-29 20:04:08	2022-09-29 20:08:30	100	261	1	-1.0	14.0	59.0	0.0	100.0	39.0	100.0	0.0	63.0	0.0	100.0	15.0	86.0	16.0	79.0	0.0	100.0	72.0	63.0	92.0	79.0	99.0	1.0	0.0	0.0	1.0	31.0	-1.0	-1.0
59986.0	2022-09-29 23:09:17	2022-09-29 23:56:09	2.0	80	16.0	5.0	Thursday	50.7996	8.7669	1.0	21.0	1.0	2.0	4.0	2.0	2022-09-29 23:52:33	2022-09-29 23:56:04	100	211	1	-1.0	66.0	100.0	21.0	100.0	18.0	77.0	1.0	51.0	82.0	50.0	5.0	84.0	19.0	31.0	3.0	84.0	86.0	58.0	57.0	29.0	93.0	11.0	23.0	60.0	68.0	60.0	-1.0	-1.0
59986.0	2022-09-30 11:57:58	2022-09-30 12:25:11	2.0	81	17.0	1.0	Friday	50.7996	8.7669	1.0	21.0	1.0	2.0	4.0	2.0	2022-09-30 12:22:51	2022-09-30 12:25:06	100	135	1	-1.0	22.0	58.0	0.0	60.0	34.0	50.0	1.0	13.0	0.0	61.0	19.0	74.0	7.0	50.0	8.0	81.0	100.0	65.0	50.0	31.0	94.0	23.0	0.0	24.0	44.0	27.0	8.0	57.0
59986.0	2022-09-30 15:17:52	2022-09-30 16:25:54	2.0	82	17.0	2.0	Friday	50.7996	8.7669	1.0	21.0	1.0	2.0	4.0	2.0	2022-09-30 16:23:26	2022-09-30 16:25:50	100	143	1	-1.0	67.0	33.0	23.0	79.0	38.0	47.0	11.0	24.0	18.0	62.0	18.0	91.0	21.0	63.0	31.0	75.0	65.0	70.0	72.0	58.0	93.0	5.0	9.0	63.0	62.0	43.0	-1.0	-1.0
59986.0	2022-09-30 17:36:47	2022-09-30 18:23:31	2.0	83	17.0	3.0	Friday	50.7996	8.7669	1.0	21.0	1.0	2.0	4.0	2.0	2022-09-30 18:17:14	2022-09-30 18:23:27	100	372	1	-1.0	66.0	65.0	25.0	71.0	39.0	59.0	7.0	100.0	0.0	75.0	41.0	62.0	17.0	83.0	23.0	63.0	70.0	56.0	68.0	59.0	90.0	9.0	5.0	17.0	0.0	8.0	-1.0	-1.0
59986.0	2022-09-30 20:06:47	2022-09-30 20:34:57	2.0	84	17.0	4.0	Friday	50.7996	8.7669	1.0	21.0	1.0	2.0	4.0	2.0	2022-09-30 20:33:25	2022-09-30 20:34:52	100	87	1	-1.0	26.0	60.0	9.0	61.0	16.0	78.0	0.0	100.0	0.0	60.0	43.0	48.0	43.0	50.0	21.0	50.0	87.0	53.0	87.0	72.0	95.0	0.0	0.0	1.0	0.0	20.0	-1.0	-1.0
59986.0	2022-09-30 23:17:11	2022-10-01 00:06:26	2.0	85	17.0	5.0	-1	-1.0	-1.0	1.0	21.0	1.0	2.0	4.0	2.0	-1	-1	-1	-1	-1	-1.0	-1.0	-1.0	-1.0	-1.0	-1.0	-1.0	-1.0	-1.0	-1.0	-1.0	-1.0	-1.0	-1.0	-1.0	-1.0	-1.0	-1.0	-1.0	-1.0	-1.0	-1.0	-1.0	-1.0	-1.0	-1.0	-1.0	-1.0	-1.0
59986.0	2022-10-01 10:44:02	2022-10-01 11:37:21	2.0	86	18.0	1.0	Saturday	50.7996	8.7669	1.0	21.0	1.0	2.0	4.0	2.0	2022-10-01 11:33:41	2022-10-01 11:37:17	100	215	1	-1.0	24.0	33.0	23.0	49.0	51.0	62.0	2.0	56.0	0.0	66.0	25.0	49.0	9.0	77.0	19.0	63.0	76.0	51.0	69.0	12.0	94.0	24.0	0.0	0.0	0.0	22.0	7.6	35.0
59986.0	2022-10-01 15:03:26	2022-10-01 16:34:20	2.0	87	18.0	2.0	Saturday	50.7996	8.7669	1.0	21.0	1.0	2.0	4.0	2.0	2022-10-01 16:31:07	2022-10-01 16:34:08	100	180	1	-1.0	67.0	67.0	71.0	74.0	34.0	60.0	0.0	100.0	0.0	77.0	61.0	43.0	61.0	14.0	69.0	58.0	49.0	50.0	58.0	4.0	92.0	44.0	0.0	0.0	65.0	16.0	-1.0	-1.0
59986.0	2022-10-01 16:34:13	2022-10-01 16:34:13	2.0	88	18.0	3.0	-1.0	-1.0	-1.0	1.0	21.0	1.0	2.0	4.0	2.0	-1	-1	-1	-1	-1	-1.0	-1.0	-1.0	-1.0	-1.0	-1.0	-1.0	-1.0	-1.0	-1.0	-1.0	-1.0	-1.0	-1.0	-1.0	-1.0	-1.0	-1.0	-1.0	-1.0	-1.0	-1.0	-1.0	-1.0	-1.0	-1.0	-1.0	-1.0	-1.0
59986.0	2022-10-01 19:54:18	2022-10-01 20:41:47	2.0	89	18.0	4.0	Saturday	50.7996	8.7669	1.0	21.0	1.0	2.0	4.0	2.0	2022-10-01 20:37:12	2022-10-01 20:41:42	100	270	1	-1.0	64.0	9.0	61.0	38.0	35.0	57.0	0.0	100.0	0.0	75.0	63.0	55.0	59.0	19.0	38.0	59.0	34.0	40.0	55.0	9.0	95.0	33.0	13.0	5.0	0.0	8.0	-1.0	-1.0
59986.0	2022-10-01 23:00:48	2022-10-01 23:39:23	2.0	90	18.0	5.0	Saturday	50.7996	8.7669	1.0	21.0	1.0	2.0	4.0	2.0	2022-10-01 23:37:03	2022-10-01 23:39:18	100	134	1	-1.0	62.0	49.0	25.0	59.0	42.0	67.0	1.0	100.0	0.0	80.0	59.0	37.0	40.0	18.0	27.0	78.0	71.0	50.0	74.0	0.0	94.0	0.0	0.0	0.0	39.0	0.0	-1.0	-1.0
59986.0	2022-10-02 11:43:46	2022-10-02 12:32:52	2.0	91	19.0	1.0	Sunday	50.7996	8.7669	1.0	21.0	1.0	2.0	4.0	2.0	2022-10-02 12:30:34	2022-10-02 12:32:46	100	132	1	-1.0	31.0	36.0	45.0	66.0	25.0	50.0	17.0	29.0	0.0	36.0	31.0	74.0	21.0	33.0	8.0	86.0	71.0	71.0	69.0	46.0	97.0	0.0	0.0	0.0	0.0	33.0	7.4	72.0
59986.0	2022-10-02 14:57:25	2022-10-02 15:26:07	2.0	92	19.0	2.0	Sunday	50.7996	8.7669	1.0	21.0	1.0	2.0	4.0	2.0	2022-10-02 15:24:06	2022-10-02 15:26:02	100	116	1	-1.0	69.0	36.0	31.0	60.0	60.0	55.0	23.0	48.0	0.0	60.0	0.0	100.0	25.0	55.0	18.0	80.0	50.0	70.0	50.0	33.0	94.0	20.0	59.0	49.0	0.0	44.0	-1.0	-1.0
59986.0	2022-10-02 16:38:58	2022-10-02 16:57:38	2.0	93	19.0	3.0	Sunday	50.7996	8.7669	1.0	21.0	1.0	2.0	4.0	2.0	2022-10-02 16:55:36	2022-10-02 16:57:34	100	117	1	-1.0	29.0	64.0	0.0	88.0	26.0	91.0	30.0	55.0	0.0	79.0	89.0	85.0	17.0	57.0	9.0	86.0	77.0	81.0	87.0	52.0	93.0	0.0	0.0	4.0	0.0	31.0	-1.0	-1.0
59986.0	2022-10-02 20:09:14	2022-10-02 21:10:52	2.0	94	19.0	4.0	Sunday	50.7996	8.7669	1.0	21.0	1.0	2.0	4.0	2.0	2022-10-02 21:08:04	2022-10-02 21:10:47	100	162	1	-1.0	13.0	86.0	0.0	100.0	0.0	100.0	0.0	100.0	0.0	100.0	18.0	86.0	0.0	78.0	0.0	100.0	81.0	95.0	86.0	33.0	100.0	0.0	0.0	0.0	0.0	0.0	-1.0	-1.0
59986.0	2022-10-02 23:50:46	2022-10-03 00:22:44	2.0	95	19.0	5.0	Monday	50.7996	8.7669	1.0	21.0	1.0	2.0	4.0	2.0	2022-10-03 00:21:07	2022-10-03 00:22:40	100	92	1	-1.0	18.0	69.0	0.0	100.0	10.0	100.0	20.0	29.0	0.0	74.0	9.0	81.0	24.0	27.0	8.0	81.0	97.0	76.0	100.0	19.0	100.0	0.0	0.0	0.0	23.0	11.0	-1.0	-1.0
59986.0	2022-10-03 12:00:33	2022-10-03 12:12:06	2.0	96	20.0	1.0	Monday	50.7996	8.7669	1.0	21.0	1.0	2.0	4.0	2.0	2022-10-03 12:08:06	2022-10-03 12:11:59	100	233	1	-1.0	21.0	51.0	11.0	67.0	35.0	65.0	7.0	92.0	0.0	51.0	19.0	63.0	37.0	61.0	21.0	68.0	67.0	54.0	57.0	39.0	98.0	0.0	39.0	0.0	0.0	11.0	4.5	11.0
59986.0	2022-10-03 14:09:25	2022-10-03 15:57:49	2.0	97	20.0	2.0	Monday	50.0027	8.2788	1.0	21.0	1.0	2.0	4.0	2.0	2022-10-03 15:55:27	2022-10-03 15:57:44	100	136	1	-1.0	21.0	78.0	0.0	77.0	25.0	69.0	0.0	59.0	17.0	88.0	0.0	100.0	19.0	42.0	14.0	80.0	60.0	71.0	90.0	66.0	97.0	0.0	66.0	36.0	0.0	8.0	-1.0	-1.0
59986.0	2022-10-03 17:21:59	2022-10-03 17:23:59	2.0	98	20.0	3.0	Monday	50.7996	8.7669	1.0	21.0	1.0	2.0	4.0	2.0	2022-10-03 17:22:05	2022-10-03 17:23:54	100	108	1	-1.0	38.0	57.0	18.0	41.0	38.0	52.0	11.0	13.0	0.0	69.0	45.0	39.0	38.0	13.0	36.0	49.0	93.0	72.0	66.0	16.0	96.0	11.0	0.0	59.0	0.0	39.0	-1.0	-1.0
59986.0	2022-10-03 20:15:08	2022-10-03 20:23:43	2.0	99	20.0	4.0	Monday	50.7996	8.7669	1.0	21.0	1.0	2.0	4.0	2.0	2022-10-03 20:21:01	2022-10-03 20:23:38	100	157	1	-1.0	29.0	78.0	27.0	67.0	18.0	65.0	9.0	100.0	0.0	85.0	24.0	63.0	59.0	27.0	41.0	67.0	73.0	58.0	84.0	8.0	90.0	6.0	0.0	0.0	1.0	20.0	-1.0	-1.0
59986.0	2022-10-04 00:01:48	2022-10-04 00:05:38	2.0	100	20.0	5.0	Tuesday	50.7996	8.7669	1.0	21.0	1.0	2.0	4.0	2.0	2022-10-04 00:03:32	2022-10-04 00:05:33	100	120	1	-1.0	19.0	53.0	22.0	62.0	21.0	55.0	4.0	0.0	0.0	84.0	34.0	65.0	0.0	61.0	15.0	79.0	72.0	56.0	68.0	12.0	94.0	8.0	0.0	0.0	0.0	36.0	-1.0	-1.0
59986.0	2022-10-04 10:44:06	2022-10-04 11:07:09	2.0	101	21.0	1.0	Tuesday	50.7996	8.7669	1.0	21.0	1.0	2.0	4.0	2.0	2022-10-04 10:58:25	2022-10-04 11:07:01	100	516	1	-1.0	35.0	66.0	18.0	74.0	60.0	75.0	0.0	60.0	23.0	58.0	17.0	79.0	17.0	57.0	13.0	70.0	60.0	59.0	62.0	30.0	94.0	21.0	0.0	0.0	7.0	19.0	6.9	41.0
59986.0	2022-10-04 14:36:31	2022-10-04 15:14:32	2.0	102	21.0	2.0	Tuesday	50.7996	8.7669	1.0	21.0	1.0	2.0	4.0	2.0	2022-10-04 15:10:29	2022-10-04 15:14:26	100	237	1	-1.0	58.0	72.0	41.0	61.0	43.0	59.0	15.0	29.0	22.0	49.0	0.0	81.0	17.0	46.0	14.0	89.0	100.0	72.0	40.0	15.0	88.0	57.0	0.0	15.0	0.0	26.0	-1.0	-1.0
59986.0	2022-10-04 17:25:48	2022-10-04 18:49:31	2.0	103	21.0	3.0	Tuesday	50.7996	8.7669	1.0	21.0	1.0	2.0	4.0	2.0	2022-10-04 18:44:41	2022-10-04 18:49:27	100	285	1	-1.0	86.0	69.0	61.0	57.0	86.0	32.0	6.0	75.0	56.0	50.0	46.0	40.0	68.0	0.0	43.0	61.0	93.0	49.0	36.0	1.0	96.0	4.0	0.0	14.0	0.0	18.0	-1.0	-1.0
59986.0	2022-10-04 21:06:50	2022-10-04 21:51:26	2.0	104	21.0	4.0	Tuesday	50.7996	8.7669	1.0	21.0	1.0	2.0	4.0	2.0	2022-10-04 21:44:39	2022-10-04 21:51:19	100	400	1	-1.0	79.0	58.0	67.0	26.0	19.0	66.0	0.0	100.0	0.0	46.0	39.0	26.0	76.0	0.0	47.0	45.0	59.0	57.0	68.0	17.0	98.0	44.0	0.0	0.0	0.0	2.0	-1.0	-1.0
59986.0	2022-10-04 23:22:11	2022-10-04 23:31:07	2.0	105	21.0	5.0	Tuesday	50.7996	8.7669	1.0	21.0	1.0	2.0	4.0	2.0	2022-10-04 23:28:59	2022-10-04 23:30:59	100	120	1	-1.0	35.0	56.0	38.0	48.0	26.0	50.0	0.0	61.0	0.0	84.0	57.0	32.0	49.0	0.0	57.0	59.0	68.0	57.0	69.0	5.0	100.0	0.0	0.0	41.0	0.0	10.0	-1.0	-1.0
59992.0	2022-09-14 09:33:28	2022-09-14 09:36:53	3.0	1	1.0	1.0	Wednesday	50.5866	8.6771	1.0	21.0	2.0	2.0	4.0	2.0	2022-09-14 09:33:46	2022-09-14 09:36:42	100	175	1	-1.0	3.0	77.0	55.0	59.0	38.0	68.0	0.0	76.0	19.0	85.0	28.0	62.0	0.0	84.0	61.0	64.0	58.0	59.0	80.0	29.0	79.0	11.0	0.0	57.0	0.0	0.0	6.5	39.0
59992.0	2022-09-14 14:14:56	2022-09-14 14:17:21	3.0	2	1.0	2.0	Wednesday	50.5866	8.6771	1.0	21.0	2.0	2.0	4.0	2.0	2022-09-14 14:15:12	2022-09-14 14:17:17	100	125	1	-1.0	58.0	66.0	64.0	44.0	40.0	58.0	0.0	1.0	53.0	73.0	33.0	62.0	0.0	57.0	97.0	47.0	77.0	61.0	36.0	27.0	69.0	19.0	0.0	87.0	0.0	19.0	-1.0	-1.0
59992.0	2022-09-14 16:09:54	2022-09-14 16:12:09	3.0	3	1.0	3.0	Wednesday	50.5866	8.6771	1.0	21.0	2.0	2.0	4.0	2.0	2022-09-14 16:10:09	2022-09-14 16:12:06	100	117	1	-1.0	35.0	74.0	66.0	60.0	36.0	61.0	0.0	0.0	54.0	73.0	36.0	62.0	0.0	62.0	71.0	59.0	60.0	62.0	68.0	24.0	64.0	20.0	0.0	81.0	0.0	33.0	-1.0	-1.0
59992.0	2022-09-14 19:32:45	2022-09-14 19:57:22	3.0	4	1.0	4.0	Wednesday	50.8261	8.9244	1.0	21.0	2.0	2.0	4.0	2.0	2022-09-14 19:53:30	2022-09-14 19:57:19	100	229	1	-1.0	63.0	26.0	63.0	59.0	28.0	51.0	0.0	34.0	63.0	36.0	40.0	58.0	22.0	69.0	69.0	65.0	64.0	64.0	32.0	39.0	45.0	72.0	17.0	63.0	0.0	32.0	-1.0	-1.0
59992.0	2022-09-14 23:27:00	2022-09-14 23:54:42	3.0	5	1.0	5.0	Wednesday	50.5866	8.6771	1.0	21.0	2.0	2.0	4.0	2.0	2022-09-14 23:52:20	2022-09-14 23:54:40	100	139	1	-1.0	1.0	78.0	27.0	65.0	16.0	77.0	0.0	93.0	4.0	73.0	0.0	27.0	12.0	63.0	0.0	38.0	14.0	72.0	83.0	4.0	69.0	11.0	11.0	24.0	0.0	81.0	-1.0	-1.0
59992.0	2022-09-15 10:20:10	2022-09-15 10:30:45	3.0	6	2.0	1.0	Thursday	50.8021	8.7857	1.0	21.0	2.0	2.0	4.0	2.0	2022-09-15 10:27:46	2022-09-15 10:30:40	100	173	1	-1.0	21.0	82.0	14.0	73.0	15.0	70.0	0.0	32.0	97.0	26.0	23.0	64.0	13.0	72.0	0.0	64.0	18.0	83.0	73.0	81.0	69.0	0.0	0.0	0.0	0.0	24.0	8.0	77.0
59992.0	2022-09-15 14:12:33	2022-09-15 15:01:34	3.0	7	2.0	2.0	Thursday	50.8021	8.7857	1.0	21.0	2.0	2.0	4.0	2.0	2022-09-15 14:58:44	2022-09-15 15:01:32	100	167	1	-1.0	25.0	85.0	25.0	73.0	6.0	69.0	0.0	37.0	79.0	21.0	19.0	21.0	1.0	76.0	24.0	69.0	77.0	73.0	76.0	81.0	84.0	1.0	0.0	20.0	0.0	0.0	-1.0	-1.0
59992.0	2022-09-15 16:20:22	2022-09-15 16:52:57	3.0	8	2.0	3.0	Thursday	50.1169	8.6837	1.0	21.0	2.0	2.0	4.0	2.0	2022-09-15 16:51:02	2022-09-15 16:52:53	100	111	1	-1.0	26.0	81.0	12.0	76.0	4.0	75.0	3.0	67.0	82.0	66.0	28.0	67.0	1.0	65.0	7.0	72.0	17.0	70.0	90.0	77.0	89.0	4.0	0.0	19.0	0.0	11.0	-1.0	-1.0
59992.0	2022-09-15 19:55:36	2022-09-15 20:19:18	3.0	9	2.0	4.0	Thursday	50.5866	8.6771	1.0	21.0	2.0	2.0	4.0	2.0	2022-09-15 20:17:28	2022-09-15 20:19:15	100	106	1	-1.0	5.0	67.0	55.0	38.0	70.0	74.0	0.0	72.0	61.0	27.0	37.0	32.0	27.0	31.0	68.0	27.0	80.0	32.0	72.0	28.0	77.0	0.0	2.0	60.0	0.0	0.0	-1.0	-1.0
59992.0	2022-09-15 22:38:30	2022-09-16 00:24:35	3.0	10	2.0	5.0	Friday	50.5866	8.6771	1.0	21.0	2.0	2.0	4.0	2.0	2022-09-16 00:22:55	2022-09-16 00:24:32	100	97	1	-1.0	0.0	80.0	18.0	71.0	11.0	87.0	0.0	85.0	17.0	73.0	13.0	64.0	0.0	70.0	21.0	71.0	18.0	72.0	73.0	30.0	92.0	1.0	2.0	3.0	6.0	6.0	-1.0	-1.0
59992.0	2022-09-16 10:45:36	2022-09-16 11:34:09	3.0	11	3.0	1.0	Friday	50.1169	8.6837	1.0	21.0	2.0	2.0	4.0	2.0	2022-09-16 11:32:20	2022-09-16 11:34:06	100	106	1	-1.0	4.0	86.0	22.0	72.0	16.0	75.0	2.0	100.0	8.0	97.0	34.0	23.0	5.0	83.0	6.0	67.0	21.0	68.0	78.0	72.0	93.0	0.0	0.0	0.0	0.0	0.0	6.0	27.0
59992.0	2022-09-16 12:59:44	2022-09-16 13:05:23	3.0	12	3.0	2.0	Friday	50.1169	8.6837	1.0	21.0	2.0	2.0	4.0	2.0	2022-09-16 13:02:48	2022-09-16 13:05:21	100	152	1	-1.0	9.0	86.0	13.0	71.0	78.0	78.0	1.0	0.0	0.0	100.0	24.0	72.0	0.0	71.0	3.0	70.0	8.0	59.0	79.0	30.0	81.0	33.0	31.0	0.0	0.0	0.0	-1.0	-1.0
59992.0	2022-09-16 16:37:06	2022-09-16 16:42:00	3.0	13	3.0	3.0	Friday	50.5866	8.6771	1.0	21.0	2.0	2.0	4.0	2.0	2022-09-16 16:38:55	2022-09-16 16:41:56	100	181	1	-1.0	24.0	75.0	8.0	71.0	35.0	68.0	1.0	64.0	64.0	71.0	23.0	72.0	7.0	68.0	20.0	60.0	18.0	73.0	83.0	32.0	75.0	13.0	0.0	50.0	0.0	9.0	-1.0	-1.0
59992.0	2022-09-16 20:01:43	2022-09-16 20:07:23	3.0	14	3.0	4.0	Friday	50.8261	8.9244	1.0	21.0	2.0	2.0	4.0	2.0	2022-09-16 20:03:30	2022-09-16 20:07:17	100	227	1	-1.0	11.0	76.0	38.0	31.0	21.0	73.0	3.0	100.0	58.0	86.0	26.0	71.0	61.0	39.0	14.0	29.0	29.0	69.0	79.0	11.0	81.0	7.0	0.0	0.0	0.0	17.0	-1.0	-1.0
59992.0	2022-09-16 23:10:00	2022-09-16 23:14:36	3.0	15	3.0	5.0	Friday	49.9792	8.2507	1.0	21.0	2.0	2.0	4.0	2.0	2022-09-16 23:12:08	2022-09-16 23:14:34	100	145	1	-1.0	13.0	61.0	64.0	46.0	30.0	84.0	0.0	100.0	27.0	59.0	32.0	62.0	58.0	27.0	20.0	67.0	28.0	22.0	79.0	39.0	76.0	4.0	0.0	28.0	0.0	0.0	-1.0	-1.0
59992.0	2022-09-17 09:36:37	2022-09-17 10:07:46	3.0	16	4.0	1.0	Saturday	50.6165	8.7046	1.0	21.0	2.0	2.0	4.0	2.0	2022-09-17 10:05:09	2022-09-17 10:07:42	100	153	1	-1.0	68.0	75.0	29.0	23.0	67.0	69.0	1.0	63.0	25.0	25.0	33.0	32.0	13.0	62.0	10.0	22.0	19.0	62.0	63.0	37.0	85.0	0.0	1.0	0.0	0.0	20.0	7.0	24.0
59992.0	2022-09-17 13:04:03	2022-09-17 13:08:24	3.0	17	4.0	2.0	Saturday	50.5866	8.6771	1.0	21.0	2.0	2.0	4.0	2.0	2022-09-17 13:04:47	2022-09-17 13:08:13	100	205	1	-1.0	69.0	65.0	74.0	36.0	61.0	29.0	0.0	4.0	65.0	11.0	29.0	70.0	4.0	28.0	64.0	58.0	34.0	64.0	64.0	23.0	64.0	26.0	0.0	8.0	0.0	70.0	-1.0	-1.0
59992.0	2022-09-17 15:25:36	2022-09-17 15:27:44	3.0	18	4.0	3.0	Saturday	50.5866	8.6771	1.0	21.0	2.0	2.0	4.0	2.0	2022-09-17 15:26:09	2022-09-17 15:27:42	100	92	1	-1.0	19.0	26.0	74.0	30.0	61.0	61.0	0.0	4.0	71.0	11.0	82.0	34.0	30.0	68.0	84.0	26.0	70.0	67.0	71.0	23.0	76.0	49.0	0.0	0.0	0.0	23.0	-1.0	-1.0
59992.0	2022-09-17 19:32:40	2022-09-17 19:53:36	3.0	19	4.0	4.0	Saturday	50.8021	8.7857	1.0	21.0	2.0	2.0	4.0	2.0	2022-09-17 19:52:19	2022-09-17 19:53:34	100	75	1	-1.0	5.0	83.0	11.0	80.0	24.0	73.0	0.0	17.0	64.0	68.0	21.0	75.0	0.0	81.0	15.0	29.0	8.0	79.0	76.0	100.0	77.0	0.0	0.0	24.0	0.0	0.0	-1.0	-1.0
59992.0	2022-09-17 22:59:59	2022-09-17 23:16:39	3.0	20	4.0	5.0	Saturday	50.8021	8.7857	1.0	21.0	2.0	2.0	4.0	2.0	2022-09-17 23:15:27	2022-09-17 23:16:37	100	70	1	-1.0	10.0	94.0	19.0	72.0	13.0	81.0	0.0	64.0	75.0	12.0	16.0	68.0	0.0	75.0	16.0	25.0	23.0	93.0	73.0	84.0	78.0	2.0	0.0	0.0	0.0	24.0	-1.0	-1.0
59992.0	2022-09-18 09:08:47	2022-09-18 09:39:53	3.0	21	5.0	1.0	Sunday	50.5866	8.6771	1.0	21.0	2.0	2.0	4.0	2.0	2022-09-18 09:38:30	2022-09-18 09:39:52	100	81	1	-1.0	0.0	70.0	10.0	68.0	4.0	72.0	1.0	94.0	26.0	68.0	19.0	73.0	5.0	97.0	6.0	19.0	2.0	66.0	71.0	66.0	85.0	4.0	12.0	23.0	0.0	0.0	6.0	35.0
59992.0	2022-09-18 12:54:42	2022-09-18 12:58:31	3.0	22	5.0	2.0	Sunday	50.8261	8.9244	1.0	21.0	2.0	2.0	4.0	2.0	2022-09-18 12:56:26	2022-09-18 12:58:28	100	121	1	-1.0	0.0	71.0	36.0	71.0	23.0	62.0	0.0	78.0	26.0	69.0	22.0	70.0	16.0	83.0	32.0	65.0	31.0	84.0	96.0	76.0	79.0	2.0	0.0	0.0	0.0	0.0	-1.0	-1.0
59992.0	2022-09-18 15:45:24	2022-09-18 16:08:14	3.0	23	5.0	3.0	Sunday	50.8261	8.9244	1.0	21.0	2.0	2.0	4.0	2.0	2022-09-18 16:06:40	2022-09-18 16:08:12	100	91	1	-1.0	6.0	89.0	33.0	59.0	33.0	63.0	0.0	100.0	32.0	67.0	33.0	75.0	0.0	81.0	13.0	63.0	13.0	71.0	100.0	76.0	81.0	0.0	0.0	0.0	0.0	0.0	-1.0	-1.0
59992.0	2022-09-18 20:08:21	2022-09-18 20:25:47	3.0	24	5.0	4.0	Sunday	50.7996	8.7669	1.0	21.0	2.0	2.0	4.0	2.0	2022-09-18 20:23:34	2022-09-18 20:25:45	100	130	1	-1.0	27.0	89.0	21.0	70.0	27.0	73.0	0.0	61.0	26.0	69.0	33.0	22.0	17.0	70.0	23.0	68.0	34.0	29.0	83.0	82.0	85.0	0.0	5.0	22.0	3.0	6.0	-1.0	-1.0
59992.0	2022-09-18 21:54:05	2022-09-18 22:39:08	3.0	25	5.0	5.0	Sunday	50.5866	8.6771	1.0	21.0	2.0	2.0	4.0	2.0	2022-09-18 22:37:56	2022-09-18 22:39:06	100	69	1	-1.0	10.0	84.0	27.0	74.0	13.0	75.0	0.0	0.0	0.0	73.0	5.0	74.0	0.0	74.0	6.0	66.0	9.0	81.0	75.0	100.0	80.0	0.0	0.0	0.0	0.0	0.0	-1.0	-1.0
59992.0	2022-09-19 09:54:44	2022-09-19 09:58:47	3.0	26	6.0	1.0	Monday	50.7996	8.7669	1.0	21.0	2.0	2.0	4.0	2.0	2022-09-19 09:57:09	2022-09-19 09:58:45	100	96	1	-1.0	21.0	84.0	16.0	16.0	26.0	21.0	10.0	26.0	64.0	10.0	58.0	66.0	0.0	64.0	10.0	0.0	81.0	72.0	79.0	34.0	81.0	0.0	0.0	0.0	0.0	0.0	7.8	77.0
59992.0	2022-09-19 13:13:53	2022-09-19 13:15:40	3.0	27	6.0	2.0	Monday	50.7996	8.7669	1.0	21.0	2.0	2.0	4.0	2.0	2022-09-19 13:14:09	2022-09-19 13:15:37	100	87	1	-1.0	2.0	74.0	26.0	78.0	19.0	64.0	0.0	12.0	70.0	26.0	15.0	72.0	0.0	86.0	0.0	75.0	86.0	65.0	75.0	43.0	86.0	0.0	0.0	27.0	0.0	0.0	-1.0	-1.0
59992.0	2022-09-19 16:25:53	2022-09-19 16:27:11	3.0	28	6.0	3.0	Monday	50.8261	8.9244	1.0	21.0	2.0	2.0	4.0	2.0	2022-09-19 16:26:01	2022-09-19 16:27:09	100	67	1	-1.0	16.0	69.0	23.0	73.0	21.0	61.0	0.0	92.0	36.0	59.0	15.0	61.0	0.0	70.0	20.0	67.0	36.0	71.0	75.0	27.0	69.0	0.0	0.0	7.0	0.0	0.0	-1.0	-1.0
59992.0	2022-09-19 19:54:16	2022-09-19 20:18:42	3.0	29	6.0	4.0	Monday	50.1367	8.9243	1.0	21.0	2.0	2.0	4.0	2.0	2022-09-19 20:17:26	2022-09-19 20:18:40	100	74	1	-1.0	20.0	76.0	11.0	81.0	13.0	84.0	0.0	94.0	7.0	78.0	8.0	73.0	0.0	100.0	11.0	80.0	15.0	74.0	95.0	100.0	86.0	0.0	0.0	0.0	0.0	1.0	-1.0	-1.0
59992.0	2022-09-19 21:16:08	2022-09-19 22:06:51	3.0	30	6.0	5.0	Monday	50.5866	8.6771	1.0	21.0	2.0	2.0	4.0	2.0	2022-09-19 22:03:27	2022-09-19 22:06:49	100	202	1	-1.0	11.0	76.0	4.0	84.0	0.0	70.0	0.0	79.0	1.0	92.0	10.0	78.0	0.0	100.0	42.0	70.0	30.0	79.0	100.0	100.0	88.0	0.0	0.0	0.0	0.0	0.0	-1.0	-1.0
59992.0	2022-09-20 09:50:38	2022-09-20 10:01:41	3.0	31	7.0	1.0	Tuesday	50.7996	8.7669	1.0	21.0	2.0	2.0	4.0	2.0	2022-09-20 09:59:12	2022-09-20 10:01:38	100	145	1	-1.0	24.0	72.0	17.0	83.0	11.0	77.0	0.0	69.0	69.0	66.0	22.0	72.0	1.0	86.0	16.0	74.0	16.0	84.0	75.0	86.0	80.0	0.0	12.0	30.0	0.0	0.0	7.6	68.0
59992.0	2022-09-20 13:08:51	2022-09-20 13:10:18	3.0	32	7.0	2.0	Tuesday	50.7996	8.7669	1.0	21.0	2.0	2.0	4.0	2.0	2022-09-20 13:09:02	2022-09-20 13:10:16	100	74	1	-1.0	21.0	81.0	20.0	72.0	19.0	72.0	2.0	65.0	72.0	76.0	16.0	68.0	5.0	74.0	41.0	67.0	65.0	76.0	77.0	87.0	81.0	0.0	0.0	35.0	0.0	0.0	-1.0	-1.0
59992.0	2022-09-20 16:17:32	2022-09-20 16:19:14	3.0	33	7.0	3.0	Tuesday	50.7996	8.7669	1.0	21.0	2.0	2.0	4.0	2.0	2022-09-20 16:17:56	2022-09-20 16:19:12	100	75	1	-1.0	0.0	87.0	69.0	36.0	22.0	64.0	5.0	24.0	71.0	15.0	67.0	36.0	2.0	29.0	77.0	37.0	73.0	74.0	61.0	21.0	84.0	0.0	0.0	0.0	0.0	0.0	-1.0	-1.0
59992.0	2022-09-20 19:46:48	2022-09-20 20:58:11	3.0	34	7.0	4.0	Tuesday	51.4444	7.0114	1.0	21.0	2.0	2.0	4.0	2.0	2022-09-20 20:54:46	2022-09-20 20:58:08	100	201	1	-1.0	11.0	79.0	32.0	67.0	13.0	73.0	0.0	86.0	2.0	90.0	15.0	69.0	0.0	65.0	9.0	73.0	24.0	73.0	87.0	66.0	92.0	0.0	0.0	0.0	0.0	0.0	-1.0	-1.0
59992.0	2022-09-20 21:44:41	2022-09-20 22:05:30	3.0	35	7.0	5.0	Tuesday	50.5866	8.6771	1.0	21.0	2.0	2.0	4.0	2.0	2022-09-20 22:00:44	2022-09-20 22:05:24	100	279	1	-1.0	27.0	73.0	25.0	75.0	22.0	65.0	0.0	69.0	23.0	79.0	22.0	73.0	5.0	66.0	21.0	73.0	19.0	19.0	79.0	21.0	73.0	0.0	0.0	0.0	0.0	0.0	-1.0	-1.0
59992.0	2022-09-21 09:01:15	2022-09-21 09:16:41	3.0	36	8.0	1.0	Wednesday	50.7996	8.7669	1.0	21.0	2.0	2.0	4.0	2.0	2022-09-21 09:13:34	2022-09-21 09:16:39	100	184	1	-1.0	32.0	77.0	27.0	62.0	17.0	64.0	0.0	10.0	69.0	4.0	24.0	63.0	10.0	71.0	21.0	60.0	33.0	68.0	81.0	71.0	75.0	0.0	21.0	0.0	0.0	4.0	7.0	61.0
59992.0	2022-09-21 13:14:47	2022-09-21 13:16:32	3.0	37	8.0	2.0	Wednesday	50.1169	8.6837	1.0	21.0	2.0	2.0	4.0	2.0	2022-09-21 13:14:56	2022-09-21 13:16:30	100	94	1	-1.0	12.0	81.0	22.0	58.0	21.0	59.0	0.0	89.0	18.0	67.0	61.0	84.0	0.0	77.0	10.0	32.0	33.0	64.0	63.0	68.0	69.0	0.0	0.0	0.0	0.0	0.0	-1.0	-1.0
59992.0	2022-09-21 15:55:43	2022-09-21 16:46:43	3.0	38	8.0	3.0	Wednesday	50.7996	8.7669	1.0	21.0	2.0	2.0	4.0	2.0	2022-09-21 16:42:57	2022-09-21 16:46:38	100	220	1	-1.0	13.0	69.0	27.0	70.0	27.0	70.0	16.0	82.0	32.0	56.0	27.0	67.0	15.0	61.0	26.0	35.0	68.0	65.0	76.0	34.0	85.0	0.0	0.0	19.0	0.0	0.0	-1.0	-1.0
59992.0	2022-09-21 18:50:13	2022-09-21 19:12:12	3.0	39	8.0	4.0	Wednesday	50.7996	8.7669	1.0	21.0	2.0	2.0	4.0	2.0	2022-09-21 19:10:49	2022-09-21 19:12:10	100	81	1	-1.0	28.0	67.0	25.0	74.0	19.0	66.0	1.0	13.0	73.0	61.0	23.0	69.0	12.0	73.0	16.0	25.0	72.0	78.0	76.0	72.0	75.0	0.0	0.0	72.0	0.0	8.0	-1.0	-1.0
59992.0	2022-09-21 22:06:26	2022-09-21 23:05:08	3.0	40	8.0	5.0	-1	-1.0	-1.0	1.0	21.0	2.0	2.0	4.0	2.0	-1	-1	-1	-1	-1	-1.0	-1.0	-1.0	-1.0	-1.0	-1.0	-1.0	-1.0	-1.0	-1.0	-1.0	-1.0	-1.0	-1.0	-1.0	-1.0	-1.0	-1.0	-1.0	-1.0	-1.0	-1.0	-1.0	-1.0	-1.0	-1.0	-1.0	-1.0	-1.0
59992.0	2022-09-22 10:32:38	2022-09-22 11:01:50	3.0	41	9.0	1.0	Thursday	50.1169	8.6837	1.0	21.0	2.0	2.0	4.0	2.0	2022-09-22 11:00:13	2022-09-22 11:01:48	100	94	1	-1.0	24.0	89.0	21.0	36.0	12.0	76.0	0.0	1.0	23.0	85.0	24.0	70.0	12.0	88.0	0.0	68.0	14.0	80.0	75.0	94.0	79.0	0.0	0.0	21.0	0.0	0.0	7.9	30.0
59992.0	2022-09-22 13:03:14	2022-09-22 13:04:54	3.0	42	9.0	2.0	Thursday	50585	8.6527	1.0	21.0	2.0	2.0	4.0	2.0	2022-09-22 13:03:40	2022-09-22 13:04:52	100	71	1	-1.0	21.0	85.0	20.0	71.0	18.0	74.0	1.0	0.0	28.0	87.0	21.0	26.0	27.0	77.0	16.0	79.0	8.0	49.0	76.0	83.0	93.0	0.0	0.0	0.0	0.0	0.0	-1.0	-1.0
59992.0	2022-09-22 15:43:17	2022-09-22 15:46:36	3.0	43	9.0	3.0	Thursday	50.1169	8.6837	1.0	21.0	2.0	2.0	4.0	2.0	2022-09-22 15:43:37	2022-09-22 15:46:33	100	175	1	-1.0	27.0	79.0	16.0	76.0	24.0	76.0	4.0	33.0	69.0	77.0	27.0	77.0	11.0	74.0	31.0	67.0	23.0	82.0	86.0	77.0	83.0	4.0	0.0	7.0	0.0	0.0	-1.0	-1.0
59992.0	2022-09-22 19:01:37	2022-09-22 19:26:23	3.0	44	9.0	4.0	Thursday	50.7996	8.7669	1.0	21.0	2.0	2.0	4.0	2.0	2022-09-22 19:25:08	2022-09-22 19:26:22	100	73	1	-1.0	21.0	76.0	17.0	71.0	6.0	73.0	0.0	63.0	10.0	68.0	13.0	75.0	4.0	84.0	23.0	73.0	13.0	75.0	74.0	88.0	86.0	4.0	0.0	0.0	0.0	0.0	-1.0	-1.0
59992.0	2022-09-22 21:35:06	2022-09-22 22:40:22	3.0	45	9.0	5.0	Thursday	50.7996	8.7669	1.0	21.0	2.0	2.0	4.0	2.0	2022-09-22 22:38:34	2022-09-22 22:40:20	100	106	1	-1.0	2.0	84.0	16.0	73.0	61.0	79.0	6.0	16.0	20.0	55.0	22.0	69.0	11.0	74.0	16.0	61.0	22.0	68.0	81.0	76.0	67.0	0.0	0.0	12.0	0.0	0.0	-1.0	-1.0
59992.0	2022-09-23 09:44:09	2022-09-23 10:35:24	3.0	46	10.0	1.0	Friday	50.6165	8.7046	1.0	21.0	2.0	2.0	4.0	2.0	2022-09-23 10:29:56	2022-09-23 10:35:21	100	324	1	-1.0	30.0	69.0	32.0	73.0	81.0	75.0	0.0	90.0	23.0	77.0	36.0	69.0	9.0	69.0	28.0	74.0	18.0	79.0	86.0	74.0	85.0	0.0	0.0	0.0	0.0	0.0	8.0	38.0
59992.0	2022-09-23 14:07:30	2022-09-23 14:42:45	3.0	47	10.0	2.0	Friday	50.6165	8.7046	1.0	21.0	2.0	2.0	4.0	2.0	2022-09-23 14:40:28	2022-09-23 14:42:43	100	135	1	-1.0	36.0	68.0	19.0	76.0	14.0	67.0	16.0	64.0	75.0	74.0	19.0	67.0	16.0	20.0	9.0	65.0	28.0	75.0	70.0	86.0	86.0	0.0	11.0	25.0	0.0	7.0	-1.0	-1.0
59992.0	2022-09-23 15:38:51	2022-09-23 16:54:52	3.0	48	10.0	3.0	Friday	50.6165	8.7046	1.0	21.0	2.0	2.0	4.0	2.0	2022-09-23 16:49:29	2022-09-23 16:54:49	100	319	1	-1.0	24.0	79.0	18.0	69.0	76.0	76.0	0.0	79.0	67.0	82.0	27.0	76.0	14.0	80.0	19.0	68.0	14.0	79.0	89.0	82.0	73.0	0.0	0.0	8.0	0.0	0.0	-1.0	-1.0
59992.0	2022-09-23 18:58:32	2022-09-23 19:01:41	3.0	49	10.0	4.0	Friday	50.1169	8.6837	1.0	21.0	2.0	2.0	4.0	2.0	2022-09-23 18:59:34	2022-09-23 19:01:39	100	124	1	-1.0	33.0	19.0	10.0	75.0	19.0	64.0	0.0	96.0	12.0	80.0	20.0	86.0	13.0	82.0	16.0	15.0	32.0	78.0	80.0	73.0	79.0	0.0	0.0	5.0	0.0	0.0	-1.0	-1.0
59992.0	2022-09-23 21:50:04	2022-09-23 21:54:35	3.0	50	10.0	5.0	Friday	50.1169	8.6837	1.0	21.0	2.0	2.0	4.0	2.0	2022-09-23 21:52:07	2022-09-23 21:54:33	100	145	1	-1.0	12.0	79.0	15.0	77.0	14.0	68.0	23.0	70.0	20.0	72.0	30.0	72.0	25.0	51.0	14.0	74.0	13.0	66.0	74.0	75.0	76.0	0.0	0.0	20.0	0.0	20.0	-1.0	-1.0
59992.0	2022-09-24 10:36:23	2022-09-24 11:48:18	3.0	51	11.0	1.0	Saturday	50.0027	8.2788	1.0	21.0	2.0	2.0	4.0	2.0	2022-09-24 11:46:24	2022-09-24 11:48:13	100	109	1	-1.0	10.0	70.0	17.0	59.0	27.0	73.0	11.0	89.0	17.0	67.0	19.0	31.0	20.0	66.0	22.0	21.0	17.0	72.0	64.0	75.0	75.0	2.0	3.0	0.0	2.0	3.0	5.8	72.0
59992.0	2022-09-24 12:17:32	2022-09-24 13:17:19	3.0	52	11.0	2.0	Saturday	50.0027	8.2788	1.0	21.0	2.0	2.0	4.0	2.0	2022-09-24 13:15:14	2022-09-24 13:17:17	100	122	1	-1.0	28.0	64.0	17.0	66.0	29.0	73.0	16.0	28.0	27.0	65.0	27.0	24.0	15.0	81.0	20.0	77.0	24.0	70.0	65.0	26.0	82.0	2.0	1.0	0.0	0.0	13.0	-1.0	-1.0
59992.0	2022-09-24 16:25:49	2022-09-24 17:33:17	3.0	53	11.0	3.0	Saturday	52.5656	13.4242	1.0	21.0	2.0	2.0	4.0	2.0	2022-09-24 17:31:19	2022-09-24 17:33:13	100	114	1	-1.0	16.0	64.0	24.0	65.0	16.0	69.0	19.0	92.0	2.0	67.0	19.0	66.0	22.0	74.0	28.0	39.0	18.0	68.0	72.0	75.0	67.0	0.0	0.0	18.0	0.0	7.0	-1.0	-1.0
59992.0	2022-09-24 19:52:04	2022-09-24 20:22:53	3.0	54	11.0	4.0	Saturday	48767	9.1827	1.0	21.0	2.0	2.0	4.0	2.0	2022-09-24 20:21:20	2022-09-24 20:22:51	100	90	1	-1.0	12.0	80.0	20.0	68.0	15.0	78.0	18.0	73.0	19.0	86.0	22.0	64.0	18.0	83.0	14.0	76.0	18.0	70.0	78.0	25.0	84.0	3.0	0.0	0.0	0.0	7.0	-1.0	-1.0
59992.0	2022-09-24 22:17:19	2022-09-24 22:21:31	3.0	55	11.0	5.0	Saturday	48767	9.1827	1.0	21.0	2.0	2.0	4.0	2.0	2022-09-24 22:17:40	2022-09-24 22:21:27	100	226	1	-1.0	24.0	86.0	29.0	29.0	21.0	72.0	6.0	80.0	16.0	65.0	68.0	26.0	12.0	85.0	21.0	68.0	56.0	73.0	76.0	5.0	80.0	0.0	0.0	5.0	0.0	0.0	-1.0	-1.0
59992.0	2022-09-25 09:52:19	2022-09-25 11:34:09	3.0	56	12.0	1.0	Sunday	50.5866	8.6771	1.0	21.0	2.0	2.0	4.0	2.0	2022-09-25 11:30:51	2022-09-25 11:34:05	100	194	1	-1.0	13.0	85.0	77.0	79.0	9.0	69.0	0.0	83.0	32.0	80.0	22.0	67.0	17.0	63.0	8.0	22.0	75.0	71.0	73.0	16.0	77.0	0.0	0.0	0.0	0.0	0.0	9.2	69.0
59992.0	2022-09-25 12:39:24	2022-09-25 14:35:25	3.0	57	12.0	2.0	Sunday	50.5866	8.6771	1.0	21.0	2.0	2.0	4.0	2.0	2022-09-25 14:33:32	2022-09-25 14:35:23	100	111	1	-1.0	61.0	81.0	32.0	24.0	21.0	63.0	73.0	7.0	6.0	74.0	72.0	29.0	34.0	66.0	17.0	63.0	24.0	68.0	66.0	31.0	65.0	0.0	0.0	0.0	0.0	17.0	-1.0	-1.0
59992.0	2022-09-25 17:09:00	2022-09-25 17:17:55	3.0	58	12.0	3.0	Sunday	50.7996	8.7669	1.0	21.0	2.0	2.0	4.0	2.0	2022-09-25 17:14:10	2022-09-25 17:17:53	100	222	1	-1.0	21.0	87.0	77.0	67.0	30.0	74.0	4.0	61.0	62.0	66.0	16.0	70.0	9.0	70.0	21.0	58.0	25.0	35.0	69.0	63.0	59.0	0.0	11.0	0.0	0.0	0.0	-1.0	-1.0
59992.0	2022-09-25 18:30:43	2022-09-25 19:00:18	3.0	59	12.0	4.0	Sunday	50.7996	8.7669	1.0	21.0	2.0	2.0	4.0	2.0	2022-09-25 18:54:52	2022-09-25 19:00:07	100	314	1	-1.0	8.0	57.0	33.0	55.0	54.0	79.0	0.0	70.0	4.0	64.0	53.0	75.0	13.0	83.0	50.0	25.0	73.0	65.0	67.0	67.0	86.0	7.0	53.0	25.0	0.0	20.0	-1.0	-1.0
59992.0	2022-09-25 22:45:15	2022-09-25 23:14:09	3.0	60	12.0	5.0	-1	-1.0	-1.0	1.0	21.0	2.0	2.0	4.0	2.0	-1	-1	-1	-1	-1	-1.0	-1.0	-1.0	-1.0	-1.0	-1.0	-1.0	-1.0	-1.0	-1.0	-1.0	-1.0	-1.0	-1.0	-1.0	-1.0	-1.0	-1.0	-1.0	-1.0	-1.0	-1.0	-1.0	-1.0	-1.0	-1.0	-1.0	-1.0	-1.0
59992.0	2022-09-26 09:48:17	2022-09-26 09:59:45	3.0	61	13.0	1.0	Monday	50.0027	8.2788	1.0	21.0	2.0	2.0	4.0	2.0	2022-09-26 09:58:09	2022-09-26 09:59:43	100	93	1	-1.0	35.0	68.0	25.0	59.0	18.0	71.0	2.0	90.0	13.0	84.0	64.0	26.0	11.0	33.0	25.0	67.0	42.0	70.0	79.0	32.0	72.0	0.0	31.0	0.0	4.0	4.0	4.7	16.0
59992.0	2022-09-26 13:41:22	2022-09-26 13:49:31	3.0	62	13.0	2.0	Monday	50.1169	8.6837	1.0	21.0	2.0	2.0	4.0	2.0	2022-09-26 13:47:45	2022-09-26 13:49:28	100	103	1	-1.0	14.0	83.0	9.0	69.0	72.0	72.0	0.0	97.0	0.0	72.0	80.0	4.0	7.0	78.0	2.0	57.0	0.0	77.0	80.0	11.0	79.0	0.0	11.0	0.0	0.0	0.0	-1.0	-1.0
59992.0	2022-09-26 16:37:44	2022-09-26 17:57:14	3.0	63	13.0	3.0	Monday	50.1169	8.6837	1.0	21.0	2.0	2.0	4.0	2.0	2022-09-26 17:55:41	2022-09-26 17:57:12	100	90	1	-1.0	22.0	75.0	21.0	61.0	65.0	60.0	11.0	77.0	22.0	76.0	18.0	64.0	4.0	66.0	13.0	70.0	18.0	67.0	72.0	82.0	81.0	0.0	0.0	0.0	0.0	0.0	-1.0	-1.0
59992.0	2022-09-26 19:05:05	2022-09-26 21:05:05	3.0	64	13.0	4.0	-1.0	-1.0	-1.0	1.0	21.0	2.0	2.0	4.0	2.0	-1	-1	-1	-1	-1	-1.0	-1.0	-1.0	-1.0	-1.0	-1.0	-1.0	-1.0	-1.0	-1.0	-1.0	-1.0	-1.0	-1.0	-1.0	-1.0	-1.0	-1.0	-1.0	-1.0	-1.0	-1.0	-1.0	-1.0	-1.0	-1.0	-1.0	-1.0	-1.0
59992.0	2022-09-26 23:21:18	2022-09-27 01:06:44	3.0	65	13.0	5.0	Tuesday	50.1367	8.9243	1.0	21.0	2.0	2.0	4.0	2.0	2022-09-27 01:04:45	2022-09-27 01:06:42	100	117	1	-1.0	25.0	89.0	43.0	71.0	26.0	86.0	0.0	99.0	18.0	82.0	21.0	74.0	17.0	71.0	8.0	15.0	20.0	68.0	79.0	21.0	79.0	0.0	0.0	0.0	0.0	0.0	-1.0	-1.0
59992.0	2022-09-27 10:19:29	2022-09-27 11:44:21	3.0	66	14.0	1.0	Tuesday	50.1367	8.9243	1.0	21.0	2.0	2.0	4.0	2.0	2022-09-27 11:38:25	2022-09-27 11:44:17	100	351	1	-1.0	28.0	75.0	68.0	62.0	11.0	82.0	7.0	77.0	20.0	75.0	29.0	66.0	32.0	76.0	22.0	73.0	26.0	72.0	81.0	75.0	72.0	0.0	0.0	0.0	0.0	0.0	7.0	64.0
59992.0	2022-09-27 12:14:55	2022-09-27 12:33:43	3.0	67	14.0	2.0	Tuesday	53.5659	10.0254	1.0	21.0	2.0	2.0	4.0	2.0	2022-09-27 12:31:28	2022-09-27 12:33:41	100	132	1	-1.0	21.0	66.0	29.0	68.0	30.0	78.0	9.0	66.0	24.0	64.0	28.0	64.0	3.0	86.0	15.0	23.0	15.0	67.0	66.0	28.0	76.0	0.0	0.0	0.0	0.0	0.0	-1.0	-1.0
59992.0	2022-09-27 16:54:37	2022-09-27 16:56:29	3.0	68	14.0	3.0	Tuesday	53.5456	9.9615	1.0	21.0	2.0	2.0	4.0	2.0	2022-09-27 16:55:06	2022-09-27 16:56:27	100	80	1	-1.0	21.0	64.0	30.0	67.0	30.0	79.0	9.0	81.0	7.0	77.0	69.0	40.0	20.0	75.0	24.0	26.0	27.0	70.0	73.0	12.0	74.0	0.0	0.0	0.0	0.0	0.0	-1.0	-1.0
59992.0	2022-09-27 19:10:55	2022-09-27 21:08:26	3.0	69	14.0	4.0	Tuesday	53.5456	9.9615	1.0	21.0	2.0	2.0	4.0	2.0	2022-09-27 21:06:57	2022-09-27 21:08:24	100	87	1	-1.0	17.0	70.0	32.0	70.0	18.0	75.0	0.0	87.0	15.0	73.0	63.0	42.0	16.0	71.0	21.0	65.0	26.0	71.0	70.0	69.0	76.0	0.0	0.0	0.0	0.0	0.0	-1.0	-1.0
59992.0	2022-09-27 22:00:02	2022-09-27 23:04:03	3.0	70	14.0	5.0	Tuesday	53.5456	9.9615	1.0	21.0	2.0	2.0	4.0	2.0	2022-09-27 23:00:49	2022-09-27 23:04:01	100	191	1	-1.0	36.0	71.0	25.0	61.0	17.0	73.0	2.0	87.0	18.0	63.0	27.0	29.0	15.0	78.0	20.0	63.0	31.0	57.0	79.0	12.0	77.0	0.0	0.0	0.0	0.0	0.0	-1.0	-1.0
59992.0	2022-09-28 09:10:18	2022-09-28 10:51:54	3.0	71	15.0	1.0	Wednesday	53.5456	9.9615	1.0	21.0	2.0	2.0	4.0	2.0	2022-09-28 10:50:30	2022-09-28 10:51:52	100	81	1	-1.0	21.0	89.0	19.0	77.0	13.0	77.0	20.0	90.0	16.0	70.0	17.0	80.0	16.0	73.0	18.0	77.0	20.0	63.0	70.0	27.0	79.0	5.0	0.0	0.0	0.0	0.0	8.1	72.0
59992.0	2022-09-28 13:26:29	2022-09-28 15:07:53	3.0	72	15.0	2.0	Wednesday	53.5456	9.9615	1.0	21.0	2.0	2.0	4.0	2.0	2022-09-28 15:02:51	2022-09-28 15:07:48	100	296	1	-1.0	22.0	79.0	19.0	67.0	27.0	70.0	5.0	77.0	13.0	75.0	27.0	65.0	22.0	73.0	18.0	68.0	23.0	82.0	75.0	39.0	84.0	7.0	10.0	4.0	1.0	14.0	-1.0	-1.0
59992.0	2022-09-28 16:38:02	2022-09-28 17:28:47	3.0	73	15.0	3.0	Wednesday	53.5456	9.9615	1.0	21.0	2.0	2.0	4.0	2.0	2022-09-28 17:25:37	2022-09-28 17:28:44	100	186	1	-1.0	23.0	71.0	21.0	19.0	18.0	76.0	1.0	100.0	27.0	63.0	20.0	73.0	32.0	29.0	21.0	18.0	30.0	69.0	70.0	67.0	72.0	0.0	0.0	0.0	0.0	0.0	-1.0	-1.0
59992.0	2022-09-28 20:28:56	2022-09-28 21:32:59	3.0	74	15.0	4.0	Wednesday	53.5456	9.9615	1.0	21.0	2.0	2.0	4.0	2.0	2022-09-28 21:30:35	2022-09-28 21:32:57	100	141	1	-1.0	4.0	70.0	14.0	70.0	25.0	61.0	0.0	70.0	70.0	80.0	14.0	63.0	33.0	71.0	27.0	71.0	14.0	66.0	81.0	76.0	71.0	3.0	0.0	0.0	2.0	8.0	-1.0	-1.0
59992.0	2022-09-28 21:40:55	2022-09-28 23:27:26	3.0	75	15.0	5.0	Wednesday	53.5456	9.9615	1.0	21.0	2.0	2.0	4.0	2.0	2022-09-28 23:23:15	2022-09-28 23:27:24	100	248	1	-1.0	13.0	66.0	72.0	67.0	20.0	74.0	0.0	75.0	33.0	72.0	33.0	67.0	17.0	76.0	12.0	30.0	15.0	66.0	70.0	24.0	82.0	0.0	0.0	0.0	0.0	0.0	-1.0	-1.0
59992.0	2022-09-29 10:09:21	2022-09-29 10:45:56	3.0	76	16.0	1.0	Thursday	53.5456	9.9615	1.0	21.0	2.0	2.0	4.0	2.0	2022-09-29 10:44:24	2022-09-29 10:45:54	100	90	1	-1.0	16.0	63.0	26.0	65.0	32.0	78.0	29.0	76.0	31.0	71.0	20.0	77.0	24.0	66.0	25.0	20.0	20.0	71.0	74.0	18.0	73.0	0.0	0.0	0.0	0.0	0.0	6.9	73.0
59992.0	2022-09-29 13:48:36	2022-09-29 13:52:33	3.0	77	16.0	2.0	Thursday	53.5098	9.9839	1.0	21.0	2.0	2.0	4.0	2.0	2022-09-29 13:49:31	2022-09-29 13:52:30	100	179	1	-1.0	24.0	77.0	65.0	68.0	10.0	76.0	10.0	92.0	22.0	81.0	24.0	78.0	0.0	90.0	12.0	65.0	19.0	79.0	73.0	28.0	71.0	0.0	0.0	3.0	0.0	1.0	-1.0	-1.0
59992.0	2022-09-29 15:54:22	2022-09-29 15:56:46	3.0	78	16.0	3.0	Thursday	53.5098	9.9839	1.0	21.0	2.0	2.0	4.0	2.0	2022-09-29 15:55:38	2022-09-29 15:56:44	100	66	1	-1.0	16.0	60.0	11.0	32.0	16.0	71.0	0.0	93.0	28.0	67.0	19.0	72.0	5.0	61.0	28.0	26.0	18.0	62.0	92.0	61.0	75.0	0.0	0.0	0.0	0.0	0.0	-1.0	-1.0
59992.0	2022-09-29 18:51:38	2022-09-29 20:51:38	3.0	79	16.0	4.0	-1.0	-1.0	-1.0	1.0	21.0	2.0	2.0	4.0	2.0	-1	-1	-1	-1	-1	-1.0	-1.0	-1.0	-1.0	-1.0	-1.0	-1.0	-1.0	-1.0	-1.0	-1.0	-1.0	-1.0	-1.0	-1.0	-1.0	-1.0	-1.0	-1.0	-1.0	-1.0	-1.0	-1.0	-1.0	-1.0	-1.0	-1.0	-1.0	-1.0
59992.0	2022-09-29 21:23:57	2022-09-29 23:16:45	3.0	80	16.0	5.0	Thursday	53.5098	9.9839	1.0	21.0	2.0	2.0	4.0	2.0	2022-09-29 23:13:13	2022-09-29 23:16:43	100	210	1	-1.0	31.0	71.0	22.0	57.0	8.0	72.0	4.0	71.0	14.0	67.0	22.0	68.0	3.0	71.0	8.0	63.0	23.0	74.0	74.0	11.0	81.0	0.0	0.0	0.0	0.0	0.0	-1.0	-1.0
59992.0	2022-09-30 09:51:25	2022-09-30 11:34:59	3.0	81	17.0	1.0	Friday	50.1169	8.6837	1.0	21.0	2.0	2.0	4.0	2.0	2022-09-30 11:33:12	2022-09-30 11:34:57	100	105	1	-1.0	0.0	82.0	28.0	65.0	0.0	92.0	0.0	100.0	32.0	84.0	16.0	70.0	1.0	75.0	23.0	68.0	0.0	69.0	71.0	73.0	74.0	0.0	0.0	0.0	0.0	0.0	7.5	37.0
59992.0	2022-09-30 13:05:12	2022-09-30 13:07:57	3.0	82	17.0	2.0	Friday	50.1169	8.6837	1.0	21.0	2.0	2.0	4.0	2.0	2022-09-30 13:05:29	2022-09-30 13:07:55	100	145	1	-1.0	19.0	83.0	11.0	79.0	8.0	72.0	0.0	100.0	13.0	88.0	19.0	72.0	26.0	67.0	19.0	76.0	18.0	70.0	76.0	79.0	79.0	0.0	0.0	2.0	0.0	0.0	-1.0	-1.0
59992.0	2022-09-30 16:20:19	2022-09-30 18:20:19	3.0	83	17.0	3.0	-1.0	-1.0	-1.0	1.0	21.0	2.0	2.0	4.0	2.0	-1	-1	-1	-1	-1	-1.0	-1.0	-1.0	-1.0	-1.0	-1.0	-1.0	-1.0	-1.0	-1.0	-1.0	-1.0	-1.0	-1.0	-1.0	-1.0	-1.0	-1.0	-1.0	-1.0	-1.0	-1.0	-1.0	-1.0	-1.0	-1.0	-1.0	-1.0	-1.0
59992.0	2022-09-30 18:51:03	2022-09-30 19:18:35	3.0	84	17.0	4.0	Friday	48767	9.1827	1.0	21.0	2.0	2.0	4.0	2.0	2022-09-30 19:16:26	2022-09-30 19:18:32	100	126	1	-1.0	9.0	71.0	15.0	71.0	0.0	65.0	6.0	100.0	39.0	76.0	11.0	73.0	11.0	71.0	25.0	79.0	22.0	69.0	85.0	77.0	82.0	0.0	0.0	0.0	0.0	0.0	-1.0	-1.0
59992.0	2022-09-30 22:46:35	2022-10-01 00:46:35	3.0	85	17.0	5.0	-1.0	-1.0	-1.0	1.0	21.0	2.0	2.0	4.0	2.0	-1	-1	-1	-1	-1	-1.0	-1.0	-1.0	-1.0	-1.0	-1.0	-1.0	-1.0	-1.0	-1.0	-1.0	-1.0	-1.0	-1.0	-1.0	-1.0	-1.0	-1.0	-1.0	-1.0	-1.0	-1.0	-1.0	-1.0	-1.0	-1.0	-1.0	-1.0	-1.0
59992.0	2022-10-01 09:40:13	2022-10-01 09:46:46	3.0	86	18.0	1.0	Saturday	50.0894	8.7494	1.0	21.0	2.0	2.0	4.0	2.0	2022-10-01 09:41:27	2022-10-01 09:46:42	100	314	1	-1.0	0.0	81.0	26.0	66.0	36.0	70.0	0.0	96.0	18.0	70.0	53.0	46.0	1.0	63.0	25.0	63.0	10.0	67.0	77.0	67.0	70.0	0.0	0.0	0.0	0.0	0.0	8.0	83.0
59992.0	2022-10-01 13:18:51	2022-10-01 14:15:12	3.0	87	18.0	2.0	Saturday	57.7195	10.5669	1.0	21.0	2.0	2.0	4.0	2.0	2022-10-01 14:12:37	2022-10-01 14:15:09	100	151	1	-1.0	3.0	78.0	20.0	71.0	1.0	73.0	11.0	99.0	0.0	81.0	24.0	67.0	19.0	73.0	14.0	78.0	9.0	67.0	78.0	27.0	88.0	0.0	0.0	0.0	0.0	0.0	-1.0	-1.0
59992.0	2022-10-01 16:40:22	2022-10-01 16:53:36	3.0	88	18.0	3.0	Saturday	50.9298	6.9489	1.0	21.0	2.0	2.0	4.0	2.0	2022-10-01 16:51:51	2022-10-01 16:53:34	100	102	1	-1.0	23.0	79.0	4.0	63.0	14.0	61.0	8.0	90.0	64.0	75.0	27.0	62.0	0.0	64.0	27.0	69.0	16.0	70.0	73.0	73.0	92.0	0.0	0.0	0.0	0.0	0.0	-1.0	-1.0
59992.0	2022-10-01 19:45:22	2022-10-01 19:55:41	3.0	89	18.0	4.0	Saturday	50.0027	8.2788	1.0	21.0	2.0	2.0	4.0	2.0	2022-10-01 19:53:00	2022-10-01 19:55:39	100	159	1	-1.0	19.0	72.0	18.0	67.0	21.0	71.0	1.0	77.0	25.0	66.0	30.0	41.0	21.0	57.0	23.0	28.0	24.0	68.0	81.0	68.0	79.0	0.0	0.0	0.0	0.0	5.0	-1.0	-1.0
59992.0	2022-10-01 21:17:20	2022-10-01 22:35:09	3.0	90	18.0	5.0	Saturday	50.0027	8.2788	1.0	21.0	2.0	2.0	4.0	2.0	2022-10-01 22:32:47	2022-10-01 22:35:07	100	140	1	-1.0	14.0	63.0	24.0	68.0	22.0	83.0	17.0	98.0	29.0	67.0	37.0	81.0	15.0	65.0	17.0	18.0	28.0	68.0	78.0	77.0	79.0	0.0	0.0	0.0	0.0	0.0	-1.0	-1.0
59992.0	2022-10-02 10:24:52	2022-10-02 12:18:35	3.0	91	19.0	1.0	Sunday	50.0027	8.2788	1.0	21.0	2.0	2.0	4.0	2.0	2022-10-02 12:15:57	2022-10-02 12:18:33	100	156	1	-1.0	10.0	71.0	18.0	65.0	23.0	76.0	3.0	87.0	20.0	63.0	28.0	69.0	28.0	78.0	31.0	67.0	11.0	68.0	79.0	59.0	80.0	3.0	1.0	0.0	0.0	0.0	7.5	73.0
59992.0	2022-10-02 13:34:08	2022-10-02 15:12:12	3.0	92	19.0	2.0	Sunday	50.8693	6.8728	1.0	21.0	2.0	2.0	4.0	2.0	2022-10-02 15:08:15	2022-10-02 15:12:08	100	233	1	-1.0	18.0	77.0	30.0	65.0	33.0	84.0	8.0	77.0	20.0	90.0	24.0	50.0	20.0	81.0	29.0	32.0	21.0	71.0	81.0	24.0	64.0	21.0	8.0	26.0	7.0	23.0	-1.0	-1.0
59992.0	2022-10-02 16:28:08	2022-10-02 18:28:08	3.0	93	19.0	3.0	-1.0	-1.0	-1.0	1.0	21.0	2.0	2.0	4.0	2.0	-1	-1	-1	-1	-1	-1.0	-1.0	-1.0	-1.0	-1.0	-1.0	-1.0	-1.0	-1.0	-1.0	-1.0	-1.0	-1.0	-1.0	-1.0	-1.0	-1.0	-1.0	-1.0	-1.0	-1.0	-1.0	-1.0	-1.0	-1.0	-1.0	-1.0	-1.0	-1.0
59992.0	2022-10-02 19:04:48	2022-10-02 20:12:56	3.0	94	19.0	4.0	Sunday	50.8693	6.8728	1.0	21.0	2.0	2.0	4.0	2.0	2022-10-02 20:10:53	2022-10-02 20:12:52	100	119	1	-1.0	22.0	100.0	0.0	62.0	0.0	100.0	11.0	100.0	17.0	95.0	26.0	15.0	0.0	84.0	7.0	13.0	13.0	70.0	100.0	31.0	96.0	0.0	0.0	0.0	0.0	0.0	-1.0	-1.0
59992.0	2022-10-02 22:04:58	2022-10-02 22:50:41	3.0	95	19.0	5.0	Sunday	50.8693	6.8728	1.0	21.0	2.0	2.0	4.0	2.0	2022-10-02 22:49:16	2022-10-02 22:50:38	100	81	1	-1.0	15.0	88.0	23.0	66.0	21.0	65.0	0.0	99.0	20.0	90.0	62.0	22.0	14.0	60.0	10.0	63.0	27.0	64.0	100.0	82.0	81.0	0.0	3.0	0.0	0.0	0.0	-1.0	-1.0
59992.0	2022-10-03 10:26:26	2022-10-03 10:29:44	3.0	96	20.0	1.0	Monday	50.8693	6.8728	1.0	21.0	2.0	2.0	4.0	2.0	2022-10-03 10:27:01	2022-10-03 10:29:43	100	161	1	-1.0	17.0	85.0	21.0	70.0	3.0	68.0	5.0	100.0	28.0	70.0	11.0	63.0	28.0	70.0	26.0	67.0	22.0	78.0	90.0	34.0	76.0	0.0	0.0	0.0	0.0	0.0	8.0	75.0
59992.0	2022-10-03 12:28:39	2022-10-03 14:13:16	3.0	97	20.0	2.0	Monday	50.0027	8.2788	1.0	21.0	2.0	2.0	4.0	2.0	2022-10-03 14:10:45	2022-10-03 14:13:14	100	149	1	-1.0	38.0	76.0	21.0	69.0	93.0	70.0	15.0	91.0	65.0	72.0	25.0	68.0	24.0	76.0	28.0	72.0	26.0	81.0	70.0	4.0	62.0	37.0	0.0	0.0	1.0	18.0	-1.0	-1.0
59992.0	2022-10-03 16:25:36	2022-10-03 18:13:57	3.0	98	20.0	3.0	Monday	50.0027	8.2788	1.0	21.0	2.0	2.0	4.0	2.0	2022-10-03 18:12:45	2022-10-03 18:13:55	100	69	1	-1.0	19.0	84.0	21.0	59.0	5.0	78.0	28.0	68.0	7.0	73.0	28.0	74.0	25.0	63.0	27.0	69.0	23.0	73.0	67.0	69.0	73.0	0.0	25.0	0.0	0.0	9.0	-1.0	-1.0
59992.0	2022-10-03 19:14:05	2022-10-03 20:52:59	3.0	99	20.0	4.0	Monday	53.5649	9.9683	1.0	21.0	2.0	2.0	4.0	2.0	2022-10-03 20:50:44	2022-10-03 20:52:56	100	131	1	-1.0	19.0	90.0	26.0	75.0	15.0	68.0	0.0	100.0	19.0	79.0	29.0	60.0	15.0	80.0	20.0	62.0	23.0	69.0	80.0	64.0	83.0	0.0	16.0	0.0	1.0	4.0	-1.0	-1.0
59992.0	2022-10-03 22:11:09	2022-10-03 23:37:33	3.0	100	20.0	5.0	Monday	53.5649	9.9683	1.0	21.0	2.0	2.0	4.0	2.0	2022-10-03 23:35:10	2022-10-03 23:37:31	100	140	1	-1.0	10.0	81.0	17.0	74.0	76.0	72.0	14.0	85.0	6.0	75.0	15.0	64.0	22.0	64.0	20.0	62.0	22.0	62.0	75.0	19.0	78.0	0.0	0.0	0.0	0.0	1.0	-1.0	-1.0
59992.0	2022-10-04 10:42:51	2022-10-04 12:14:10	3.0	101	21.0	1.0	Tuesday	53.5649	9.9683	1.0	21.0	2.0	2.0	4.0	2.0	2022-10-04 12:12:46	2022-10-04 12:14:06	100	80	1	-1.0	24.0	67.0	14.0	65.0	20.0	69.0	0.0	95.0	33.0	66.0	27.0	75.0	24.0	63.0	22.0	70.0	20.0	71.0	80.0	63.0	72.0	0.0	0.0	0.0	0.0	0.0	8.7	77.0
59992.0	2022-10-04 13:17:34	2022-10-04 15:17:34	3.0	102	21.0	2.0	-1.0	-1.0	-1.0	1.0	21.0	2.0	2.0	4.0	2.0	-1	-1	-1	-1	-1	-1.0	-1.0	-1.0	-1.0	-1.0	-1.0	-1.0	-1.0	-1.0	-1.0	-1.0	-1.0	-1.0	-1.0	-1.0	-1.0	-1.0	-1.0	-1.0	-1.0	-1.0	-1.0	-1.0	-1.0	-1.0	-1.0	-1.0	-1.0	-1.0
59992.0	2022-10-04 16:43:36	2022-10-04 17:56:36	3.0	103	21.0	3.0	Tuesday	53.5492	9.9418	1.0	21.0	2.0	2.0	4.0	2.0	2022-10-04 17:50:52	2022-10-04 17:56:35	100	343	1	-1.0	33.0	87.0	21.0	68.0	34.0	68.0	29.0	57.0	15.0	70.0	17.0	22.0	31.0	71.0	30.0	70.0	36.0	69.0	79.0	64.0	81.0	0.0	16.0	9.0	0.0	19.0	-1.0	-1.0
59992.0	2022-10-04 19:39:51	2022-10-04 21:39:51	3.0	104	21.0	4.0	-1.0	-1.0	-1.0	1.0	21.0	2.0	2.0	4.0	2.0	-1	-1	-1	-1	-1	-1.0	-1.0	-1.0	-1.0	-1.0	-1.0	-1.0	-1.0	-1.0	-1.0	-1.0	-1.0	-1.0	-1.0	-1.0	-1.0	-1.0	-1.0	-1.0	-1.0	-1.0	-1.0	-1.0	-1.0	-1.0	-1.0	-1.0	-1.0	-1.0
59992.0	2022-10-04 22:17:25	2022-10-04 22:24:05	3.0	105	21.0	5.0	Tuesday	53.5649	9.9683	1.0	21.0	2.0	2.0	4.0	2.0	2022-10-04 22:19:12	2022-10-04 22:24:02	100	290	1	-1.0	43.0	89.0	23.0	70.0	10.0	71.0	0.0	90.0	72.0	67.0	21.0	66.0	29.0	68.0	22.0	30.0	33.0	67.0	83.0	70.0	76.0	1.0	0.0	0.0	0.0	0.0	-1.0	-1.0
60195.0	2022-09-21 09:56:29	2022-09-21 09:59:17	4.0	1	1.0	1.0	Wednesday	50.6165	8.7046	1.0	20.0	1.0	2.0	4.0	2.0	2022-09-21 09:56:37	2022-09-21 09:59:09	100	152	1	-1.0	41.0	67.0	82.0	76.0	59.0	69.0	0.0	72.0	8.0	59.0	22.0	61.0	44.0	79.0	21.0	60.0	34.0	83.0	34.0	63.0	32.0	78.0	72.0	95.0	1.0	68.0	7.5	75.0
60195.0	2022-09-21 12:15:39	2022-09-21 12:18:03	4.0	2	1.0	2.0	Wednesday	50.7996	8.7669	1.0	20.0	1.0	2.0	4.0	2.0	2022-09-21 12:16:25	2022-09-21 12:18:00	100	95	1	-1.0	37.0	69.0	71.0	68.0	28.0	77.0	3.0	76.0	16.0	81.0	67.0	68.0	15.0	64.0	19.0	81.0	23.0	75.0	28.0	29.0	31.0	79.0	73.0	83.0	6.0	68.0	-1.0	-1.0
60195.0	2022-09-21 15:32:11	2022-09-21 16:15:16	4.0	3	1.0	3.0	Wednesday	50.7996	8.7669	1.0	20.0	1.0	2.0	4.0	2.0	2022-09-21 16:13:15	2022-09-21 16:15:13	100	118	1	-1.0	26.0	76.0	80.0	21.0	66.0	73.0	1.0	80.0	15.0	29.0	60.0	74.0	10.0	26.0	36.0	74.0	35.0	78.0	52.0	21.0	31.0	90.0	78.0	87.0	21.0	15.0	-1.0	-1.0
60195.0	2022-09-21 19:24:17	2022-09-21 19:26:27	4.0	4	1.0	4.0	Wednesday	50.1169	8.6837	1.0	20.0	1.0	2.0	4.0	2.0	2022-09-21 19:24:22	2022-09-21 19:26:25	100	122	1	-1.0	26.0	76.0	67.0	23.0	63.0	79.0	22.0	79.0	22.0	77.0	29.0	78.0	54.0	27.0	31.0	71.0	56.0	86.0	31.0	56.0	32.0	74.0	70.0	88.0	25.0	75.0	-1.0	-1.0
60195.0	2022-09-21 22:11:09	2022-09-21 22:56:11	4.0	5	1.0	5.0	Wednesday	50.5866	8.6771	1.0	20.0	1.0	2.0	4.0	2.0	2022-09-21 22:54:21	2022-09-21 22:56:08	100	107	1	-1.0	25.0	57.0	84.0	74.0	64.0	77.0	84.0	71.0	16.0	71.0	64.0	62.0	13.0	38.0	13.0	74.0	29.0	73.0	36.0	16.0	27.0	72.0	76.0	78.0	17.0	75.0	-1.0	-1.0
60195.0	2022-09-22 09:50:23	2022-09-22 11:32:58	4.0	6	2.0	1.0	Thursday	50121	8747	1.0	20.0	1.0	2.0	4.0	2.0	2022-09-22 11:29:35	2022-09-22 11:32:54	100	199	1	-1.0	61.0	76.0	68.0	70.0	64.0	70.0	26.0	77.0	18.0	68.0	70.0	68.0	70.0	27.0	71.0	76.0	64.0	70.0	27.0	30.0	26.0	74.0	57.0	20.0	22.0	71.0	3.2	0.0
60195.0	2022-09-22 13:23:36	2022-09-22 13:38:36	4.0	7	2.0	2.0	Thursday	50121	8747	1.0	20.0	1.0	2.0	4.0	2.0	2022-09-22 13:37:02	2022-09-22 13:38:33	100	90	1	-1.0	26.0	67.0	73.0	82.0	73.0	71.0	77.0	75.0	22.0	76.0	21.0	76.0	72.0	21.0	27.0	72.0	71.0	71.0	43.0	34.0	47.0	40.0	75.0	58.0	13.0	81.0	-1.0	-1.0
60195.0	2022-09-22 16:17:58	2022-09-22 16:25:11	4.0	8	2.0	3.0	Thursday	50.6165	8.7046	1.0	20.0	1.0	2.0	4.0	2.0	2022-09-22 16:23:28	2022-09-22 16:25:08	100	99	1	-1.0	27.0	74.0	81.0	67.0	80.0	61.0	84.0	64.0	9.0	75.0	76.0	83.0	75.0	31.0	27.0	17.0	74.0	86.0	30.0	37.0	34.0	63.0	37.0	51.0	14.0	77.0	-1.0	-1.0
60195.0	2022-09-22 18:36:01	2022-09-22 18:57:31	4.0	9	2.0	4.0	Thursday	50.1169	8.6837	1.0	20.0	1.0	2.0	4.0	2.0	2022-09-22 18:52:19	2022-09-22 18:57:28	100	309	1	-1.0	19.0	78.0	81.0	67.0	76.0	72.0	23.0	61.0	21.0	44.0	74.0	63.0	68.0	33.0	46.0	79.0	35.0	78.0	59.0	67.0	34.0	40.0	61.0	59.0	18.0	16.0	-1.0	-1.0
60195.0	2022-09-22 22:04:03	2022-09-22 22:28:05	4.0	10	2.0	5.0	Thursday	51.4614	6.6267	1.0	20.0	1.0	2.0	4.0	2.0	2022-09-22 22:26:32	2022-09-22 22:28:01	100	89	1	-1.0	58.0	31.0	87.0	28.0	73.0	86.0	14.0	78.0	10.0	73.0	40.0	65.0	26.0	20.0	20.0	63.0	63.0	81.0	26.0	31.0	43.0	28.0	51.0	71.0	17.0	16.0	-1.0	-1.0
60195.0	2022-09-23 10:49:37	2022-09-23 10:54:52	4.0	11	3.0	1.0	Friday	50.1169	8.6837	1.0	20.0	1.0	2.0	4.0	2.0	2022-09-23 10:52:59	2022-09-23 10:54:49	100	110	1	-1.0	28.0	69.0	67.0	55.0	32.0	64.0	26.0	60.0	23.0	61.0	36.0	70.0	26.0	65.0	34.0	71.0	23.0	59.0	23.0	27.0	66.0	40.0	33.0	33.0	0.0	64.0	8.0	76.0
60195.0	2022-09-23 14:28:30	2022-09-23 14:30:16	4.0	12	3.0	2.0	Friday	49.4116	8689	1.0	20.0	1.0	2.0	4.0	2.0	2022-09-23 14:28:52	2022-09-23 14:30:13	100	81	1	-1.0	16.0	77.0	61.0	80.0	23.0	79.0	22.0	73.0	66.0	73.0	20.0	68.0	17.0	71.0	15.0	61.0	11.0	84.0	59.0	41.0	35.0	30.0	61.0	37.0	25.0	58.0	-1.0	-1.0
60195.0	2022-09-23 16:14:57	2022-09-23 16:17:22	4.0	13	3.0	3.0	Friday	48767	9.1827	1.0	20.0	1.0	2.0	4.0	2.0	2022-09-23 16:15:03	2022-09-23 16:17:17	100	133	1	-1.0	29.0	63.0	73.0	15.0	14.0	83.0	68.0	71.0	10.0	71.0	14.0	77.0	67.0	63.0	16.0	70.0	14.0	83.0	67.0	18.0	68.0	39.0	20.0	35.0	11.0	14.0	-1.0	-1.0
60195.0	2022-09-23 18:23:35	2022-09-23 18:25:00	4.0	14	3.0	4.0	Friday	51.4614	6.6267	1.0	20.0	1.0	2.0	4.0	2.0	2022-09-23 18:23:41	2022-09-23 18:24:57	100	76	1	-1.0	62.0	68.0	68.0	72.0	49.0	69.0	20.0	68.0	67.0	37.0	20.0	66.0	56.0	28.0	68.0	67.0	40.0	68.0	41.0	40.0	39.0	63.0	64.0	53.0	26.0	73.0	-1.0	-1.0
60195.0	2022-09-23 21:11:07	2022-09-23 21:38:03	4.0	15	3.0	5.0	Friday	51.4614	6.6267	1.0	20.0	1.0	2.0	4.0	2.0	2022-09-23 21:36:13	2022-09-23 21:38:01	100	107	1	-1.0	24.0	77.0	78.0	74.0	56.0	73.0	53.0	83.0	67.0	74.0	24.0	56.0	56.0	27.0	32.0	55.0	70.0	78.0	33.0	37.0	32.0	69.0	50.0	40.0	0.0	81.0	-1.0	-1.0
60195.0	2022-09-24 10:20:23	2022-09-24 10:31:58	4.0	16	4.0	1.0	Saturday	50.8806	6.9909	1.0	20.0	1.0	2.0	4.0	2.0	2022-09-24 10:30:37	2022-09-24 10:31:56	100	79	1	-1.0	69.0	84.0	77.0	85.0	20.0	65.0	0.0	80.0	20.0	86.0	14.0	70.0	22.0	65.0	34.0	86.0	21.0	79.0	55.0	26.0	69.0	69.0	23.0	31.0	9.0	85.0	8.2	66.0
60195.0	2022-09-24 13:48:19	2022-09-24 14:04:56	4.0	17	4.0	2.0	Saturday	50.8806	6.9909	1.0	20.0	1.0	2.0	4.0	2.0	2022-09-24 14:03:41	2022-09-24 14:04:53	100	71	1	-1.0	80.0	79.0	65.0	72.0	59.0	82.0	13.0	72.0	8.0	77.0	13.0	78.0	23.0	64.0	28.0	81.0	75.0	82.0	39.0	27.0	32.0	69.0	26.0	36.0	17.0	77.0	-1.0	-1.0
60195.0	2022-09-24 16:29:39	2022-09-24 16:30:59	4.0	18	4.0	3.0	Saturday	50.8806	6.9909	1.0	20.0	1.0	2.0	4.0	2.0	2022-09-24 16:29:50	2022-09-24 16:30:57	100	66	1	-1.0	67.0	62.0	90.0	67.0	73.0	66.0	70.0	78.0	10.0	61.0	35.0	71.0	21.0	61.0	62.0	32.0	61.0	73.0	41.0	28.0	28.0	66.0	31.0	35.0	12.0	83.0	-1.0	-1.0
60195.0	2022-09-24 19:48:57	2022-09-24 20:28:43	4.0	19	4.0	4.0	Saturday	51.4614	6.6267	1.0	20.0	1.0	2.0	4.0	2.0	2022-09-24 20:26:59	2022-09-24 20:28:40	100	101	1	-1.0	29.0	64.0	60.0	61.0	66.0	79.0	59.0	75.0	66.0	55.0	63.0	66.0	38.0	60.0	28.0	60.0	65.0	64.0	32.0	24.0	56.0	60.0	56.0	32.0	15.0	80.0	-1.0	-1.0
60195.0	2022-09-24 21:52:48	2022-09-24 21:55:09	4.0	20	4.0	5.0	Saturday	51.4614	6.6267	1.0	20.0	1.0	2.0	4.0	2.0	2022-09-24 21:52:57	2022-09-24 21:55:08	100	131	1	-1.0	24.0	61.0	84.0	19.0	74.0	73.0	2.0	72.0	69.0	70.0	35.0	62.0	17.0	68.0	64.0	76.0	72.0	73.0	44.0	34.0	33.0	73.0	59.0	59.0	13.0	77.0	-1.0	-1.0
60195.0	2022-09-25 09:32:15	2022-09-25 09:56:12	4.0	21	5.0	1.0	Sunday	50.1169	8.6837	1.0	20.0	1.0	2.0	4.0	2.0	2022-09-25 09:54:44	2022-09-25 09:56:10	100	86	1	-1.0	21.0	64.0	34.0	23.0	66.0	57.0	4.0	67.0	14.0	62.0	15.0	68.0	17.0	65.0	64.0	64.0	23.0	88.0	44.0	17.0	36.0	58.0	58.0	4.0	4.0	0.0	8.0	85.0
60195.0	2022-09-25 12:38:39	2022-09-25 13:11:05	4.0	22	5.0	2.0	Sunday	50.1169	8.6837	1.0	20.0	1.0	2.0	4.0	2.0	2022-09-25 13:10:04	2022-09-25 13:11:03	100	59	1	-1.0	65.0	57.0	77.0	22.0	68.0	68.0	58.0	83.0	5.0	78.0	28.0	67.0	20.0	28.0	17.0	36.0	24.0	66.0	31.0	27.0	36.0	74.0	60.0	50.0	2.0	21.0	-1.0	-1.0
60195.0	2022-09-25 15:32:17	2022-09-25 15:45:42	4.0	23	5.0	3.0	Sunday	50.1169	8.6837	1.0	20.0	1.0	2.0	4.0	2.0	2022-09-25 15:44:38	2022-09-25 15:45:40	100	62	1	-1.0	20.0	73.0	63.0	73.0	71.0	70.0	16.0	68.0	7.0	68.0	37.0	67.0	13.0	61.0	37.0	59.0	32.0	76.0	30.0	26.0	35.0	64.0	62.0	59.0	15.0	77.0	-1.0	-1.0
60195.0	2022-09-25 18:10:30	2022-09-25 18:57:00	4.0	24	5.0	4.0	Sunday	50.1169	8.6837	1.0	20.0	1.0	2.0	4.0	2.0	2022-09-25 18:55:52	2022-09-25 18:56:58	100	65	1	-1.0	9.0	66.0	81.0	32.0	65.0	71.0	19.0	64.0	19.0	61.0	67.0	21.0	14.0	65.0	65.0	31.0	65.0	76.0	52.0	26.0	59.0	64.0	59.0	29.0	0.0	82.0	-1.0	-1.0
60195.0	2022-09-25 22:19:35	2022-09-26 00:19:35	4.0	25	5.0	5.0	-1.0	-1.0	-1.0	1.0	20.0	1.0	2.0	4.0	2.0	-1	-1	-1	-1	-1	-1.0	-1.0	-1.0	-1.0	-1.0	-1.0	-1.0	-1.0	-1.0	-1.0	-1.0	-1.0	-1.0	-1.0	-1.0	-1.0	-1.0	-1.0	-1.0	-1.0	-1.0	-1.0	-1.0	-1.0	-1.0	-1.0	-1.0	-1.0	-1.0
60195.0	2022-09-26 10:12:06	2022-09-26 10:13:43	4.0	26	6.0	1.0	Monday	51.4614	6.6267	1.0	20.0	1.0	2.0	4.0	2.0	2022-09-26 10:12:11	2022-09-26 10:13:41	100	89	1	-1.0	51.0	59.0	60.0	20.0	70.0	65.0	14.0	53.0	0.0	58.0	65.0	61.0	59.0	61.0	65.0	24.0	59.0	74.0	39.0	30.0	31.0	70.0	60.0	29.0	0.0	17.0	8.3	65.0
60195.0	2022-09-26 12:34:23	2022-09-26 12:37:20	4.0	27	6.0	2.0	Monday	51.4614	6.6267	1.0	20.0	1.0	2.0	4.0	2.0	2022-09-26 12:35:28	2022-09-26 12:37:18	100	110	1	-1.0	42.0	66.0	79.0	25.0	80.0	75.0	0.0	60.0	0.0	65.0	27.0	33.0	28.0	85.0	60.0	31.0	29.0	83.0	57.0	12.0	46.0	74.0	18.0	24.0	8.0	14.0	-1.0	-1.0
60195.0	2022-09-26 15:15:50	2022-09-26 15:18:12	4.0	28	6.0	3.0	Monday	51.4614	6.6267	1.0	20.0	1.0	2.0	4.0	2.0	2022-09-26 15:16:50	2022-09-26 15:18:10	100	80	1	-1.0	72.0	59.0	60.0	14.0	56.0	77.0	12.0	72.0	10.0	63.0	59.0	42.0	15.0	58.0	65.0	17.0	57.0	96.0	45.0	17.0	32.0	69.0	29.0	30.0	0.0	14.0	-1.0	-1.0
60195.0	2022-09-26 18:52:49	2022-09-26 19:00:41	4.0	29	6.0	4.0	Monday	51.4614	6.6267	1.0	20.0	1.0	2.0	4.0	2.0	2022-09-26 18:52:55	2022-09-26 19:00:39	100	464	1	-1.0	23.0	25.0	81.0	21.0	72.0	59.0	17.0	68.0	8.0	65.0	9.0	32.0	22.0	46.0	72.0	40.0	59.0	62.0	45.0	26.0	26.0	66.0	21.0	61.0	0.0	13.0	-1.0	-1.0
60195.0	2022-09-26 22:47:29	2022-09-26 22:48:58	4.0	30	6.0	5.0	Monday	51.4614	6.6267	1.0	20.0	1.0	2.0	4.0	2.0	2022-09-26 22:47:36	2022-09-26 22:48:56	100	79	1	-1.0	65.0	66.0	62.0	70.0	68.0	63.0	31.0	73.0	72.0	61.0	68.0	60.0	68.0	60.0	71.0	56.0	55.0	73.0	38.0	36.0	24.0	57.0	28.0	28.0	24.0	26.0	-1.0	-1.0
60195.0	2022-09-27 10:01:24	2022-09-27 10:31:30	4.0	31	7.0	1.0	Tuesday	51.4614	6.6267	1.0	20.0	1.0	2.0	4.0	2.0	2022-09-27 10:30:14	2022-09-27 10:31:29	100	74	1	-1.0	24.0	71.0	91.0	64.0	80.0	77.0	4.0	67.0	7.0	66.0	62.0	66.0	19.0	58.0	26.0	66.0	29.0	86.0	43.0	13.0	34.0	71.0	64.0	21.0	65.0	14.0	9.0	67.0
60195.0	2022-09-27 13:47:43	2022-09-27 13:49:54	4.0	32	7.0	2.0	Tuesday	51.4614	6.6267	1.0	20.0	1.0	2.0	4.0	2.0	2022-09-27 13:47:54	2022-09-27 13:49:51	100	117	1	-1.0	22.0	73.0	26.0	39.0	41.0	62.0	38.0	65.0	61.0	71.0	40.0	60.0	16.0	64.0	67.0	63.0	28.0	65.0	38.0	21.0	38.0	67.0	26.0	25.0	20.0	20.0	-1.0	-1.0
60195.0	2022-09-27 15:55:02	2022-09-27 16:00:07	4.0	33	7.0	3.0	Tuesday	51.4614	6.6267	1.0	20.0	1.0	2.0	4.0	2.0	2022-09-27 15:55:19	2022-09-27 15:58:16	100	177	1	-1.0	15.0	60.0	66.0	68.0	77.0	66.0	1.0	86.0	12.0	90.0	25.0	24.0	30.0	89.0	65.0	35.0	24.0	88.0	74.0	17.0	29.0	68.0	21.0	29.0	14.0	8.0	-1.0	-1.0
60195.0	2022-09-27 18:29:49	2022-09-27 18:30:48	4.0	34	7.0	4.0	-1.0	-1.0	-1.0	1.0	20.0	1.0	2.0	4.0	2.0	-1	-1	-1	-1	-1	-1.0	-1.0	-1.0	-1.0	-1.0	-1.0	-1.0	-1.0	-1.0	-1.0	-1.0	-1.0	-1.0	-1.0	-1.0	-1.0	-1.0	-1.0	-1.0	-1.0	-1.0	-1.0	-1.0	-1.0	-1.0	-1.0	-1.0	-1.0	-1.0
60195.0	2022-09-27 23:24:56	2022-09-28 00:06:01	4.0	35	7.0	5.0	Wednesday	51.4614	6.6267	1.0	20.0	1.0	2.0	4.0	2.0	2022-09-28 00:04:49	2022-09-28 00:05:58	100	69	1	-1.0	3.0	91.0	65.0	72.0	82.0	72.0	0.0	62.0	14.0	67.0	26.0	19.0	15.0	74.0	70.0	69.0	64.0	78.0	63.0	19.0	67.0	64.0	69.0	63.0	5.0	21.0	-1.0	-1.0
60195.0	2022-09-28 09:23:34	2022-09-28 09:27:13	4.0	36	8.0	1.0	Wednesday	51.4614	6.6267	1.0	20.0	1.0	2.0	4.0	2.0	2022-09-28 09:25:24	2022-09-28 09:27:11	100	107	1	-1.0	20.0	94.0	94.0	49.0	81.0	91.0	69.0	92.0	18.0	93.0	65.0	72.0	5.0	71.0	31.0	75.0	10.0	100.0	25.0	49.0	59.0	48.0	72.0	6.0	20.0	5.0	7.8	48.0
60195.0	2022-09-28 13:22:49	2022-09-28 13:50:10	4.0	37	8.0	2.0	Wednesday	51.4614	6.6267	1.0	20.0	1.0	2.0	4.0	2.0	2022-09-28 13:48:49	2022-09-28 13:50:08	100	79	1	-1.0	8.0	91.0	62.0	23.0	83.0	74.0	2.0	92.0	2.0	64.0	19.0	64.0	12.0	72.0	39.0	75.0	22.0	77.0	25.0	22.0	69.0	25.0	16.0	3.0	0.0	11.0	-1.0	-1.0
60195.0	2022-09-28 16:05:23	2022-09-28 16:10:52	4.0	38	8.0	3.0	Wednesday	51.4614	6.6267	1.0	20.0	1.0	2.0	4.0	2.0	2022-09-28 16:09:40	2022-09-28 16:10:50	100	70	1	-1.0	7.0	72.0	85.0	28.0	62.0	72.0	18.0	75.0	16.0	73.0	19.0	75.0	23.0	69.0	65.0	65.0	26.0	80.0	58.0	15.0	45.0	67.0	61.0	9.0	33.0	5.0	-1.0	-1.0
60195.0	2022-09-28 19:26:24	2022-09-28 20:30:07	4.0	39	8.0	4.0	Wednesday	51.4614	6.6267	1.0	20.0	1.0	2.0	4.0	2.0	2022-09-28 20:28:45	2022-09-28 20:30:05	100	80	1	-1.0	44.0	85.0	83.0	86.0	34.0	84.0	0.0	74.0	6.0	85.0	25.0	76.0	23.0	74.0	72.0	34.0	27.0	68.0	33.0	37.0	34.0	29.0	32.0	30.0	22.0	42.0	-1.0	-1.0
60195.0	2022-09-28 22:02:41	2022-09-28 22:04:45	4.0	40	8.0	5.0	Wednesday	51.4614	6.6267	1.0	20.0	1.0	2.0	4.0	2.0	2022-09-28 22:03:07	2022-09-28 22:04:43	100	96	1	-1.0	27.0	34.0	29.0	73.0	23.0	70.0	11.0	32.0	63.0	89.0	29.0	72.0	36.0	30.0	67.0	64.0	22.0	86.0	46.0	25.0	41.0	69.0	22.0	14.0	25.0	11.0	-1.0	-1.0
60195.0	2022-09-29 09:26:14	2022-09-29 11:10:03	4.0	41	9.0	1.0	Thursday	50.1188	8.6843	1.0	20.0	1.0	2.0	4.0	2.0	2022-09-29 11:08:48	2022-09-29 11:10:01	100	72	1	-1.0	11.0	90.0	21.0	87.0	22.0	91.0	10.0	93.0	7.0	84.0	75.0	90.0	16.0	85.0	8.0	86.0	9.0	94.0	80.0	18.0	77.0	20.0	12.0	11.0	22.0	7.0	5.7	78.0
60195.0	2022-09-29 13:20:11	2022-09-29 15:20:11	4.0	42	9.0	2.0	-1.0	-1.0	-1.0	1.0	20.0	1.0	2.0	4.0	2.0	-1	-1	-1	-1	-1	-1.0	-1.0	-1.0	-1.0	-1.0	-1.0	-1.0	-1.0	-1.0	-1.0	-1.0	-1.0	-1.0	-1.0	-1.0	-1.0	-1.0	-1.0	-1.0	-1.0	-1.0	-1.0	-1.0	-1.0	-1.0	-1.0	-1.0	-1.0	-1.0
60195.0	2022-09-29 15:58:03	2022-09-29 16:39:08	4.0	43	9.0	3.0	Thursday	50.1188	8.6843	1.0	20.0	1.0	2.0	4.0	2.0	2022-09-29 16:37:23	2022-09-29 16:39:06	100	102	1	-1.0	20.0	84.0	84.0	67.0	28.0	92.0	17.0	86.0	7.0	80.0	16.0	78.0	15.0	94.0	0.0	85.0	10.0	75.0	95.0	14.0	93.0	8.0	10.0	11.0	8.0	2.0	-1.0	-1.0
60195.0	2022-09-29 19:32:51	2022-09-29 19:35:51	4.0	44	9.0	4.0	Thursday	50.1188	8.6843	1.0	20.0	1.0	2.0	4.0	2.0	2022-09-29 19:34:00	2022-09-29 19:35:49	100	108	1	-1.0	9.0	86.0	27.0	89.0	26.0	90.0	96.0	97.0	10.0	97.0	13.0	77.0	9.0	75.0	79.0	85.0	13.0	94.0	79.0	9.0	82.0	6.0	6.0	13.0	7.0	10.0	-1.0	-1.0
60195.0	2022-09-29 21:13:30	2022-09-29 21:15:33	4.0	45	9.0	5.0	Thursday	50.1188	8.6843	1.0	20.0	1.0	2.0	4.0	2.0	2022-09-29 21:13:58	2022-09-29 21:15:30	100	92	1	-1.0	100.0	90.0	74.0	83.0	73.0	87.0	83.0	100.0	0.0	90.0	78.0	70.0	0.0	85.0	71.0	90.0	20.0	86.0	74.0	73.0	76.0	17.0	2.0	3.0	0.0	6.0	-1.0	-1.0
60195.0	2022-09-30 10:40:02	2022-09-30 10:45:32	4.0	46	10.0	1.0	Friday	48.1078	11586	1.0	20.0	1.0	2.0	4.0	2.0	2022-09-30 10:40:19	2022-09-30 10:45:25	100	306	1	-1.0	68.0	76.0	66.0	13.0	84.0	65.0	35.0	68.0	30.0	64.0	68.0	70.0	74.0	65.0	70.0	74.0	74.0	89.0	69.0	68.0	71.0	16.0	67.0	9.0	9.0	22.0	7.2	30.0
60195.0	2022-09-30 12:36:33	2022-09-30 13:40:52	4.0	47	10.0	2.0	Friday	48.1663	11.5683	1.0	20.0	1.0	2.0	4.0	2.0	2022-09-30 13:38:32	2022-09-30 13:40:50	100	137	1	-1.0	19.0	88.0	80.0	24.0	20.0	83.0	19.0	81.0	18.0	68.0	22.0	65.0	82.0	72.0	66.0	84.0	23.0	87.0	76.0	35.0	71.0	69.0	10.0	8.0	5.0	6.0	-1.0	-1.0
60195.0	2022-09-30 16:39:53	2022-09-30 18:34:42	4.0	48	10.0	3.0	Friday	48767	9.1827	1.0	20.0	1.0	2.0	4.0	2.0	2022-09-30 18:31:32	2022-09-30 18:34:40	100	188	1	-1.0	8.0	91.0	80.0	13.0	7.0	96.0	11.0	97.0	2.0	84.0	21.0	78.0	21.0	62.0	13.0	94.0	33.0	97.0	82.0	8.0	62.0	18.0	14.0	2.0	3.0	14.0	-1.0	-1.0
60195.0	2022-09-30 18:31:15	2022-09-30 18:31:15	4.0	49	10.0	4.0	-1	-1.0	-1.0	1.0	20.0	1.0	2.0	4.0	2.0	-1	-1	-1	-1	-1	-1.0	-1.0	-1.0	-1.0	-1.0	-1.0	-1.0	-1.0	-1.0	-1.0	-1.0	-1.0	-1.0	-1.0	-1.0	-1.0	-1.0	-1.0	-1.0	-1.0	-1.0	-1.0	-1.0	-1.0	-1.0	-1.0	-1.0	-1.0	-1.0
60195.0	2022-09-30 22:29:25	2022-09-30 22:31:18	4.0	50	10.0	5.0	Friday	51.4614	6.6267	1.0	20.0	1.0	2.0	4.0	2.0	2022-09-30 22:29:54	2022-09-30 22:31:16	100	82	1	-1.0	8.0	93.0	88.0	92.0	24.0	100.0	0.0	100.0	1.0	100.0	40.0	68.0	5.0	95.0	14.0	69.0	27.0	89.0	63.0	7.0	70.0	15.0	1.0	16.0	1.0	21.0	-1.0	-1.0
60195.0	2022-10-01 10:31:34	2022-10-01 11:34:08	4.0	51	11.0	1.0	Saturday	51.4614	6.6267	1.0	20.0	1.0	2.0	4.0	2.0	2022-10-01 11:31:11	2022-10-01 11:34:06	100	175	1	-1.0	72.0	78.0	76.0	64.0	77.0	73.0	32.0	92.0	17.0	68.0	12.0	84.0	19.0	77.0	5.0	85.0	12.0	97.0	63.0	10.0	55.0	17.0	0.0	0.0	0.0	0.0	9.2	62.0
60195.0	2022-10-01 12:38:43	2022-10-01 12:42:11	4.0	52	11.0	2.0	Saturday	51.4614	6.6267	1.0	20.0	1.0	2.0	4.0	2.0	2022-10-01 12:39:46	2022-10-01 12:42:09	100	142	1	-1.0	18.0	75.0	94.0	75.0	8.0	15.0	7.0	86.0	5.0	95.0	16.0	28.0	11.0	76.0	16.0	86.0	19.0	26.0	88.0	69.0	56.0	16.0	20.0	11.0	17.0	16.0	-1.0	-1.0
60195.0	2022-10-01 15:30:56	2022-10-01 15:45:50	4.0	53	11.0	3.0	Saturday	51.4614	6.6267	1.0	20.0	1.0	2.0	4.0	2.0	2022-10-01 15:41:14	2022-10-01 15:44:12	100	178	1	-1.0	2.0	75.0	26.0	23.0	10.0	21.0	82.0	100.0	8.0	77.0	15.0	74.0	23.0	70.0	18.0	75.0	14.0	99.0	68.0	22.0	53.0	70.0	2.0	4.0	0.0	19.0	-1.0	-1.0
60195.0	2022-10-01 20:02:31	2022-10-01 20:51:39	4.0	54	11.0	4.0	Saturday	51.4614	6.6267	1.0	20.0	1.0	2.0	4.0	2.0	2022-10-01 20:50:36	2022-10-01 20:51:37	100	60	1	-1.0	0.0	100.0	62.0	62.0	27.0	100.0	0.0	100.0	0.0	92.0	0.0	78.0	31.0	39.0	0.0	64.0	7.0	100.0	63.0	0.0	60.0	62.0	0.0	0.0	0.0	0.0	-1.0	-1.0
60195.0	2022-10-01 22:35:45	2022-10-02 00:01:01	4.0	55	11.0	5.0	Saturday	51.4614	6.6267	1.0	20.0	1.0	2.0	4.0	2.0	2022-10-01 23:58:56	2022-10-02 00:00:59	100	122	1	-1.0	14.0	83.0	95.0	34.0	21.0	96.0	7.0	59.0	37.0	34.0	14.0	66.0	26.0	79.0	15.0	14.0	31.0	65.0	59.0	9.0	55.0	20.0	8.0	0.0	0.0	62.0	-1.0	-1.0
60195.0	2022-10-02 10:48:29	2022-10-02 11:27:33	4.0	56	12.0	1.0	Sunday	51.4614	6.6267	1.0	20.0	1.0	2.0	4.0	2.0	2022-10-02 11:26:00	2022-10-02 11:27:31	100	90	1	-1.0	31.0	98.0	66.0	32.0	21.0	77.0	32.0	66.0	6.0	28.0	29.0	33.0	32.0	64.0	29.0	66.0	40.0	100.0	65.0	20.0	66.0	29.0	0.0	2.0	0.0	0.0	9.5	51.0
60195.0	2022-10-02 13:18:12	2022-10-02 13:29:40	4.0	57	12.0	2.0	Sunday	51.4614	6.6267	1.0	20.0	1.0	2.0	4.0	2.0	2022-10-02 13:27:24	2022-10-02 13:29:37	100	132	1	-1.0	14.0	9.0	19.0	78.0	23.0	73.0	28.0	93.0	3.0	93.0	15.0	16.0	19.0	82.0	19.0	80.0	25.0	93.0	57.0	18.0	74.0	17.0	28.0	3.0	0.0	9.0	-1.0	-1.0
60195.0	2022-10-02 16:49:29	2022-10-02 16:56:19	4.0	58	12.0	3.0	Sunday	49.4116	8689	1.0	20.0	1.0	2.0	4.0	2.0	2022-10-02 16:54:26	2022-10-02 16:56:18	100	111	1	-1.0	14.0	80.0	32.0	76.0	37.0	86.0	3.0	63.0	2.0	93.0	32.0	23.0	10.0	71.0	28.0	71.0	63.0	84.0	63.0	61.0	57.0	37.0	0.0	9.0	0.0	6.0	-1.0	-1.0
60195.0	2022-10-02 19:16:49	2022-10-02 19:56:17	4.0	59	12.0	4.0	Sunday	49.4116	8689	1.0	20.0	1.0	2.0	4.0	2.0	2022-10-02 19:53:49	2022-10-02 19:56:15	100	145	1	-1.0	8.0	9.0	78.0	33.0	23.0	90.0	3.0	19.0	0.0	85.0	29.0	72.0	8.0	36.0	36.0	73.0	32.0	89.0	61.0	23.0	59.0	10.0	9.0	5.0	2.0	19.0	-1.0	-1.0
60195.0	2022-10-02 21:40:34	2022-10-02 22:53:33	4.0	60	12.0	5.0	Sunday	50.1084	8.6841	1.0	20.0	1.0	2.0	4.0	2.0	2022-10-02 22:51:42	2022-10-02 22:53:31	100	109	1	-1.0	21.0	76.0	68.0	69.0	68.0	68.0	25.0	98.0	14.0	84.0	20.0	73.0	18.0	65.0	6.0	77.0	54.0	94.0	50.0	29.0	53.0	61.0	18.0	0.0	0.0	3.0	-1.0	-1.0
60195.0	2022-10-03 09:46:06	2022-10-03 10:57:37	4.0	61	13.0	1.0	Monday	49.4116	8689	1.0	20.0	1.0	2.0	4.0	2.0	2022-10-03 10:55:58	2022-10-03 10:57:35	100	97	1	-1.0	20.0	70.0	78.0	29.0	24.0	67.0	0.0	100.0	2.0	83.0	23.0	59.0	39.0	64.0	21.0	70.0	29.0	84.0	27.0	20.0	68.0	53.0	21.0	20.0	31.0	8.0	7.1	25.0
60195.0	2022-10-03 12:57:54	2022-10-03 14:29:49	4.0	62	13.0	2.0	Monday	50.1189	8.6921	1.0	20.0	1.0	2.0	4.0	2.0	2022-10-03 14:28:04	2022-10-03 14:29:47	100	103	1	-1.0	12.0	74.0	79.0	73.0	11.0	80.0	0.0	91.0	70.0	77.0	11.0	68.0	35.0	72.0	13.0	70.0	11.0	81.0	32.0	0.0	60.0	23.0	0.0	0.0	0.0	0.0	-1.0	-1.0
60195.0	2022-10-03 15:55:43	2022-10-03 17:37:24	4.0	63	13.0	3.0	Monday	50.1189	8.6921	1.0	20.0	1.0	2.0	4.0	2.0	2022-10-03 17:36:06	2022-10-03 17:37:08	100	61	1	-1.0	0.0	88.0	75.0	37.0	11.0	98.0	81.0	92.0	10.0	80.0	12.0	73.0	16.0	78.0	6.0	79.0	8.0	95.0	60.0	16.0	70.0	15.0	12.0	12.0	5.0	12.0	-1.0	-1.0
60195.0	2022-10-03 19:39:31	2022-10-03 19:42:49	4.0	64	13.0	4.0	Monday	51.4614	6.6267	1.0	20.0	1.0	2.0	4.0	2.0	2022-10-03 19:40:03	2022-10-03 19:42:46	100	162	1	-1.0	27.0	63.0	80.0	66.0	33.0	85.0	67.0	63.0	2.0	74.0	76.0	39.0	64.0	94.0	59.0	73.0	32.0	63.0	25.0	11.0	76.0	57.0	1.0	13.0	22.0	0.0	-1.0	-1.0
60195.0	2022-10-03 22:15:04	2022-10-03 22:16:46	4.0	65	13.0	5.0	Monday	51.4614	6.6267	1.0	20.0	1.0	2.0	4.0	2.0	2022-10-03 22:15:15	2022-10-03 22:16:44	100	88	1	-1.0	10.0	89.0	69.0	48.0	11.0	92.0	0.0	99.0	0.0	100.0	19.0	93.0	59.0	48.0	20.0	50.0	24.0	100.0	21.0	19.0	42.0	41.0	0.0	0.0	0.0	0.0	-1.0	-1.0
60195.0	2022-10-04 10:22:01	2022-10-04 10:50:55	4.0	66	14.0	1.0	Tuesday	51.4614	6.6267	1.0	20.0	1.0	2.0	4.0	2.0	2022-10-04 10:49:30	2022-10-04 10:50:53	100	83	1	-1.0	13.0	79.0	74.0	71.0	5.0	100.0	0.0	86.0	73.0	85.0	24.0	95.0	21.0	84.0	22.0	61.0	30.0	100.0	41.0	13.0	65.0	64.0	0.0	0.0	0.0	0.0	8.2	60.0
60195.0	2022-10-04 12:40:29	2022-10-04 12:59:59	4.0	67	14.0	2.0	Tuesday	51.4614	6.6267	1.0	20.0	1.0	2.0	4.0	2.0	2022-10-04 12:58:19	2022-10-04 12:59:57	100	98	1	-1.0	23.0	96.0	69.0	62.0	62.0	86.0	10.0	94.0	0.0	66.0	12.0	13.0	22.0	85.0	84.0	63.0	19.0	100.0	21.0	12.0	32.0	63.0	0.0	0.0	0.0	0.0	-1.0	-1.0
60195.0	2022-10-04 16:07:31	2022-10-04 16:27:50	4.0	68	14.0	3.0	Tuesday	51.4614	6.6267	1.0	20.0	1.0	2.0	4.0	2.0	2022-10-04 16:26:35	2022-10-04 16:27:48	100	73	1	-1.0	2.0	76.0	77.0	76.0	31.0	75.0	11.0	99.0	0.0	100.0	20.0	82.0	11.0	64.0	4.0	76.0	9.0	100.0	19.0	18.0	25.0	66.0	0.0	0.0	0.0	0.0	-1.0	-1.0
60195.0	2022-10-04 19:53:17	2022-10-04 21:22:39	4.0	69	14.0	4.0	Tuesday	51.4614	6.6267	1.0	20.0	1.0	2.0	4.0	2.0	2022-10-04 21:20:45	2022-10-04 21:22:35	100	110	1	-1.0	22.0	99.0	77.0	58.0	24.0	23.0	1.0	15.0	13.0	24.0	5.0	37.0	11.0	46.0	19.0	18.0	9.0	100.0	30.0	4.0	25.0	79.0	0.0	0.0	0.0	0.0	-1.0	-1.0
60195.0	2022-10-04 22:50:46	2022-10-04 22:52:24	4.0	70	14.0	5.0	Tuesday	51.4614	6.6267	1.0	20.0	1.0	2.0	4.0	2.0	2022-10-04 22:50:51	2022-10-04 22:52:22	100	90	1	-1.0	26.0	89.0	66.0	65.0	59.0	84.0	0.0	84.0	0.0	83.0	24.0	52.0	24.0	46.0	23.0	56.0	9.0	81.0	34.0	25.0	44.0	70.0	0.0	0.0	0.0	0.0	-1.0	-1.0
60195.0	2022-10-05 11:17:49	2022-10-05 11:47:42	4.0	71	15.0	1.0	Wednesday	51.4614	6.6267	1.0	20.0	1.0	2.0	4.0	2.0	2022-10-05 11:45:40	2022-10-05 11:47:39	100	119	1	-1.0	7.0	97.0	83.0	34.0	74.0	92.0	0.0	90.0	2.0	66.0	5.0	64.0	17.0	75.0	62.0	32.0	62.0	73.0	41.0	8.0	32.0	70.0	9.0	3.0	0.0	7.0	9.0	91.0
60195.0	2022-10-05 14:22:35	2022-10-05 15:39:48	4.0	72	15.0	2.0	Wednesday	51.4614	6.6267	1.0	20.0	1.0	2.0	4.0	2.0	2022-10-05 15:38:21	2022-10-05 15:39:46	100	84	1	-1.0	7.0	8.0	82.0	18.0	75.0	7.0	15.0	10.0	16.0	91.0	7.0	5.0	12.0	9.0	7.0	6.0	4.0	9.0	38.0	15.0	24.0	87.0	17.0	0.0	0.0	0.0	-1.0	-1.0
60195.0	2022-10-05 16:38:49	2022-10-05 16:39:56	4.0	73	15.0	3.0	Wednesday	51.4614	6.6267	1.0	20.0	1.0	2.0	4.0	2.0	2022-10-05 16:38:54	2022-10-05 16:39:54	100	60	1	-1.0	2.0	72.0	83.0	26.0	75.0	97.0	8.0	91.0	0.0	97.0	24.0	64.0	13.0	39.0	69.0	60.0	32.0	96.0	24.0	12.0	25.0	12.0	5.0	1.0	2.0	1.0	-1.0	-1.0
60195.0	2022-10-05 19:46:59	2022-10-05 20:29:08	4.0	74	15.0	4.0	Wednesday	51.4614	6.6267	1.0	20.0	1.0	2.0	4.0	2.0	2022-10-05 20:27:27	2022-10-05 20:29:06	100	98	1	-1.0	1.0	95.0	83.0	36.0	65.0	33.0	0.0	100.0	0.0	22.0	27.0	25.0	24.0	72.0	81.0	36.0	33.0	100.0	25.0	28.0	26.0	91.0	6.0	0.0	0.0	12.0	-1.0	-1.0
60195.0	2022-10-05 22:50:22	2022-10-05 22:52:04	4.0	75	15.0	5.0	Wednesday	51.4614	6.6267	1.0	20.0	1.0	2.0	4.0	2.0	2022-10-05 22:50:26	2022-10-05 22:52:02	100	95	1	-1.0	1.0	95.0	63.0	22.0	21.0	100.0	0.0	96.0	0.0	8.0	70.0	28.0	13.0	59.0	60.0	54.0	10.0	73.0	12.0	7.0	39.0	85.0	0.0	0.0	0.0	2.0	-1.0	-1.0
60195.0	2022-10-06 09:55:20	2022-10-06 11:55:20	4.0	76	16.0	1.0	-1.0	-1.0	-1.0	1.0	20.0	1.0	2.0	4.0	2.0	-1	-1	-1	-1	-1	-1.0	-1.0	-1.0	-1.0	-1.0	-1.0	-1.0	-1.0	-1.0	-1.0	-1.0	-1.0	-1.0	-1.0	-1.0	-1.0	-1.0	-1.0	-1.0	-1.0	-1.0	-1.0	-1.0	-1.0	-1.0	-1.0	-1.0	-1.0	-1.0
60195.0	2022-10-06 13:21:46	2022-10-06 13:38:53	4.0	77	16.0	2.0	Thursday	51.2993	9491	1.0	20.0	1.0	2.0	4.0	2.0	2022-10-06 13:37:07	2022-10-06 13:38:51	100	104	1	-1.0	1.0	96.0	6.0	13.0	72.0	62.0	0.0	11.0	9.0	8.0	15.0	8.0	13.0	81.0	24.0	6.0	13.0	91.0	38.0	1.0	60.0	16.0	0.0	12.0	0.0	29.0	-1.0	-1.0
60195.0	2022-10-06 16:33:40	2022-10-06 18:19:32	4.0	78	16.0	3.0	Thursday	51.1967	6.7742	1.0	20.0	1.0	2.0	4.0	2.0	2022-10-06 18:16:26	2022-10-06 18:19:30	100	183	1	-1.0	12.0	91.0	81.0	29.0	14.0	89.0	0.0	89.0	0.0	100.0	25.0	76.0	3.0	86.0	63.0	69.0	8.0	97.0	78.0	72.0	95.0	15.0	0.0	0.0	0.0	0.0	-1.0	-1.0
60195.0	2022-10-06 19:10:54	2022-10-06 19:50:35	4.0	79	16.0	4.0	Thursday	51.1967	6.7742	1.0	20.0	1.0	2.0	4.0	2.0	2022-10-06 19:48:21	2022-10-06 19:50:33	100	132	1	-1.0	11.0	96.0	79.0	97.0	75.0	100.0	25.0	76.0	0.0	91.0	19.0	14.0	6.0	92.0	14.0	97.0	0.0	100.0	62.0	19.0	58.0	71.0	0.0	0.0	0.0	0.0	-1.0	-1.0
60195.0	2022-10-06 22:37:04	2022-10-06 22:39:14	4.0	80	16.0	5.0	Thursday	52.3664	9.7214	1.0	20.0	1.0	2.0	4.0	2.0	2022-10-06 22:37:49	2022-10-06 22:39:12	100	82	1	-1.0	3.0	81.0	93.0	86.0	18.0	90.0	21.0	93.0	0.0	86.0	12.0	13.0	9.0	82.0	75.0	74.0	26.0	76.0	65.0	21.0	63.0	65.0	0.0	0.0	0.0	0.0	-1.0	-1.0
60195.0	2022-10-07 10:54:18	2022-10-07 11:06:55	4.0	81	17.0	1.0	Friday	53392	8.1302	1.0	20.0	1.0	2.0	4.0	2.0	2022-10-07 11:03:48	2022-10-07 11:06:53	100	185	1	-1.0	18.0	84.0	94.0	92.0	79.0	94.0	0.0	100.0	0.0	77.0	0.0	95.0	6.0	100.0	8.0	75.0	14.0	100.0	77.0	10.0	71.0	5.0	0.0	0.0	0.0	0.0	8.5	81.0
60195.0	2022-10-07 13:40:01	2022-10-07 14:11:45	4.0	82	17.0	2.0	Friday	48767	9.1827	1.0	20.0	1.0	2.0	4.0	2.0	2022-10-07 14:10:05	2022-10-07 14:11:44	100	98	1	-1.0	6.0	88.0	88.0	31.0	72.0	91.0	0.0	100.0	0.0	75.0	19.0	53.0	14.0	72.0	24.0	77.0	15.0	100.0	79.0	76.0	58.0	0.0	0.0	0.0	0.0	0.0	-1.0	-1.0
60195.0	2022-10-07 17:19:44	2022-10-07 19:04:25	4.0	83	17.0	3.0	Friday	53392	8.1302	1.0	20.0	1.0	2.0	4.0	2.0	2022-10-07 18:59:52	2022-10-07 19:04:23	100	271	1	-1.0	23.0	62.0	76.0	71.0	76.0	73.0	17.0	89.0	0.0	66.0	25.0	36.0	26.0	66.0	61.0	71.0	29.0	68.0	60.0	7.0	39.0	0.0	0.0	0.0	0.0	0.0	-1.0	-1.0
60195.0	2022-10-07 19:02:04	2022-10-07 19:02:04	4.0	84	17.0	4.0	-1.0	-1.0	-1.0	1.0	20.0	1.0	2.0	4.0	2.0	-1	-1	-1	-1	-1	-1.0	-1.0	-1.0	-1.0	-1.0	-1.0	-1.0	-1.0	-1.0	-1.0	-1.0	-1.0	-1.0	-1.0	-1.0	-1.0	-1.0	-1.0	-1.0	-1.0	-1.0	-1.0	-1.0	-1.0	-1.0	-1.0	-1.0	-1.0	-1.0
60195.0	2022-10-07 23:17:38	2022-10-07 23:36:43	4.0	85	17.0	5.0	Friday	48767	9.1827	1.0	20.0	1.0	2.0	4.0	2.0	2022-10-07 23:34:14	2022-10-07 23:36:36	100	142	1	-1.0	10.0	92.0	78.0	87.0	70.0	96.0	0.0	99.0	0.0	82.0	32.0	17.0	19.0	66.0	68.0	75.0	19.0	100.0	73.0	0.0	62.0	68.0	0.0	0.0	0.0	0.0	-1.0	-1.0
60195.0	2022-10-08 11:14:52	2022-10-08 12:25:28	4.0	86	18.0	1.0	Saturday	53.0818	8.8008	1.0	20.0	1.0	2.0	4.0	2.0	2022-10-08 12:23:35	2022-10-08 12:25:27	100	111	1	-1.0	10.0	68.0	59.0	36.0	22.0	89.0	69.0	100.0	0.0	86.0	16.0	78.0	22.0	53.0	27.0	72.0	21.0	78.0	72.0	5.0	64.0	6.0	0.0	0.0	0.0	0.0	8.0	66.0
60195.0	2022-10-08 12:57:01	2022-10-08 14:56:52	4.0	87	18.0	2.0	Saturday	53.0818	8.8008	1.0	20.0	1.0	2.0	4.0	2.0	2022-10-08 14:55:32	2022-10-08 14:56:50	100	77	1	-1.0	55.0	67.0	60.0	23.0	70.0	81.0	11.0	78.0	10.0	69.0	22.0	71.0	69.0	22.0	23.0	11.0	20.0	88.0	28.0	81.0	61.0	69.0	0.0	0.0	30.0	0.0	-1.0	-1.0
60195.0	2022-10-08 16:01:56	2022-10-08 16:05:47	4.0	88	18.0	3.0	Saturday	53.0818	8.8008	1.0	20.0	1.0	2.0	4.0	2.0	2022-10-08 16:02:54	2022-10-08 16:05:44	100	170	1	-1.0	7.0	64.0	83.0	64.0	14.0	74.0	0.0	20.0	8.0	98.0	18.0	19.0	32.0	72.0	71.0	34.0	37.0	22.0	56.0	6.0	56.0	12.0	2.0	0.0	0.0	0.0	-1.0	-1.0
60195.0	2022-10-08 18:03:05	2022-10-08 19:45:27	4.0	89	18.0	4.0	Saturday	53.0818	8.8008	1.0	20.0	1.0	2.0	4.0	2.0	2022-10-08 19:43:16	2022-10-08 19:44:48	100	92	1	-1.0	14.0	78.0	84.0	69.0	80.0	97.0	0.0	11.0	0.0	93.0	30.0	83.0	32.0	6.0	29.0	76.0	18.0	100.0	88.0	17.0	68.0	5.0	0.0	0.0	0.0	4.0	-1.0	-1.0
60195.0	2022-10-08 21:54:07	2022-10-08 21:57:23	4.0	90	18.0	5.0	Saturday	53.0818	8.8008	1.0	20.0	1.0	2.0	4.0	2.0	2022-10-08 21:55:22	2022-10-08 21:57:21	100	119	1	-1.0	76.0	21.0	68.0	59.0	32.0	90.0	22.0	80.0	0.0	32.0	22.0	76.0	77.0	66.0	27.0	63.0	17.0	72.0	70.0	82.0	62.0	8.0	0.0	1.0	0.0	0.0	-1.0	-1.0
60195.0	2022-10-09 09:29:14	2022-10-09 11:29:14	4.0	91	19.0	1.0	-1.0	-1.0	-1.0	1.0	20.0	1.0	2.0	4.0	2.0	-1	-1	-1	-1	-1	-1.0	-1.0	-1.0	-1.0	-1.0	-1.0	-1.0	-1.0	-1.0	-1.0	-1.0	-1.0	-1.0	-1.0	-1.0	-1.0	-1.0	-1.0	-1.0	-1.0	-1.0	-1.0	-1.0	-1.0	-1.0	-1.0	-1.0	-1.0	-1.0
60195.0	2022-10-09 12:50:33	2022-10-09 14:50:33	4.0	92	19.0	2.0	-1.0	-1.0	-1.0	1.0	20.0	1.0	2.0	4.0	2.0	-1	-1	-1	-1	-1	-1.0	-1.0	-1.0	-1.0	-1.0	-1.0	-1.0	-1.0	-1.0	-1.0	-1.0	-1.0	-1.0	-1.0	-1.0	-1.0	-1.0	-1.0	-1.0	-1.0	-1.0	-1.0	-1.0	-1.0	-1.0	-1.0	-1.0	-1.0	-1.0
60195.0	2022-10-09 16:22:48	2022-10-09 16:28:16	4.0	93	19.0	3.0	Sunday	51.4956	7.1116	1.0	20.0	1.0	2.0	4.0	2.0	2022-10-09 16:26:19	2022-10-09 16:28:13	100	113	1	-1.0	0.0	91.0	18.0	23.0	14.0	59.0	58.0	65.0	0.0	49.0	75.0	11.0	0.0	95.0	5.0	66.0	3.0	71.0	69.0	2.0	69.0	0.0	0.0	0.0	0.0	0.0	-1.0	-1.0
60195.0	2022-10-09 19:04:05	2022-10-09 19:52:53	4.0	94	19.0	4.0	Sunday	51.4614	6.6267	1.0	20.0	1.0	2.0	4.0	2.0	2022-10-09 19:51:02	2022-10-09 19:52:52	100	109	1	-1.0	11.0	90.0	77.0	26.0	17.0	17.0	0.0	86.0	23.0	73.0	46.0	31.0	72.0	23.0	16.0	32.0	15.0	93.0	29.0	16.0	57.0	67.0	0.0	0.0	0.0	23.0	-1.0	-1.0
60195.0	2022-10-09 21:37:25	2022-10-09 22:20:24	4.0	95	19.0	5.0	Sunday	51.4614	6.6267	1.0	20.0	1.0	2.0	4.0	2.0	2022-10-09 22:18:34	2022-10-09 22:20:22	100	108	1	-1.0	0.0	28.0	5.0	36.0	78.0	9.0	1.0	0.0	13.0	81.0	0.0	0.0	0.0	0.0	6.0	62.0	0.0	90.0	67.0	12.0	52.0	71.0	0.0	0.0	0.0	7.0	-1.0	-1.0
60195.0	2022-10-10 10:13:24	2022-10-10 11:32:09	4.0	96	20.0	1.0	Monday	51.4614	6.6267	1.0	20.0	1.0	2.0	4.0	2.0	2022-10-10 11:30:28	2022-10-10 11:32:07	100	99	1	-1.0	0.0	84.0	19.0	31.0	74.0	14.0	0.0	42.0	0.0	98.0	75.0	23.0	0.0	72.0	67.0	83.0	0.0	100.0	85.0	0.0	61.0	0.0	0.0	0.0	0.0	0.0	8.0	64.0
60195.0	2022-10-10 14:04:21	2022-10-10 15:13:28	4.0	97	20.0	2.0	Monday	50.0812	8.6411	1.0	20.0	1.0	2.0	4.0	2.0	2022-10-10 15:11:42	2022-10-10 15:13:25	100	102	1	-1.0	11.0	82.0	69.0	20.0	23.0	95.0	0.0	89.0	0.0	85.0	72.0	23.0	0.0	29.0	29.0	34.0	74.0	85.0	23.0	72.0	76.0	9.0	0.0	0.0	0.0	0.0	-1.0	-1.0
60195.0	2022-10-10 16:48:37	2022-10-10 18:32:42	4.0	98	20.0	3.0	Monday	50.1376	8.6776	1.0	20.0	1.0	2.0	4.0	2.0	2022-10-10 18:30:47	2022-10-10 18:32:40	100	112	1	-1.0	0.0	88.0	79.0	31.0	73.0	84.0	0.0	87.0	0.0	92.0	72.0	39.0	55.0	75.0	0.0	44.0	0.0	100.0	39.0	63.0	61.0	74.0	0.0	0.0	0.0	7.0	-1.0	-1.0
60195.0	2022-10-10 19:43:08	2022-10-10 21:24:32	4.0	99	20.0	4.0	Monday	51.4614	6.6267	1.0	20.0	1.0	2.0	4.0	2.0	2022-10-10 21:23:16	2022-10-10 21:24:30	100	74	1	-1.0	11.0	67.0	70.0	63.0	9.0	82.0	0.0	87.0	0.0	79.0	39.0	4.0	14.0	69.0	0.0	2.0	25.0	90.0	37.0	21.0	36.0	77.0	8.0	0.0	0.0	5.0	-1.0	-1.0
60195.0	2022-10-10 22:13:44	2022-10-10 22:15:19	4.0	100	20.0	5.0	Monday	51.4614	6.6267	1.0	20.0	1.0	2.0	4.0	2.0	2022-10-10 22:13:49	2022-10-10 22:15:17	100	88	1	-1.0	17.0	71.0	79.0	0.0	83.0	0.0	0.0	0.0	0.0	0.0	23.0	55.0	59.0	15.0	69.0	81.0	13.0	90.0	59.0	17.0	63.0	66.0	0.0	0.0	0.0	14.0	-1.0	-1.0
60195.0	2022-10-11 10:16:19	2022-10-11 11:58:17	4.0	101	21.0	1.0	Tuesday	51.2993	9491	1.0	20.0	1.0	2.0	4.0	2.0	2022-10-11 11:57:00	2022-10-11 11:58:15	100	74	1	-1.0	12.0	100.0	28.0	82.0	23.0	87.0	0.0	79.0	0.0	95.0	67.0	36.0	7.0	74.0	10.0	71.0	22.0	92.0	68.0	26.0	60.0	0.0	0.0	0.0	0.0	2.0	8.5	88.0
60195.0	2022-10-11 13:21:44	2022-10-11 14:41:07	4.0	102	21.0	2.0	Tuesday	50.6165	8.7046	1.0	20.0	1.0	2.0	4.0	2.0	2022-10-11 14:39:56	2022-10-11 14:41:06	100	69	1	-1.0	6.0	79.0	89.0	26.0	78.0	89.0	0.0	95.0	0.0	92.0	28.0	26.0	55.0	66.0	31.0	82.0	0.0	100.0	77.0	69.0	59.0	36.0	0.0	0.0	0.0	0.0	-1.0	-1.0
60195.0	2022-10-11 15:53:15	2022-10-11 16:06:09	4.0	103	21.0	3.0	Tuesday	50.7996	8.7669	1.0	20.0	1.0	2.0	4.0	2.0	2022-10-11 16:04:56	2022-10-11 16:06:06	100	70	1	-1.0	16.0	83.0	71.0	64.0	21.0	85.0	0.0	84.0	0.0	87.0	24.0	68.0	64.0	64.0	24.0	78.0	17.0	99.0	79.0	21.0	63.0	0.0	0.0	0.0	0.0	0.0	-1.0	-1.0
60195.0	2022-10-11 18:30:40	2022-10-11 20:12:46	4.0	104	21.0	4.0	Tuesday	50.6165	8.7046	1.0	20.0	1.0	2.0	4.0	2.0	2022-10-11 20:10:45	2022-10-11 20:12:44	100	119	1	-1.0	19.0	90.0	79.0	67.0	67.0	74.0	8.0	91.0	33.0	80.0	27.0	69.0	33.0	27.0	19.0	68.0	23.0	94.0	66.0	3.0	35.0	19.0	0.0	0.0	0.0	0.0	-1.0	-1.0
60195.0	2022-10-11 23:09:11	2022-10-12 01:09:11	4.0	105	21.0	5.0	-1.0	-1.0	-1.0	1.0	20.0	1.0	2.0	4.0	2.0	-1	-1	-1	-1	-1	-1.0	-1.0	-1.0	-1.0	-1.0	-1.0	-1.0	-1.0	-1.0	-1.0	-1.0	-1.0	-1.0	-1.0	-1.0	-1.0	-1.0	-1.0	-1.0	-1.0	-1.0	-1.0	-1.0	-1.0	-1.0	-1.0	-1.0	-1.0	-1.0
60199.0	2022-09-21 11:01:16	2022-09-21 11:17:23	5.0	1	1.0	1.0	Wednesday	50.8261	9.0078	2.0	30.0	2.0	2.0	4.0	2.0	2022-09-21 11:15:01	2022-09-21 11:17:13	100	131	1	-1.0	38.0	83.0	24.0	67.0	73.0	92.0	33.0	78.0	40.0	96.0	0.0	100.0	70.0	34.0	33.0	69.0	100.0	83.0	73.0	25.0	80.0	9.0	6.0	92.0	4.0	10.0	8.1	29.0
60199.0	2022-09-21 13:44:49	2022-09-21 13:48:06	5.0	2	1.0	2.0	Wednesday	50.7996	8.7669	2.0	30.0	2.0	2.0	4.0	2.0	2022-09-21 13:45:39	2022-09-21 13:48:02	100	142	1	-1.0	5.0	77.0	8.0	97.0	36.0	88.0	15.0	99.0	19.0	100.0	0.0	100.0	58.0	30.0	5.0	94.0	20.0	85.0	82.0	62.0	100.0	1.0	2.0	63.0	25.0	100.0	-1.0	-1.0
60199.0	2022-09-21 15:19:00	2022-09-21 15:24:03	5.0	3	1.0	3.0	Wednesday	50.0027	8.2788	2.0	30.0	2.0	2.0	4.0	2.0	2022-09-21 15:21:35	2022-09-21 15:23:59	100	143	1	-1.0	100.0	12.0	80.0	73.0	73.0	68.0	31.0	74.0	31.0	78.0	13.0	22.0	22.0	50.0	81.0	23.0	22.0	60.0	11.0	30.0	26.0	12.0	90.0	79.0	0.0	21.0	-1.0	-1.0
60199.0	2022-09-21 19:57:19	2022-09-21 20:02:22	5.0	4	1.0	4.0	Wednesday	50.7996	8.7669	2.0	30.0	2.0	2.0	4.0	2.0	2022-09-21 19:59:45	2022-09-21 20:02:18	100	152	1	-1.0	97.0	16.0	50.0	34.0	79.0	29.0	83.0	7.0	9.0	19.0	59.0	32.0	64.0	26.0	27.0	41.0	83.0	30.0	16.0	5.0	16.0	82.0	71.0	83.0	59.0	0.0	-1.0	-1.0
60199.0	2022-09-21 22:13:42	2022-09-21 22:52:36	5.0	5	1.0	5.0	Wednesday	50.8261	9.0078	2.0	30.0	2.0	2.0	4.0	2.0	2022-09-21 22:49:54	2022-09-21 22:52:33	100	158	1	-1.0	7.0	87.0	19.0	64.0	74.0	69.0	0.0	67.0	0.0	63.0	33.0	62.0	29.0	76.0	50.0	61.0	65.0	15.0	65.0	7.0	76.0	62.0	11.0	15.0	0.0	67.0	-1.0	-1.0
60199.0	2022-09-22 09:35:50	2022-09-22 09:41:04	5.0	6	2.0	1.0	Thursday	50.8021	8.7857	2.0	30.0	2.0	2.0	4.0	2.0	2022-09-22 09:36:58	2022-09-22 09:40:59	100	240	1	-1.0	17.0	88.0	34.0	33.0	32.0	72.0	35.0	61.0	28.0	74.0	0.0	49.0	70.0	75.0	25.0	69.0	85.0	95.0	0.0	0.0	50.0	19.0	1.0	100.0	5.0	15.0	7.5	15.0
60199.0	2022-09-22 12:20:11	2022-09-22 12:32:32	5.0	7	2.0	2.0	Thursday	50.8021	8.7857	2.0	30.0	2.0	2.0	4.0	2.0	2022-09-22 12:30:04	2022-09-22 12:32:29	100	144	1	-1.0	9.0	51.0	14.0	61.0	81.0	80.0	23.0	75.0	0.0	79.0	13.0	81.0	31.0	59.0	87.0	76.0	83.0	62.0	50.0	50.0	73.0	36.0	0.0	68.0	0.0	80.0	-1.0	-1.0
60199.0	2022-09-22 16:16:57	2022-09-22 17:01:42	5.0	8	2.0	3.0	Thursday	50.8021	8.7857	2.0	30.0	2.0	2.0	4.0	2.0	2022-09-22 16:58:27	2022-09-22 17:01:36	100	188	1	-1.0	7.0	89.0	19.0	98.0	77.0	75.0	8.0	91.0	0.0	84.0	7.0	87.0	20.0	68.0	19.0	65.0	11.0	100.0	93.0	93.0	89.0	0.0	0.0	29.0	0.0	92.0	-1.0	-1.0
60199.0	2022-09-22 18:36:34	2022-09-22 19:01:17	5.0	9	2.0	4.0	Thursday	50.7996	8.7669	2.0	30.0	2.0	2.0	4.0	2.0	2022-09-22 18:56:48	2022-09-22 19:01:14	100	266	1	-1.0	5.0	77.0	15.0	60.0	78.0	62.0	5.0	59.0	1.0	73.0	28.0	77.0	78.0	6.0	97.0	35.0	84.0	64.0	50.0	27.0	78.0	50.0	64.0	80.0	1.0	3.0	-1.0	-1.0
60199.0	2022-09-22 22:35:25	2022-09-22 22:52:09	5.0	10	2.0	5.0	Thursday	50.8021	8.7857	2.0	30.0	2.0	2.0	4.0	2.0	2022-09-22 22:49:53	2022-09-22 22:52:06	100	133	1	-1.0	0.0	100.0	11.0	72.0	62.0	91.0	0.0	86.0	15.0	100.0	0.0	100.0	8.0	89.0	22.0	80.0	0.0	99.0	82.0	99.0	80.0	10.0	0.0	31.0	0.0	96.0	-1.0	-1.0
60199.0	2022-09-23 10:39:54	2022-09-23 10:45:36	5.0	11	3.0	1.0	Friday	50.8021	8.7857	2.0	30.0	2.0	2.0	4.0	2.0	2022-09-23 10:42:26	2022-09-23 10:45:32	100	186	1	-1.0	6.0	100.0	1.0	67.0	78.0	90.0	16.0	71.0	1.0	73.0	10.0	81.0	16.0	70.0	17.0	68.0	66.0	77.0	73.0	58.0	71.0	0.0	0.0	67.0	1.0	0.0	7.4	69.0
60199.0	2022-09-23 12:36:08	2022-09-23 12:47:51	5.0	12	3.0	2.0	Friday	50.8021	8.7857	2.0	30.0	2.0	2.0	4.0	2.0	2022-09-23 12:45:08	2022-09-23 12:47:48	100	160	1	-1.0	14.0	82.0	6.0	50.0	78.0	65.0	13.0	100.0	22.0	80.0	38.0	40.0	18.0	70.0	50.0	40.0	27.0	31.0	61.0	64.0	80.0	0.0	10.0	79.0	0.0	16.0	-1.0	-1.0
60199.0	2022-09-23 16:22:05	2022-09-23 16:25:21	5.0	13	3.0	3.0	Friday	50.8021	8.7857	2.0	30.0	2.0	2.0	4.0	2.0	2022-09-23 16:22:33	2022-09-23 16:25:17	100	163	1	-1.0	2.0	83.0	14.0	74.0	32.0	87.0	16.0	13.0	0.0	96.0	0.0	94.0	38.0	60.0	12.0	65.0	61.0	100.0	73.0	62.0	70.0	18.0	60.0	77.0	0.0	0.0	-1.0	-1.0
60199.0	2022-09-23 18:11:52	2022-09-23 18:23:17	5.0	14	3.0	4.0	Friday	50.8021	8.7857	2.0	30.0	2.0	2.0	4.0	2.0	2022-09-23 18:18:02	2022-09-23 18:23:15	100	312	1	-1.0	81.0	79.0	15.0	81.0	95.0	81.0	65.0	19.0	0.0	69.0	8.0	74.0	20.0	75.0	16.0	50.0	39.0	100.0	78.0	71.0	63.0	7.0	27.0	79.0	0.0	0.0	-1.0	-1.0
60199.0	2022-09-23 21:33:08	2022-09-23 21:40:22	5.0	15	3.0	5.0	Friday	50.8021	8.7857	2.0	30.0	2.0	2.0	4.0	2.0	2022-09-23 21:38:09	2022-09-23 21:40:19	100	130	1	-1.0	0.0	67.0	31.0	26.0	77.0	38.0	78.0	25.0	0.0	75.0	23.0	25.0	9.0	92.0	21.0	63.0	16.0	33.0	77.0	61.0	78.0	22.0	8.0	86.0	4.0	21.0	-1.0	-1.0
60199.0	2022-09-24 10:36:59	2022-09-24 11:51:40	5.0	16	4.0	1.0	Saturday	50.8021	8.7857	2.0	30.0	2.0	2.0	4.0	2.0	2022-09-24 11:48:44	2022-09-24 11:51:34	100	169	1	-1.0	17.0	27.0	26.0	49.0	84.0	80.0	11.0	83.0	1.0	24.0	2.0	22.0	23.0	68.0	68.0	35.0	86.0	87.0	29.0	100.0	73.0	7.0	19.0	100.0	0.0	0.0	10.7	61.0
60199.0	2022-09-24 12:34:33	2022-09-24 12:46:39	5.0	17	4.0	2.0	Saturday	50.8021	8.7857	2.0	30.0	2.0	2.0	4.0	2.0	2022-09-24 12:44:46	2022-09-24 12:46:35	100	109	1	-1.0	13.0	59.0	65.0	14.0	91.0	17.0	60.0	63.0	14.0	32.0	81.0	15.0	70.0	19.0	77.0	17.0	96.0	17.0	31.0	82.0	59.0	10.0	59.0	100.0	0.0	15.0	-1.0	-1.0
60199.0	2022-09-24 16:09:53	2022-09-24 16:22:07	5.0	18	4.0	3.0	Saturday	50.8021	8.7857	2.0	30.0	2.0	2.0	4.0	2.0	2022-09-24 16:20:41	2022-09-24 16:22:04	100	82	1	-1.0	16.0	73.0	12.0	66.0	17.0	78.0	25.0	61.0	0.0	78.0	16.0	89.0	10.0	84.0	15.0	85.0	21.0	93.0	84.0	63.0	84.0	6.0	6.0	62.0	0.0	78.0	-1.0	-1.0
60199.0	2022-09-24 19:47:23	2022-09-24 20:27:45	5.0	19	4.0	4.0	Saturday	50.8021	8.7857	2.0	30.0	2.0	2.0	4.0	2.0	2022-09-24 20:25:55	2022-09-24 20:27:41	100	106	1	-1.0	9.0	72.0	34.0	29.0	74.0	65.0	20.0	66.0	0.0	66.0	17.0	67.0	25.0	64.0	93.0	27.0	74.0	82.0	81.0	80.0	79.0	0.0	0.0	67.0	0.0	2.0	-1.0	-1.0
60199.0	2022-09-24 22:34:42	2022-09-24 22:56:43	5.0	20	4.0	5.0	Saturday	50.0027	8.2788	2.0	30.0	2.0	2.0	4.0	2.0	2022-09-24 22:54:21	2022-09-24 22:56:40	100	138	1	-1.0	0.0	100.0	14.0	65.0	35.0	83.0	0.0	100.0	0.0	100.0	0.0	100.0	9.0	100.0	5.0	71.0	0.0	100.0	93.0	100.0	91.0	0.0	0.0	67.0	0.0	0.0	-1.0	-1.0
60199.0	2022-09-25 10:35:01	2022-09-25 11:06:07	5.0	21	5.0	1.0	Sunday	50.8021	8.7857	2.0	30.0	2.0	2.0	4.0	2.0	2022-09-25 11:02:52	2022-09-25 11:06:04	100	191	1	-1.0	27.0	70.0	30.0	30.0	68.0	77.0	9.0	69.0	1.0	59.0	8.0	35.0	11.0	70.0	5.0	33.0	14.0	78.0	90.0	69.0	73.0	6.0	3.0	79.0	1.0	9.0	7.8	61.0
60199.0	2022-09-25 13:02:16	2022-09-25 13:04:18	5.0	22	5.0	2.0	Sunday	50.8021	8.7857	2.0	30.0	2.0	2.0	4.0	2.0	2022-09-25 13:02:31	2022-09-25 13:04:15	100	104	1	-1.0	76.0	81.0	70.0	12.0	88.0	63.0	9.0	11.0	0.0	23.0	81.0	24.0	23.0	31.0	63.0	18.0	94.0	76.0	35.0	67.0	62.0	62.0	70.0	100.0	17.0	24.0	-1.0	-1.0
60199.0	2022-09-25 16:09:31	2022-09-25 16:50:29	5.0	23	5.0	3.0	Sunday	50.8021	8.7857	2.0	30.0	2.0	2.0	4.0	2.0	2022-09-25 16:48:30	2022-09-25 16:50:26	100	115	1	-1.0	26.0	82.0	33.0	69.0	62.0	74.0	19.0	29.0	0.0	100.0	15.0	84.0	25.0	64.0	19.0	73.0	25.0	100.0	73.0	78.0	76.0	8.0	5.0	63.0	0.0	11.0	-1.0	-1.0
60199.0	2022-09-25 19:19:06	2022-09-25 19:24:18	5.0	24	5.0	4.0	Sunday	50.8021	8.7857	2.0	30.0	2.0	2.0	4.0	2.0	2022-09-25 19:22:19	2022-09-25 19:24:15	100	116	1	-1.0	13.0	63.0	72.0	16.0	93.0	91.0	3.0	67.0	0.0	77.0	11.0	80.0	20.0	76.0	78.0	24.0	38.0	33.0	76.0	63.0	75.0	0.0	64.0	82.0	0.0	17.0	-1.0	-1.0
60199.0	2022-09-25 21:34:34	2022-09-25 22:00:12	5.0	25	5.0	5.0	Sunday	50.8021	8.7857	2.0	30.0	2.0	2.0	4.0	2.0	2022-09-25 21:58:03	2022-09-25 22:00:09	100	126	1	-1.0	21.0	28.0	22.0	28.0	75.0	65.0	2.0	31.0	1.0	72.0	27.0	32.0	59.0	66.0	25.0	35.0	82.0	69.0	62.0	9.0	66.0	15.0	65.0	94.0	0.0	70.0	-1.0	-1.0
60199.0	2022-09-26 09:37:34	2022-09-26 09:44:33	5.0	26	6.0	1.0	Monday	50.7996	8.7669	2.0	30.0	2.0	2.0	4.0	2.0	2022-09-26 09:42:14	2022-09-26 09:44:30	100	135	1	-1.0	4.0	89.0	22.0	90.0	81.0	87.0	88.0	81.0	1.0	98.0	11.0	85.0	12.0	70.0	12.0	81.0	96.0	84.0	77.0	78.0	81.0	22.0	99.0	94.0	1.0	13.0	6.6	73.0
60199.0	2022-09-26 13:26:57	2022-09-26 13:37:06	5.0	27	6.0	2.0	Monday	50.8021	8.7857	2.0	30.0	2.0	2.0	4.0	2.0	2022-09-26 13:30:44	2022-09-26 13:37:03	100	379	1	-1.0	11.0	33.0	37.0	30.0	73.0	60.0	3.0	69.0	75.0	59.0	27.0	66.0	60.0	63.0	22.0	62.0	36.0	75.0	86.0	83.0	79.0	30.0	12.0	67.0	59.0	12.0	-1.0	-1.0
60199.0	2022-09-26 15:14:55	2022-09-26 15:17:12	5.0	28	6.0	3.0	Monday	50.8021	8.7857	2.0	30.0	2.0	2.0	4.0	2.0	2022-09-26 15:15:07	2022-09-26 15:17:09	100	122	1	-1.0	100.0	9.0	83.0	9.0	97.0	36.0	72.0	12.0	65.0	17.0	80.0	17.0	60.0	18.0	91.0	12.0	90.0	59.0	21.0	100.0	40.0	11.0	17.0	100.0	73.0	86.0	-1.0	-1.0
60199.0	2022-09-26 20:03:16	2022-09-26 20:17:51	5.0	29	6.0	4.0	Monday	50.8021	8.7857	2.0	30.0	2.0	2.0	4.0	2.0	2022-09-26 20:15:40	2022-09-26 20:17:48	100	127	1	-1.0	100.0	16.0	81.0	11.0	100.0	19.0	50.0	13.0	81.0	14.0	79.0	15.0	76.0	27.0	94.0	0.0	95.0	58.0	6.0	3.0	35.0	79.0	90.0	100.0	73.0	100.0	-1.0	-1.0
60199.0	2022-09-26 21:45:23	2022-09-26 21:49:29	5.0	30	6.0	5.0	Monday	50.8021	8.7857	2.0	30.0	2.0	2.0	4.0	2.0	2022-09-26 21:47:52	2022-09-26 21:49:26	100	94	1	-1.0	64.0	14.0	72.0	27.0	85.0	32.0	16.0	36.0	100.0	28.0	75.0	21.0	73.0	23.0	21.0	35.0	100.0	31.0	19.0	14.0	33.0	85.0	85.0	100.0	77.0	93.0	-1.0	-1.0
60199.0	2022-09-27 10:10:19	2022-09-27 10:37:55	5.0	31	7.0	1.0	Tuesday	50.7923	8.9241	2.0	30.0	2.0	2.0	4.0	2.0	2022-09-27 10:35:38	2022-09-27 10:37:50	100	132	1	-1.0	8.0	77.0	21.0	60.0	30.0	67.0	24.0	63.0	0.0	72.0	21.0	69.0	26.0	67.0	17.0	61.0	22.0	68.0	82.0	58.0	81.0	0.0	61.0	71.0	1.0	0.0	8.4	65.0
60199.0	2022-09-27 13:12:08	2022-09-27 13:45:10	5.0	32	7.0	2.0	Tuesday	50.7923	8.9241	2.0	30.0	2.0	2.0	4.0	2.0	2022-09-27 13:43:17	2022-09-27 13:45:07	100	109	1	-1.0	3.0	100.0	1.0	100.0	65.0	100.0	1.0	100.0	0.0	100.0	2.0	98.0	6.0	89.0	0.0	88.0	0.0	77.0	99.0	100.0	100.0	0.0	5.0	25.0	0.0	0.0	-1.0	-1.0
60199.0	2022-09-27 16:05:00	2022-09-27 16:40:56	5.0	33	7.0	3.0	Tuesday	50.7923	8.9241	2.0	30.0	2.0	2.0	4.0	2.0	2022-09-27 16:38:32	2022-09-27 16:40:53	100	140	1	-1.0	1.0	89.0	6.0	100.0	59.0	100.0	0.0	98.0	0.0	100.0	9.0	100.0	9.0	90.0	1.0	100.0	6.0	99.0	100.0	96.0	99.0	0.0	11.0	17.0	0.0	0.0	-1.0	-1.0
60199.0	2022-09-27 18:51:45	2022-09-27 20:02:06	5.0	34	7.0	4.0	Tuesday	50.0027	8.2788	2.0	30.0	2.0	2.0	4.0	2.0	2022-09-27 20:00:27	2022-09-27 20:02:03	100	96	1	-1.0	8.0	34.0	15.0	89.0	73.0	89.0	14.0	100.0	1.0	100.0	15.0	13.0	6.0	84.0	9.0	94.0	6.0	33.0	89.0	4.0	90.0	15.0	69.0	0.0	0.0	0.0	-1.0	-1.0
60199.0	2022-09-27 22:40:18	2022-09-27 22:46:41	5.0	35	7.0	5.0	Tuesday	50.0027	8.2788	2.0	30.0	2.0	2.0	4.0	2.0	2022-09-27 22:44:49	2022-09-27 22:46:38	100	108	1	-1.0	8.0	86.0	10.0	82.0	69.0	100.0	0.0	100.0	0.0	100.0	2.0	100.0	67.0	17.0	13.0	88.0	6.0	98.0	97.0	100.0	93.0	0.0	13.0	50.0	0.0	0.0	-1.0	-1.0
60199.0	2022-09-28 11:16:31	2022-09-28 12:43:08	5.0	36	8.0	1.0	Wednesday	39.7083	3465	2.0	30.0	2.0	2.0	4.0	2.0	2022-09-28 12:40:42	2022-09-28 12:43:04	100	142	1	-1.0	97.0	0.0	79.0	25.0	79.0	83.0	11.0	62.0	0.0	70.0	77.0	26.0	82.0	1.0	20.0	33.0	79.0	2.0	35.0	7.0	31.0	0.0	7.0	71.0	65.0	2.0	3.5	0.0
60199.0	2022-09-28 14:09:17	2022-09-28 14:33:39	5.0	37	8.0	2.0	Wednesday	50.1169	8.6837	2.0	30.0	2.0	2.0	4.0	2.0	2022-09-28 14:31:11	2022-09-28 14:33:36	100	145	1	-1.0	8.0	95.0	5.0	80.0	38.0	96.0	11.0	92.0	0.0	97.0	9.0	90.0	3.0	83.0	9.0	98.0	11.0	75.0	82.0	74.0	75.0	6.0	22.0	26.0	63.0	7.0	-1.0	-1.0
60199.0	2022-09-28 17:03:25	2022-09-28 17:29:08	5.0	38	8.0	3.0	Wednesday	50.1169	8.6837	2.0	30.0	2.0	2.0	4.0	2.0	2022-09-28 17:26:40	2022-09-28 17:29:05	100	145	1	-1.0	0.0	90.0	0.0	83.0	34.0	88.0	2.0	88.0	0.0	90.0	10.0	62.0	10.0	80.0	0.0	88.0	6.0	14.0	98.0	10.0	84.0	0.0	0.0	15.0	0.0	0.0	-1.0	-1.0
60199.0	2022-09-28 18:57:57	2022-09-28 19:39:58	5.0	39	8.0	4.0	Wednesday	39.7083	3465	2.0	30.0	2.0	2.0	4.0	2.0	2022-09-28 19:38:01	2022-09-28 19:39:55	100	113	1	-1.0	10.0	91.0	7.0	98.0	19.0	100.0	0.0	100.0	0.0	99.0	0.0	60.0	8.0	87.0	4.0	100.0	0.0	79.0	100.0	82.0	100.0	0.0	0.0	0.0	0.0	0.0	-1.0	-1.0
60199.0	2022-09-28 23:06:33	2022-09-29 01:06:33	5.0	40	8.0	5.0	-1.0	-1.0	-1.0	2.0	30.0	2.0	2.0	4.0	2.0	-1	-1	-1	-1	-1	-1.0	-1.0	-1.0	-1.0	-1.0	-1.0	-1.0	-1.0	-1.0	-1.0	-1.0	-1.0	-1.0	-1.0	-1.0	-1.0	-1.0	-1.0	-1.0	-1.0	-1.0	-1.0	-1.0	-1.0	-1.0	-1.0	-1.0	-1.0	-1.0
60199.0	2022-09-29 10:01:11	2022-09-29 10:11:24	5.0	41	9.0	1.0	Thursday	39.6988	3.4429	2.0	30.0	2.0	2.0	4.0	2.0	2022-09-29 10:09:11	2022-09-29 10:11:21	100	129	1	-1.0	7.0	90.0	12.0	88.0	59.0	100.0	7.0	91.0	0.0	100.0	9.0	83.0	25.0	78.0	13.0	89.0	14.0	68.0	75.0	74.0	87.0	1.0	28.0	0.0	0.0	1.0	12.1	62.0
60199.0	2022-09-29 13:45:39	2022-09-29 15:16:35	5.0	42	9.0	2.0	Thursday	51.6635	6.6235	2.0	30.0	2.0	2.0	4.0	2.0	2022-09-29 15:14:35	2022-09-29 15:16:32	100	116	1	-1.0	0.0	96.0	9.0	100.0	25.0	100.0	0.0	99.0	1.0	100.0	4.0	96.0	6.0	82.0	1.0	94.0	0.0	98.0	100.0	100.0	100.0	0.0	0.0	2.0	0.0	2.0	-1.0	-1.0
60199.0	2022-09-29 16:44:14	2022-09-29 17:13:52	5.0	43	9.0	3.0	Thursday	39.6988	3.4429	2.0	30.0	2.0	2.0	4.0	2.0	2022-09-29 17:12:02	2022-09-29 17:13:49	100	106	1	-1.0	5.0	88.0	4.0	86.0	31.0	84.0	2.0	98.0	0.0	95.0	3.0	82.0	22.0	83.0	12.0	91.0	9.0	84.0	100.0	100.0	93.0	0.0	0.0	59.0	0.0	0.0	-1.0	-1.0
60199.0	2022-09-29 19:01:07	2022-09-29 20:01:17	5.0	44	9.0	4.0	Thursday	39.6988	3.4429	2.0	30.0	2.0	2.0	4.0	2.0	2022-09-29 19:59:15	2022-09-29 20:01:14	100	118	1	-1.0	10.0	97.0	6.0	100.0	22.0	100.0	7.0	100.0	1.0	100.0	2.0	86.0	4.0	84.0	2.0	100.0	6.0	81.0	94.0	98.0	91.0	0.0	1.0	1.0	2.0	3.0	-1.0	-1.0
60199.0	2022-09-29 22:34:51	2022-09-29 22:49:01	5.0	45	9.0	5.0	Thursday	50.1169	8.6837	2.0	30.0	2.0	2.0	4.0	2.0	2022-09-29 22:46:31	2022-09-29 22:48:57	100	146	1	-1.0	1.0	98.0	0.0	92.0	39.0	100.0	0.0	100.0	1.0	100.0	0.0	100.0	0.0	90.0	4.0	90.0	5.0	86.0	84.0	100.0	99.0	0.0	0.0	20.0	0.0	0.0	-1.0	-1.0
60199.0	2022-09-30 09:07:45	2022-09-30 09:13:59	5.0	46	10.0	1.0	Friday	39.6988	3.4429	2.0	30.0	2.0	2.0	4.0	2.0	2022-09-30 09:11:23	2022-09-30 09:13:56	100	152	1	-1.0	3.0	93.0	0.0	80.0	32.0	91.0	0.0	100.0	1.0	100.0	0.0	100.0	1.0	100.0	10.0	84.0	0.0	85.0	93.0	98.0	89.0	0.0	2.0	8.0	0.0	0.0	7.4	79.0
60199.0	2022-09-30 13:25:59	2022-09-30 13:30:34	5.0	47	10.0	2.0	Friday	51.6635	6.6235	2.0	30.0	2.0	2.0	4.0	2.0	2022-09-30 13:26:54	2022-09-30 13:30:27	100	212	1	-1.0	12.0	100.0	0.0	96.0	79.0	100.0	0.0	100.0	0.0	100.0	100.0	100.0	62.0	32.0	0.0	100.0	0.0	86.0	74.0	100.0	96.0	0.0	88.0	78.0	67.0	0.0	-1.0	-1.0
60199.0	2022-09-30 16:41:50	2022-09-30 17:11:27	5.0	48	10.0	3.0	Friday	51.6635	6.6235	2.0	30.0	2.0	2.0	4.0	2.0	2022-09-30 16:58:20	2022-09-30 17:11:19	100	779	1	-1.0	0.0	100.0	4.0	69.0	10.0	83.0	0.0	89.0	8.0	100.0	13.0	61.0	10.0	89.0	5.0	57.0	2.0	73.0	81.0	44.0	88.0	0.0	0.0	5.0	5.0	13.0	-1.0	-1.0
60199.0	2022-09-30 20:09:09	2022-09-30 20:23:58	5.0	49	10.0	4.0	Friday	39.6988	3.4429	2.0	30.0	2.0	2.0	4.0	2.0	2022-09-30 20:22:21	2022-09-30 20:23:55	100	93	1	-1.0	0.0	100.0	19.0	78.0	64.0	100.0	0.0	100.0	0.0	100.0	1.0	79.0	35.0	69.0	2.0	78.0	20.0	22.0	91.0	87.0	88.0	0.0	1.0	1.0	9.0	3.0	-1.0	-1.0
60199.0	2022-09-30 23:05:13	2022-09-30 23:08:10	5.0	50	10.0	5.0	Friday	39.6988	3.4429	2.0	30.0	2.0	2.0	4.0	2.0	2022-09-30 23:06:21	2022-09-30 23:08:07	100	105	1	-1.0	20.0	89.0	10.0	82.0	31.0	100.0	2.0	100.0	0.0	100.0	98.0	100.0	22.0	65.0	8.0	97.0	28.0	100.0	92.0	84.0	100.0	0.0	0.0	31.0	2.0	1.0	-1.0	-1.0
60199.0	2022-10-01 09:38:33	2022-10-01 09:41:28	5.0	51	11.0	1.0	Saturday	39.6988	3.4429	2.0	30.0	2.0	2.0	4.0	2.0	2022-10-01 09:38:55	2022-10-01 09:41:25	100	149	1	-1.0	60.0	74.0	79.0	23.0	74.0	77.0	15.0	69.0	24.0	66.0	17.0	68.0	1.0	66.0	50.0	33.0	66.0	62.0	81.0	67.0	83.0	0.0	57.0	63.0	0.0	0.0	8.2	88.0
60199.0	2022-10-01 12:47:34	2022-10-01 14:47:34	5.0	52	11.0	2.0	-1.0	-1.0	-1.0	2.0	30.0	2.0	2.0	4.0	2.0	-1	-1	-1	-1	-1	-1.0	-1.0	-1.0	-1.0	-1.0	-1.0	-1.0	-1.0	-1.0	-1.0	-1.0	-1.0	-1.0	-1.0	-1.0	-1.0	-1.0	-1.0	-1.0	-1.0	-1.0	-1.0	-1.0	-1.0	-1.0	-1.0	-1.0	-1.0	-1.0
60199.0	2022-10-01 15:52:25	2022-10-01 17:19:45	5.0	53	11.0	3.0	Saturday	51.6635	6.6235	2.0	30.0	2.0	2.0	4.0	2.0	2022-10-01 17:18:05	2022-10-01 17:19:42	100	96	1	-1.0	0.0	100.0	1.0	83.0	15.0	100.0	0.0	100.0	0.0	100.0	7.0	100.0	7.0	94.0	0.0	97.0	3.0	97.0	100.0	100.0	98.0	1.0	1.0	0.0	0.0	0.0	-1.0	-1.0
60199.0	2022-10-01 19:05:48	2022-10-01 19:16:39	5.0	54	11.0	4.0	Saturday	39.6988	3.4429	2.0	30.0	2.0	2.0	4.0	2.0	2022-10-01 19:14:45	2022-10-01 19:16:36	100	110	1	-1.0	0.0	78.0	0.0	79.0	31.0	100.0	0.0	100.0	0.0	100.0	18.0	76.0	25.0	87.0	0.0	100.0	0.0	80.0	100.0	100.0	100.0	0.0	0.0	0.0	1.0	0.0	-1.0	-1.0
60199.0	2022-10-01 21:33:58	2022-10-01 21:39:58	5.0	55	11.0	5.0	Saturday	39.6988	3.4429	2.0	30.0	2.0	2.0	4.0	2.0	2022-10-01 21:38:19	2022-10-01 21:39:55	100	96	1	-1.0	0.0	72.0	22.0	77.0	85.0	86.0	0.0	100.0	1.0	86.0	19.0	72.0	22.0	64.0	0.0	82.0	23.0	74.0	100.0	68.0	100.0	0.0	1.0	29.0	0.0	0.0	-1.0	-1.0
60199.0	2022-10-02 10:45:42	2022-10-02 10:56:51	5.0	56	12.0	1.0	Sunday	39.6988	3.4429	2.0	30.0	2.0	2.0	4.0	2.0	2022-10-02 10:54:45	2022-10-02 10:56:47	100	121	1	-1.0	0.0	83.0	12.0	85.0	67.0	100.0	0.0	100.0	0.0	100.0	15.0	81.0	0.0	88.0	11.0	89.0	3.0	80.0	100.0	100.0	100.0	0.0	0.0	11.0	0.0	0.0	8.6	100.0
60199.0	2022-10-02 13:54:50	2022-10-02 14:09:01	5.0	57	12.0	2.0	Sunday	50.1169	8.6837	2.0	30.0	2.0	2.0	4.0	2.0	2022-10-02 14:06:52	2022-10-02 14:08:55	100	123	1	-1.0	1.0	82.0	12.0	81.0	41.0	100.0	7.0	100.0	21.0	88.0	7.0	100.0	10.0	93.0	11.0	78.0	12.0	82.0	100.0	100.0	95.0	1.0	0.0	0.0	0.0	0.0	-1.0	-1.0
60199.0	2022-10-02 16:56:11	2022-10-02 17:40:25	5.0	58	12.0	3.0	Sunday	50.1169	8.6837	2.0	30.0	2.0	2.0	4.0	2.0	2022-10-02 17:38:45	2022-10-02 17:40:22	100	96	1	-1.0	0.0	83.0	16.0	95.0	72.0	100.0	0.0	100.0	0.0	100.0	6.0	83.0	0.0	85.0	0.0	100.0	0.0	81.0	100.0	100.0	100.0	0.0	0.0	0.0	0.0	0.0	-1.0	-1.0
60199.0	2022-10-02 19:16:34	2022-10-02 19:18:48	5.0	59	12.0	4.0	Sunday	50.1169	8.6837	2.0	30.0	2.0	2.0	4.0	2.0	2022-10-02 19:17:17	2022-10-02 19:18:44	100	87	1	-1.0	0.0	100.0	17.0	100.0	84.0	100.0	21.0	100.0	0.0	100.0	18.0	80.0	0.0	82.0	12.0	80.0	23.0	79.0	100.0	99.0	100.0	0.0	0.0	0.0	0.0	1.0	-1.0	-1.0
60199.0	2022-10-02 21:18:14	2022-10-02 21:28:51	5.0	60	12.0	5.0	Sunday	39.6988	3.4429	2.0	30.0	2.0	2.0	4.0	2.0	2022-10-02 21:27:12	2022-10-02 21:28:48	100	95	1	-1.0	0.0	81.0	17.0	77.0	66.0	100.0	0.0	100.0	0.0	100.0	0.0	100.0	62.0	32.0	0.0	88.0	0.0	100.0	100.0	100.0	100.0	0.0	0.0	0.0	0.0	0.0	-1.0	-1.0
60199.0	2022-10-03 10:37:29	2022-10-03 11:24:01	5.0	61	13.0	1.0	Monday	50.1169	8.6837	2.0	30.0	2.0	2.0	4.0	2.0	2022-10-03 11:21:58	2022-10-03 11:23:59	100	120	1	-1.0	60.0	72.0	69.0	25.0	80.0	100.0	20.0	100.0	0.0	100.0	81.0	67.0	21.0	78.0	80.0	66.0	23.0	73.0	86.0	86.0	75.0	0.0	0.0	90.0	0.0	1.0	7.3	30.0
60199.0	2022-10-03 13:23:03	2022-10-03 13:34:09	5.0	62	13.0	2.0	Monday	39.6988	3.4429	2.0	30.0	2.0	2.0	4.0	2.0	2022-10-03 13:32:20	2022-10-03 13:34:05	100	104	1	-1.0	13.0	81.0	22.0	68.0	37.0	89.0	2.0	95.0	0.0	100.0	21.0	78.0	23.0	75.0	16.0	73.0	20.0	64.0	100.0	98.0	94.0	0.0	0.0	28.0	0.0	0.0	-1.0	-1.0
60199.0	2022-10-03 16:08:44	2022-10-03 16:33:53	5.0	63	13.0	3.0	Monday	51.6635	6.6235	2.0	30.0	2.0	2.0	4.0	2.0	2022-10-03 16:32:18	2022-10-03 16:33:50	100	92	1	-1.0	5.0	75.0	6.0	100.0	26.0	100.0	0.0	100.0	0.0	100.0	100.0	79.0	8.0	90.0	2.0	83.0	12.0	90.0	100.0	100.0	100.0	0.0	0.0	0.0	0.0	0.0	-1.0	-1.0
60199.0	2022-10-03 19:25:42	2022-10-03 20:23:39	5.0	64	13.0	4.0	Monday	39.6988	3.4429	2.0	30.0	2.0	2.0	4.0	2.0	2022-10-03 20:13:11	2022-10-03 20:23:35	100	624	1	-1.0	6.0	100.0	10.0	66.0	25.0	100.0	0.0	100.0	0.0	100.0	11.0	91.0	0.0	96.0	9.0	88.0	0.0	73.0	100.0	18.0	100.0	2.0	2.0	0.0	0.0	0.0	-1.0	-1.0
60199.0	2022-10-03 22:12:16	2022-10-03 22:14:01	5.0	65	13.0	5.0	Monday	39.6988	3.4429	2.0	30.0	2.0	2.0	4.0	2.0	2022-10-03 22:12:22	2022-10-03 22:13:58	100	95	1	-1.0	0.0	60.0	14.0	70.0	67.0	100.0	0.0	100.0	0.0	100.0	0.0	100.0	38.0	66.0	13.0	67.0	15.0	30.0	100.0	34.0	89.0	0.0	0.0	12.0	0.0	0.0	-1.0	-1.0
60199.0	2022-10-04 10:09:00	2022-10-04 10:40:09	5.0	66	14.0	1.0	Tuesday	39.6988	3.4429	2.0	30.0	2.0	2.0	4.0	2.0	2022-10-04 10:37:48	2022-10-04 10:40:05	100	137	1	-1.0	84.0	59.0	30.0	59.0	80.0	63.0	0.0	88.0	0.0	62.0	70.0	17.0	77.0	50.0	63.0	20.0	82.0	77.0	0.0	24.0	86.0	0.0	20.0	21.0	0.0	0.0	8.2	0.0
60199.0	2022-10-04 12:09:26	2022-10-04 12:13:05	5.0	67	14.0	2.0	Tuesday	50.1169	8.6837	2.0	30.0	2.0	2.0	4.0	2.0	2022-10-04 12:10:15	2022-10-04 12:13:02	100	166	1	-1.0	11.0	84.0	18.0	69.0	86.0	83.0	0.0	99.0	0.0	100.0	19.0	80.0	77.0	15.0	14.0	84.0	14.0	68.0	50.0	64.0	93.0	0.0	19.0	18.0	0.0	0.0	-1.0	-1.0
60199.0	2022-10-04 16:36:57	2022-10-04 16:41:38	5.0	68	14.0	3.0	Tuesday	39.6988	3.4429	2.0	30.0	2.0	2.0	4.0	2.0	2022-10-04 16:40:09	2022-10-04 16:41:35	100	86	1	-1.0	0.0	100.0	10.0	80.0	38.0	100.0	0.0	100.0	0.0	100.0	30.0	85.0	8.0	86.0	0.0	74.0	0.0	73.0	91.0	89.0	95.0	0.0	0.0	0.0	0.0	0.0	-1.0	-1.0
60199.0	2022-10-04 18:55:30	2022-10-04 20:34:44	5.0	69	14.0	4.0	Tuesday	51.6635	6.6235	2.0	30.0	2.0	2.0	4.0	2.0	2022-10-04 20:32:13	2022-10-04 20:34:40	100	146	1	-1.0	16.0	81.0	12.0	80.0	31.0	100.0	0.0	100.0	1.0	100.0	27.0	65.0	0.0	96.0	17.0	84.0	0.0	75.0	100.0	100.0	100.0	0.0	0.0	0.0	0.0	0.0	-1.0	-1.0
60199.0	2022-10-04 22:15:11	2022-10-04 22:31:15	5.0	70	14.0	5.0	Tuesday	39.6988	3.4429	2.0	30.0	2.0	2.0	4.0	2.0	2022-10-04 22:29:12	2022-10-04 22:31:10	100	117	1	-1.0	0.0	94.0	10.0	100.0	31.0	100.0	0.0	100.0	0.0	100.0	21.0	63.0	0.0	100.0	0.0	78.0	0.0	50.0	100.0	100.0	100.0	0.0	0.0	0.0	0.0	0.0	-1.0	-1.0
60199.0	2022-10-05 10:36:58	2022-10-05 12:36:59	5.0	71	15.0	1.0	-1.0	-1.0	-1.0	2.0	30.0	2.0	2.0	4.0	2.0	-1	-1	-1	-1	-1	-1.0	-1.0	-1.0	-1.0	-1.0	-1.0	-1.0	-1.0	-1.0	-1.0	-1.0	-1.0	-1.0	-1.0	-1.0	-1.0	-1.0	-1.0	-1.0	-1.0	-1.0	-1.0	-1.0	-1.0	-1.0	-1.0	-1.0	-1.0	-1.0
60199.0	2022-10-05 13:45:13	2022-10-05 13:55:50	5.0	72	15.0	2.0	Wednesday	51.3272	12.3141	2.0	30.0	2.0	2.0	4.0	2.0	2022-10-05 13:53:09	2022-10-05 13:55:45	100	155	1	-1.0	13.0	77.0	15.0	85.0	50.0	100.0	0.0	100.0	0.0	78.0	22.0	63.0	0.0	65.0	7.0	80.0	36.0	68.0	90.0	85.0	83.0	0.0	0.0	0.0	11.0	0.0	-1.0	-1.0
60199.0	2022-10-05 17:17:40	2022-10-05 17:30:16	5.0	73	15.0	3.0	Wednesday	50.7923	8.9241	2.0	30.0	2.0	2.0	4.0	2.0	2022-10-05 17:28:43	2022-10-05 17:30:13	100	90	1	-1.0	67.0	60.0	30.0	40.0	73.0	76.0	0.0	26.0	0.0	71.0	31.0	35.0	30.0	68.0	63.0	25.0	70.0	36.0	83.0	77.0	81.0	0.0	23.0	58.0	0.0	17.0	-1.0	-1.0
60199.0	2022-10-05 18:12:28	2022-10-05 18:16:06	5.0	74	15.0	4.0	Wednesday	50.7923	8.9241	2.0	30.0	2.0	2.0	4.0	2.0	2022-10-05 18:14:46	2022-10-05 18:16:03	100	77	1	-1.0	27.0	70.0	33.0	63.0	37.0	78.0	0.0	88.0	0.0	78.0	34.0	69.0	24.0	69.0	25.0	67.0	27.0	34.0	83.0	84.0	83.0	0.0	0.0	25.0	0.0	31.0	-1.0	-1.0
60199.0	2022-10-05 22:51:06	2022-10-06 00:51:07	5.0	75	15.0	5.0	-1.0	-1.0	-1.0	2.0	30.0	2.0	2.0	4.0	2.0	-1	-1	-1	-1	-1	-1.0	-1.0	-1.0	-1.0	-1.0	-1.0	-1.0	-1.0	-1.0	-1.0	-1.0	-1.0	-1.0	-1.0	-1.0	-1.0	-1.0	-1.0	-1.0	-1.0	-1.0	-1.0	-1.0	-1.0	-1.0	-1.0	-1.0	-1.0	-1.0
60199.0	2022-10-06 10:12:11	2022-10-06 11:08:02	5.0	76	16.0	1.0	Thursday	50.7923	8.9241	2.0	30.0	2.0	2.0	4.0	2.0	2022-10-06 11:06:21	2022-10-06 11:07:58	100	97	1	-1.0	11.0	85.0	32.0	88.0	76.0	100.0	1.0	100.0	0.0	100.0	38.0	27.0	15.0	86.0	24.0	63.0	0.0	72.0	100.0	100.0	88.0	0.0	0.0	0.0	1.0	0.0	10.1	100.0
60199.0	2022-10-06 12:36:14	2022-10-06 12:52:30	5.0	77	16.0	2.0	Thursday	50.7923	8.9241	2.0	30.0	2.0	2.0	4.0	2.0	2022-10-06 12:49:57	2022-10-06 12:52:23	100	146	1	-1.0	15.0	75.0	17.0	79.0	59.0	100.0	17.0	82.0	0.0	85.0	27.0	79.0	0.0	75.0	17.0	70.0	0.0	63.0	89.0	86.0	90.0	0.0	0.0	0.0	0.0	0.0	-1.0	-1.0
60199.0	2022-10-06 15:47:15	2022-10-06 16:06:38	5.0	78	16.0	3.0	Thursday	50.7923	8.9241	2.0	30.0	2.0	2.0	4.0	2.0	2022-10-06 16:05:09	2022-10-06 16:06:35	100	86	1	-1.0	15.0	85.0	22.0	66.0	28.0	100.0	0.0	100.0	0.0	100.0	23.0	65.0	0.0	90.0	0.0	78.0	0.0	62.0	100.0	64.0	88.0	1.0	0.0	0.0	0.0	0.0	-1.0	-1.0
60199.0	2022-10-06 20:20:19	2022-10-06 20:24:20	5.0	79	16.0	4.0	Thursday	50.7923	8.9241	2.0	30.0	2.0	2.0	4.0	2.0	2022-10-06 20:22:47	2022-10-06 20:24:16	100	89	1	-1.0	16.0	92.0	18.0	83.0	65.0	100.0	1.0	78.0	90.0	100.0	0.0	100.0	0.0	100.0	2.0	72.0	17.0	63.0	86.0	84.0	88.0	0.0	20.0	23.0	1.0	19.0	-1.0	-1.0
60199.0	2022-10-06 22:05:13	2022-10-06 22:09:43	5.0	80	16.0	5.0	Thursday	50.7923	8.9241	2.0	30.0	2.0	2.0	4.0	2.0	2022-10-06 22:08:17	2022-10-06 22:09:40	100	83	1	-1.0	18.0	70.0	15.0	65.0	65.0	100.0	0.0	100.0	12.0	84.0	65.0	80.0	0.0	91.0	10.0	87.0	13.0	69.0	83.0	88.0	96.0	0.0	1.0	0.0	7.0	0.0	-1.0	-1.0
60199.0	2022-10-07 10:40:45	2022-10-07 10:50:17	5.0	81	17.0	1.0	Friday	50.7923	8.9241	2.0	30.0	2.0	2.0	4.0	2.0	2022-10-07 10:48:21	2022-10-07 10:50:13	100	111	1	-1.0	71.0	64.0	61.0	38.0	87.0	65.0	5.0	83.0	0.0	70.0	74.0	64.0	21.0	63.0	65.0	27.0	59.0	62.0	66.0	100.0	85.0	0.0	73.0	82.0	0.0	0.0	8.8	59.0
60199.0	2022-10-07 13:41:46	2022-10-07 13:44:11	5.0	82	17.0	2.0	Friday	50.7923	8.9241	2.0	30.0	2.0	2.0	4.0	2.0	2022-10-07 13:42:57	2022-10-07 13:44:08	100	71	1	-1.0	26.0	73.0	23.0	77.0	80.0	88.0	0.0	84.0	0.0	83.0	23.0	85.0	21.0	79.0	18.0	85.0	20.0	84.0	96.0	100.0	86.0	0.0	15.0	33.0	0.0	0.0	-1.0	-1.0
60199.0	2022-10-07 16:25:51	2022-10-07 17:23:55	5.0	83	17.0	3.0	Friday	50.7996	8.7669	2.0	30.0	2.0	2.0	4.0	2.0	2022-10-07 17:22:26	2022-10-07 17:23:52	100	86	1	-1.0	81.0	89.0	27.0	72.0	31.0	83.0	0.0	22.0	28.0	80.0	17.0	81.0	17.0	69.0	29.0	80.0	66.0	90.0	94.0	100.0	91.0	0.0	81.0	67.0	0.0	29.0	-1.0	-1.0
60199.0	2022-10-07 20:03:07	2022-10-07 21:14:23	5.0	84	17.0	4.0	Friday	50.1169	8.6837	2.0	30.0	2.0	2.0	4.0	2.0	2022-10-07 21:12:26	2022-10-07 21:14:19	100	112	1	-1.0	20.0	100.0	18.0	84.0	64.0	100.0	1.0	100.0	0.0	100.0	21.0	78.0	84.0	22.0	86.0	21.0	21.0	77.0	89.0	82.0	100.0	0.0	0.0	0.0	0.0	0.0	-1.0	-1.0
60199.0	2022-10-07 22:09:48	2022-10-07 23:16:22	5.0	85	17.0	5.0	Friday	50.7923	8.9241	2.0	30.0	2.0	2.0	4.0	2.0	2022-10-07 23:13:41	2022-10-07 23:16:19	100	157	1	-1.0	78.0	65.0	69.0	33.0	64.0	79.0	0.0	100.0	19.0	31.0	68.0	28.0	100.0	0.0	38.0	29.0	61.0	79.0	62.0	83.0	90.0	0.0	0.0	1.0	14.0	20.0	-1.0	-1.0
60199.0	2022-10-08 10:25:19	2022-10-08 10:28:21	5.0	86	18.0	1.0	Saturday	50.7996	8.7669	2.0	30.0	2.0	2.0	4.0	2.0	2022-10-08 10:26:13	2022-10-08 10:28:17	100	124	1	-1.0	23.0	80.0	20.0	80.0	74.0	77.0	0.0	94.0	0.0	83.0	28.0	83.0	22.0	81.0	24.0	78.0	27.0	80.0	90.0	100.0	92.0	0.0	0.0	0.0	0.0	0.0	7.1	71.0
60199.0	2022-10-08 13:40:49	2022-10-08 14:10:36	5.0	87	18.0	2.0	Saturday	50.0027	8.2788	2.0	30.0	2.0	2.0	4.0	2.0	2022-10-08 14:08:04	2022-10-08 14:10:33	100	149	1	-1.0	32.0	78.0	22.0	82.0	65.0	100.0	11.0	93.0	0.0	100.0	25.0	83.0	14.0	85.0	22.0	73.0	23.0	71.0	65.0	99.0	87.0	0.0	0.0	77.0	0.0	0.0	-1.0	-1.0
60199.0	2022-10-08 17:21:27	2022-10-08 17:34:02	5.0	88	18.0	3.0	Saturday	50.7923	8.9241	2.0	30.0	2.0	2.0	4.0	2.0	2022-10-08 17:32:27	2022-10-08 17:33:58	100	91	1	-1.0	0.0	93.0	21.0	80.0	69.0	100.0	0.0	72.0	0.0	100.0	7.0	82.0	0.0	100.0	43.0	79.0	0.0	84.0	100.0	100.0	98.0	0.0	0.0	0.0	0.0	0.0	-1.0	-1.0
60199.0	2022-10-08 18:42:20	2022-10-08 19:14:17	5.0	89	18.0	4.0	Saturday	50.7923	8.9241	2.0	30.0	2.0	2.0	4.0	2.0	2022-10-08 19:12:37	2022-10-08 19:14:13	100	95	1	-1.0	68.0	65.0	15.0	30.0	91.0	29.0	0.0	39.0	1.0	60.0	58.0	38.0	15.0	100.0	90.0	34.0	72.0	20.0	74.0	82.0	89.0	0.0	0.0	0.0	0.0	0.0	-1.0	-1.0
60199.0	2022-10-08 21:08:56	2022-10-08 21:20:10	5.0	90	18.0	5.0	Saturday	50.7923	8.9241	2.0	30.0	2.0	2.0	4.0	2.0	2022-10-08 21:17:54	2022-10-08 21:20:06	100	132	1	-1.0	0.0	65.0	10.0	64.0	94.0	74.0	0.0	26.0	0.0	100.0	15.0	87.0	2.0	60.0	6.0	66.0	1.0	84.0	75.0	78.0	94.0	0.0	1.0	0.0	0.0	0.0	-1.0	-1.0
60199.0	2022-10-09 11:26:06	2022-10-09 12:21:56	5.0	91	19.0	1.0	Sunday	50.7923	8.9241	2.0	30.0	2.0	2.0	4.0	2.0	2022-10-09 12:20:18	2022-10-09 12:21:52	100	93	1	-1.0	16.0	79.0	17.0	77.0	68.0	98.0	0.0	100.0	0.0	100.0	15.0	82.0	5.0	75.0	7.0	75.0	27.0	81.0	84.0	100.0	95.0	0.0	0.0	21.0	0.0	0.0	8.4	74.0
60199.0	2022-10-09 13:03:45	2022-10-09 13:07:57	5.0	92	19.0	2.0	Sunday	50.7923	8.9241	2.0	30.0	2.0	2.0	4.0	2.0	2022-10-09 13:03:59	2022-10-09 13:07:54	100	234	1	-1.0	5.0	86.0	14.0	96.0	67.0	100.0	0.0	0.0	0.0	85.0	9.0	90.0	4.0	99.0	9.0	88.0	12.0	63.0	97.0	100.0	95.0	0.0	0.0	0.0	0.0	0.0	-1.0	-1.0
60199.0	2022-10-09 15:15:47	2022-10-09 15:47:12	5.0	93	19.0	3.0	Sunday	50.7923	8.9241	2.0	30.0	2.0	2.0	4.0	2.0	2022-10-09 15:45:34	2022-10-09 15:47:08	100	93	1	-1.0	16.0	89.0	12.0	79.0	66.0	100.0	5.0	100.0	0.0	100.0	0.0	100.0	2.0	76.0	4.0	93.0	8.0	84.0	97.0	88.0	90.0	0.0	0.0	0.0	0.0	0.0	-1.0	-1.0
60199.0	2022-10-09 18:37:04	2022-10-09 19:07:06	5.0	94	19.0	4.0	Sunday	50.7923	8.9241	2.0	30.0	2.0	2.0	4.0	2.0	2022-10-09 19:05:12	2022-10-09 19:07:03	100	110	1	-1.0	13.0	100.0	1.0	84.0	19.0	100.0	0.0	100.0	0.0	100.0	95.0	100.0	1.0	100.0	0.0	97.0	1.0	100.0	100.0	100.0	100.0	0.0	0.0	0.0	0.0	0.0	-1.0	-1.0
60199.0	2022-10-09 22:20:53	2022-10-09 22:23:08	5.0	95	19.0	5.0	Sunday	50.7923	8.9241	2.0	30.0	2.0	2.0	4.0	2.0	2022-10-09 22:21:19	2022-10-09 22:23:04	100	105	1	-1.0	15.0	95.0	32.0	41.0	93.0	75.0	0.0	63.0	0.0	67.0	11.0	65.0	23.0	63.0	15.0	62.0	31.0	78.0	90.0	92.0	92.0	0.0	0.0	0.0	0.0	10.0	-1.0	-1.0
60199.0	2022-10-10 10:34:54	2022-10-10 10:39:43	5.0	96	20.0	1.0	Monday	50.7923	8.9241	2.0	30.0	2.0	2.0	4.0	2.0	2022-10-10 10:37:45	2022-10-10 10:39:39	100	114	1	-1.0	65.0	69.0	62.0	62.0	83.0	87.0	0.0	62.0	0.0	74.0	28.0	58.0	29.0	77.0	61.0	69.0	73.0	60.0	25.0	60.0	80.0	0.0	0.0	60.0	0.0	0.0	6.3	35.0
60199.0	2022-10-10 13:00:36	2022-10-10 14:37:17	5.0	97	20.0	2.0	Monday	50.1169	8.6837	2.0	30.0	2.0	2.0	4.0	2.0	2022-10-10 14:35:44	2022-10-10 14:37:08	100	83	1	-1.0	84.0	72.0	15.0	96.0	78.0	100.0	0.0	84.0	0.0	100.0	16.0	100.0	61.0	36.0	17.0	79.0	15.0	80.0	72.0	100.0	88.0	0.0	0.0	0.0	21.0	0.0	-1.0	-1.0
60199.0	2022-10-10 15:26:51	2022-10-10 15:34:00	5.0	98	20.0	3.0	Monday	50.7923	8.9241	2.0	30.0	2.0	2.0	4.0	2.0	2022-10-10 15:32:18	2022-10-10 15:33:56	100	97	1	-1.0	30.0	80.0	31.0	35.0	80.0	86.0	0.0	88.0	0.0	87.0	26.0	84.0	18.0	22.0	16.0	59.0	35.0	100.0	65.0	93.0	95.0	0.0	0.0	10.0	67.0	0.0	-1.0	-1.0
60199.0	2022-10-10 18:40:47	2022-10-10 19:58:37	5.0	99	20.0	4.0	Monday	50.7923	8.9241	2.0	30.0	2.0	2.0	4.0	2.0	2022-10-10 19:56:40	2022-10-10 19:58:32	100	112	1	-1.0	20.0	86.0	37.0	79.0	80.0	81.0	0.0	62.0	0.0	82.0	19.0	40.0	16.0	77.0	24.0	64.0	25.0	100.0	37.0	64.0	91.0	0.0	0.0	20.0	0.0	20.0	-1.0	-1.0
60199.0	2022-10-10 21:37:59	2022-10-10 22:09:45	5.0	100	20.0	5.0	Monday	50.7923	8.9241	2.0	30.0	2.0	2.0	4.0	2.0	2022-10-10 22:07:48	2022-10-10 22:09:41	100	113	1	-1.0	20.0	95.0	29.0	90.0	85.0	100.0	3.0	100.0	0.0	100.0	6.0	71.0	7.0	91.0	19.0	64.0	11.0	90.0	71.0	65.0	100.0	0.0	1.0	0.0	0.0	0.0	-1.0	-1.0
60199.0	2022-10-11 09:17:14	2022-10-11 09:54:48	5.0	101	21.0	1.0	Tuesday	50.7923	8.9241	2.0	30.0	2.0	2.0	4.0	2.0	2022-10-11 09:52:27	2022-10-11 09:54:43	100	136	1	-1.0	15.0	67.0	69.0	23.0	66.0	38.0	53.0	70.0	6.0	67.0	30.0	56.0	26.0	83.0	74.0	27.0	68.0	10.0	12.0	25.0	90.0	1.0	0.0	65.0	2.0	1.0	10.1	89.0
60199.0	2022-10-11 12:38:46	2022-10-11 12:43:48	5.0	102	21.0	2.0	Tuesday	50.7923	8.9241	2.0	30.0	2.0	2.0	4.0	2.0	2022-10-11 12:41:21	2022-10-11 12:43:43	100	141	1	-1.0	19.0	88.0	69.0	50.0	63.0	80.0	15.0	84.0	19.0	82.0	69.0	61.0	61.0	0.0	80.0	19.0	89.0	27.0	13.0	60.0	99.0	0.0	13.0	60.0	1.0	2.0	-1.0	-1.0
60199.0	2022-10-11 15:31:26	2022-10-11 16:05:57	5.0	103	21.0	3.0	Tuesday	50.1169	8.6837	2.0	30.0	2.0	2.0	4.0	2.0	2022-10-11 16:03:51	2022-10-11 16:05:53	100	122	1	-1.0	16.0	76.0	12.0	72.0	62.0	86.0	0.0	100.0	23.0	100.0	19.0	63.0	79.0	0.0	17.0	28.0	38.0	65.0	38.0	35.0	91.0	0.0	0.0	28.0	0.0	0.0	-1.0	-1.0
60199.0	2022-10-11 19:10:01	2022-10-11 21:10:02	5.0	104	21.0	4.0	-1.0	-1.0	-1.0	2.0	30.0	2.0	2.0	4.0	2.0	-1	-1	-1	-1	-1	-1.0	-1.0	-1.0	-1.0	-1.0	-1.0	-1.0	-1.0	-1.0	-1.0	-1.0	-1.0	-1.0	-1.0	-1.0	-1.0	-1.0	-1.0	-1.0	-1.0	-1.0	-1.0	-1.0	-1.0	-1.0	-1.0	-1.0	-1.0	-1.0
60199.0	2022-10-11 21:35:54	2022-10-11 22:45:59	5.0	105	21.0	5.0	Tuesday	50.7923	8.9241	2.0	30.0	2.0	2.0	4.0	2.0	2022-10-11 22:43:48	2022-10-11 22:45:53	100	124	1	-1.0	16.0	100.0	0.0	93.0	96.0	100.0	0.0	0.0	0.0	100.0	90.0	98.0	100.0	0.0	0.0	100.0	23.0	100.0	90.0	79.0	100.0	0.0	0.0	0.0	1.0	0.0	-1.0	-1.0
60252.0	2022-09-23 08:43:21	2022-09-23 08:46:48	7.0	1	1.0	1.0	Friday	50.7996	8.7669	1.0	23.0	2.0	2.0	4.0	2.0	2022-09-23 08:43:35	2022-09-23 08:46:39	100	183	1	-1.0	0.0	100.0	13.0	67.0	20.0	100.0	0.0	17.0	30.0	100.0	25.0	61.0	0.0	33.0	13.0	76.0	6.0	79.0	81.0	76.0	70.0	4.0	12.0	38.0	0.0	6.0	7.8	72.0
60252.0	2022-09-23 11:01:09	2022-09-23 12:00:53	7.0	2	1.0	2.0	Friday	50.8021	8.7857	1.0	23.0	2.0	2.0	4.0	2.0	2022-09-23 11:57:16	2022-09-23 12:00:48	100	212	1	-1.0	35.0	100.0	50.0	77.0	34.0	100.0	0.0	72.0	20.0	34.0	13.0	69.0	0.0	33.0	39.0	70.0	16.0	88.0	77.0	28.0	81.0	1.0	0.0	61.0	0.0	9.0	-1.0	-1.0
60252.0	2022-09-23 14:38:00	2022-09-23 15:13:20	7.0	3	1.0	3.0	Friday	50.1169	8.6837	1.0	23.0	2.0	2.0	4.0	2.0	2022-09-23 15:09:44	2022-09-23 15:13:15	100	211	1	-1.0	0.0	100.0	0.0	83.0	0.0	87.0	0.0	83.0	0.0	86.0	18.0	76.0	0.0	50.0	0.0	83.0	0.0	87.0	100.0	81.0	84.0	0.0	0.0	62.0	0.0	0.0	-1.0	-1.0
60252.0	2022-09-23 18:41:36	2022-09-23 18:45:51	7.0	4	1.0	4.0	Friday	49.4375	7.7615	1.0	23.0	2.0	2.0	4.0	2.0	2022-09-23 18:42:22	2022-09-23 18:45:47	100	205	1	-1.0	1.0	100.0	0.0	49.0	0.0	91.0	0.0	100.0	0.0	100.0	0.0	0.0	0.0	57.0	0.0	49.0	3.0	84.0	100.0	59.0	100.0	0.0	0.0	0.0	0.0	0.0	-1.0	-1.0
60252.0	2022-09-23 21:34:00	2022-09-23 21:44:24	7.0	5	1.0	5.0	Friday	49.4375	7.7615	1.0	23.0	2.0	2.0	4.0	2.0	2022-09-23 21:41:26	2022-09-23 21:44:21	100	174	1	-1.0	0.0	100.0	0.0	60.0	0.0	100.0	0.0	100.0	0.0	100.0	2.0	57.0	0.0	100.0	0.0	73.0	0.0	91.0	100.0	63.0	88.0	0.0	0.0	0.0	0.0	0.0	-1.0	-1.0
60252.0	2022-09-24 09:22:03	2022-09-24 10:13:48	7.0	6	2.0	1.0	Saturday	50.1169	8.6837	1.0	23.0	2.0	2.0	4.0	2.0	2022-09-24 10:09:48	2022-09-24 10:13:45	100	237	1	-1.0	0.0	100.0	0.0	72.0	0.0	100.0	0.0	100.0	0.0	100.0	5.0	29.0	72.0	0.0	0.0	69.0	0.0	100.0	85.0	77.0	83.0	0.0	10.0	62.0	0.0	0.0	8.2	73.0
60252.0	2022-09-24 11:27:53	2022-09-24 11:38:14	7.0	7	2.0	2.0	Saturday	50.0027	8.2788	1.0	23.0	2.0	2.0	4.0	2.0	2022-09-24 11:35:43	2022-09-24 11:38:12	100	149	1	-1.0	0.0	100.0	18.0	65.0	0.0	81.0	0.0	100.0	0.0	100.0	16.0	0.0	0.0	19.0	0.0	24.0	0.0	65.0	61.0	17.0	66.0	0.0	34.0	0.0	0.0	91.0	-1.0	-1.0
60252.0	2022-09-24 14:14:05	2022-09-24 14:20:52	7.0	8	2.0	3.0	Saturday	48.5169	9.0536	1.0	23.0	2.0	2.0	4.0	2.0	2022-09-24 14:17:59	2022-09-24 14:20:49	100	169	1	-1.0	0.0	100.0	0.0	64.0	0.0	75.0	0.0	100.0	0.0	100.0	0.0	59.0	74.0	0.0	0.0	80.0	0.0	76.0	87.0	74.0	84.0	0.0	0.0	0.0	0.0	0.0	-1.0	-1.0
60252.0	2022-09-24 18:24:08	2022-09-24 18:27:07	7.0	9	2.0	4.0	Saturday	50.0027	8.2788	1.0	23.0	2.0	2.0	4.0	2.0	2022-09-24 18:24:26	2022-09-24 18:27:03	100	156	1	-1.0	29.0	82.0	0.0	20.0	44.0	61.0	0.0	86.0	2.0	73.0	0.0	17.0	75.0	0.0	0.0	10.0	61.0	84.0	56.0	34.0	78.0	0.0	10.0	18.0	0.0	0.0	-1.0	-1.0
60252.0	2022-09-24 21:10:58	2022-09-24 21:45:24	7.0	10	2.0	5.0	Saturday	50.0027	8.2788	1.0	23.0	2.0	2.0	4.0	2.0	2022-09-24 21:42:44	2022-09-24 21:45:20	100	155	1	-1.0	0.0	100.0	0.0	71.0	0.0	100.0	0.0	100.0	0.0	85.0	0.0	70.0	62.0	10.0	0.0	70.0	0.0	80.0	81.0	73.0	96.0	0.0	0.0	1.0	1.0	0.0	-1.0	-1.0
60252.0	2022-09-25 09:32:01	2022-09-25 09:46:42	7.0	11	3.0	1.0	Sunday	50.0027	8.2788	1.0	23.0	2.0	2.0	4.0	2.0	2022-09-25 09:43:47	2022-09-25 09:46:39	100	171	1	-1.0	0.0	100.0	13.0	0.0	2.0	68.0	0.0	73.0	0.0	77.0	100.0	15.0	77.0	0.0	0.0	59.0	13.0	65.0	22.0	0.0	73.0	0.0	13.0	68.0	0.0	70.0	7.5	0.0
60252.0	2022-09-25 12:55:34	2022-09-25 13:01:19	7.0	12	3.0	2.0	Sunday	48767	9.1827	1.0	23.0	2.0	2.0	4.0	2.0	2022-09-25 12:57:48	2022-09-25 13:01:17	100	209	1	-1.0	2.0	100.0	0.0	71.0	0.0	76.0	5.0	69.0	11.0	68.0	53.0	30.0	8.0	8.0	15.0	63.0	61.0	27.0	55.0	5.0	82.0	0.0	0.0	38.0	0.0	0.0	-1.0	-1.0
60252.0	2022-09-25 15:09:16	2022-09-25 15:12:41	7.0	13	3.0	3.0	Sunday	50.0027	8.2788	1.0	23.0	2.0	2.0	4.0	2.0	2022-09-25 15:09:37	2022-09-25 15:12:36	100	179	1	-1.0	72.0	87.0	7.0	69.0	13.0	100.0	0.0	87.0	0.0	64.0	22.0	32.0	11.0	17.0	0.0	67.0	0.0	70.0	64.0	11.0	80.0	7.0	33.0	61.0	8.0	0.0	-1.0	-1.0
60252.0	2022-09-25 18:24:08	2022-09-25 18:40:25	7.0	14	3.0	4.0	Sunday	49.4375	7.7615	1.0	23.0	2.0	2.0	4.0	2.0	2022-09-25 18:36:31	2022-09-25 18:40:21	100	230	1	-1.0	21.0	79.0	28.0	34.0	67.0	100.0	0.0	81.0	68.0	84.0	17.0	53.0	15.0	13.0	39.0	61.0	66.0	100.0	78.0	20.0	82.0	0.0	63.0	66.0	0.0	0.0	-1.0	-1.0
60252.0	2022-09-25 21:03:00	2022-09-25 23:03:00	7.0	15	3.0	5.0	-1.0	-1.0	-1.0	1.0	23.0	2.0	2.0	4.0	2.0	-1	-1	-1	-1	-1	-1.0	-1.0	-1.0	-1.0	-1.0	-1.0	-1.0	-1.0	-1.0	-1.0	-1.0	-1.0	-1.0	-1.0	-1.0	-1.0	-1.0	-1.0	-1.0	-1.0	-1.0	-1.0	-1.0	-1.0	-1.0	-1.0	-1.0	-1.0	-1.0
60252.0	2022-09-26 09:20:36	2022-09-26 09:27:54	7.0	16	4.0	1.0	Monday	48767	9.1827	1.0	23.0	2.0	2.0	4.0	2.0	2022-09-26 09:24:38	2022-09-26 09:27:50	100	191	1	-1.0	8.0	100.0	21.0	74.0	59.0	86.0	0.0	20.0	0.0	74.0	5.0	80.0	0.0	87.0	0.0	78.0	13.0	78.0	66.0	88.0	77.0	0.0	67.0	100.0	0.0	0.0	8.1	69.0
60252.0	2022-09-26 11:18:31	2022-09-26 11:23:37	7.0	17	4.0	2.0	Monday	49.4331	11.0374	1.0	23.0	2.0	2.0	4.0	2.0	2022-09-26 11:19:25	2022-09-26 11:23:34	100	249	1	-1.0	74.0	74.0	18.0	40.0	20.0	77.0	0.0	79.0	15.0	77.0	21.0	78.0	0.0	100.0	18.0	70.0	19.0	72.0	14.0	25.0	67.0	74.0	70.0	70.0	68.0	74.0	-1.0	-1.0
60252.0	2022-09-26 14:35:49	2022-09-26 14:40:14	7.0	18	4.0	3.0	Monday	50.7996	8.7669	1.0	23.0	2.0	2.0	4.0	2.0	2022-09-26 14:36:12	2022-09-26 14:40:12	100	240	1	-1.0	12.0	76.0	5.0	16.0	11.0	73.0	0.0	0.0	3.0	66.0	11.0	67.0	14.0	28.0	13.0	70.0	9.0	76.0	65.0	32.0	82.0	9.0	0.0	14.0	11.0	8.0	-1.0	-1.0
60252.0	2022-09-26 17:39:40	2022-09-26 18:16:54	7.0	19	4.0	4.0	Monday	50.8021	8.7857	1.0	23.0	2.0	2.0	4.0	2.0	2022-09-26 18:14:18	2022-09-26 18:16:51	100	153	1	-1.0	13.0	100.0	22.0	70.0	8.0	100.0	15.0	84.0	0.0	100.0	19.0	69.0	0.0	0.0	15.0	100.0	11.0	66.0	72.0	41.0	77.0	11.0	26.0	11.0	15.0	21.0	-1.0	-1.0
60252.0	2022-09-26 21:54:23	2022-09-26 21:57:21	7.0	20	4.0	5.0	Monday	50.8021	8.7857	1.0	23.0	2.0	2.0	4.0	2.0	2022-09-26 21:54:36	2022-09-26 21:57:18	100	162	1	-1.0	9.0	27.0	12.0	0.0	13.0	0.0	0.0	0.0	64.0	13.0	73.0	0.0	35.0	100.0	31.0	69.0	80.0	17.0	74.0	0.0	80.0	0.0	0.0	16.0	4.0	0.0	-1.0	-1.0
60252.0	2022-09-27 09:44:40	2022-09-27 09:50:31	7.0	21	5.0	1.0	Tuesday	50.8021	8.7857	1.0	23.0	2.0	2.0	4.0	2.0	2022-09-27 09:47:29	2022-09-27 09:50:28	100	178	1	-1.0	13.0	100.0	19.0	76.0	20.0	73.0	0.0	0.0	4.0	25.0	14.0	76.0	21.0	64.0	10.0	81.0	17.0	61.0	39.0	29.0	75.0	0.0	20.0	38.0	0.0	70.0	8.2	73.0
60252.0	2022-09-27 11:33:54	2022-09-27 12:19:04	7.0	22	5.0	2.0	Tuesday	50.8021	8.7857	1.0	23.0	2.0	2.0	4.0	2.0	2022-09-27 12:16:06	2022-09-27 12:19:01	100	175	1	-1.0	19.0	80.0	69.0	34.0	30.0	20.0	0.0	0.0	4.0	69.0	6.0	13.0	10.0	87.0	69.0	12.0	100.0	73.0	59.0	6.0	71.0	1.0	36.0	78.0	0.0	1.0	-1.0	-1.0
60252.0	2022-09-27 14:53:19	2022-09-27 15:47:05	7.0	23	5.0	3.0	Tuesday	50.8021	8.7857	1.0	23.0	2.0	2.0	4.0	2.0	2022-09-27 15:43:58	2022-09-27 15:47:03	100	184	1	-1.0	10.0	86.0	14.0	68.0	19.0	89.0	0.0	4.0	69.0	75.0	20.0	71.0	14.0	47.0	11.0	75.0	65.0	68.0	58.0	51.0	84.0	6.0	42.0	68.0	7.0	16.0	-1.0	-1.0
60252.0	2022-09-27 17:35:50	2022-09-27 17:41:58	7.0	24	5.0	4.0	Tuesday	50.8021	8.7857	1.0	23.0	2.0	2.0	4.0	2.0	2022-09-27 17:37:38	2022-09-27 17:41:56	100	258	1	-1.0	21.0	57.0	5.0	58.0	28.0	72.0	0.0	0.0	15.0	37.0	14.0	28.0	5.0	16.0	64.0	71.0	77.0	62.0	66.0	32.0	79.0	46.0	53.0	50.0	0.0	0.0	-1.0	-1.0
60252.0	2022-09-27 21:04:37	2022-09-27 21:07:37	7.0	25	5.0	5.0	Tuesday	50.8021	8.7857	1.0	23.0	2.0	2.0	4.0	2.0	2022-09-27 21:04:43	2022-09-27 21:07:34	100	170	1	-1.0	100.0	100.0	5.0	29.0	14.0	100.0	28.0	0.0	0.0	42.0	14.0	17.0	0.0	87.0	100.0	20.0	100.0	59.0	15.0	33.0	21.0	0.0	100.0	100.0	14.0	0.0	-1.0	-1.0
60252.0	2022-09-28 08:48:15	2022-09-28 08:55:27	7.0	26	6.0	1.0	Wednesday	50.8021	8.7857	1.0	23.0	2.0	2.0	4.0	2.0	2022-09-28 08:53:10	2022-09-28 08:55:24	100	134	1	-1.0	17.0	89.0	29.0	68.0	4.0	100.0	0.0	0.0	16.0	39.0	19.0	74.0	7.0	35.0	41.0	71.0	71.0	100.0	59.0	26.0	79.0	10.0	25.0	100.0	0.0	0.0	8.5	83.0
60252.0	2022-09-28 12:53:25	2022-09-28 13:20:51	7.0	27	6.0	2.0	Wednesday	50.8021	8.7857	1.0	23.0	2.0	2.0	4.0	2.0	2022-09-28 13:17:50	2022-09-28 13:20:48	100	178	1	-1.0	32.0	78.0	78.0	22.0	100.0	76.0	0.0	0.0	5.0	47.0	78.0	16.0	0.0	24.0	100.0	27.0	84.0	41.0	29.0	36.0	68.0	37.0	10.0	100.0	0.0	0.0	-1.0	-1.0
60252.0	2022-09-28 15:44:40	2022-09-28 15:47:29	7.0	28	6.0	3.0	Wednesday	50.8021	8.7857	1.0	23.0	2.0	2.0	4.0	2.0	2022-09-28 15:44:51	2022-09-28 15:47:26	100	155	1	-1.0	61.0	75.0	76.0	10.0	86.0	90.0	0.0	0.0	0.0	33.0	21.0	6.0	80.0	0.0	84.0	10.0	79.0	8.0	22.0	24.0	70.0	29.0	100.0	100.0	0.0	0.0	-1.0	-1.0
60252.0	2022-09-28 18:36:20	2022-09-28 18:39:16	7.0	29	6.0	4.0	Wednesday	50.8021	8.7857	1.0	23.0	2.0	2.0	4.0	2.0	2022-09-28 18:36:45	2022-09-28 18:39:14	100	148	1	-1.0	100.0	87.0	76.0	79.0	100.0	100.0	0.0	0.0	0.0	75.0	0.0	64.0	39.0	28.0	100.0	32.0	28.0	86.0	60.0	86.0	79.0	0.0	100.0	100.0	0.0	0.0	-1.0	-1.0
60252.0	2022-09-28 22:03:42	2022-09-29 00:03:42	7.0	30	6.0	5.0	-1.0	-1.0	-1.0	1.0	23.0	2.0	2.0	4.0	2.0	-1	-1	-1	-1	-1	-1.0	-1.0	-1.0	-1.0	-1.0	-1.0	-1.0	-1.0	-1.0	-1.0	-1.0	-1.0	-1.0	-1.0	-1.0	-1.0	-1.0	-1.0	-1.0	-1.0	-1.0	-1.0	-1.0	-1.0	-1.0	-1.0	-1.0	-1.0	-1.0
60252.0	2022-09-29 09:27:13	2022-09-29 09:47:51	7.0	31	7.0	1.0	Thursday	50.8021	8.7857	1.0	23.0	2.0	2.0	4.0	2.0	2022-09-29 09:45:05	2022-09-29 09:47:49	100	164	1	-1.0	15.0	78.0	1.0	100.0	17.0	100.0	0.0	0.0	0.0	100.0	0.0	100.0	0.0	19.0	10.0	100.0	0.0	79.0	92.0	74.0	81.0	0.0	100.0	100.0	0.0	0.0	7.7	65.0
60252.0	2022-09-29 12:26:59	2022-09-29 12:43:34	7.0	32	7.0	2.0	Thursday	50.8021	8.7857	1.0	23.0	2.0	2.0	4.0	2.0	2022-09-29 12:40:33	2022-09-29 12:43:31	100	177	1	-1.0	6.0	72.0	85.0	64.0	17.0	72.0	0.0	0.0	0.0	70.0	18.0	21.0	0.0	74.0	62.0	70.0	100.0	74.0	70.0	35.0	84.0	5.0	100.0	100.0	0.0	0.0	-1.0	-1.0
60252.0	2022-09-29 16:23:06	2022-09-29 16:49:10	7.0	33	7.0	3.0	Thursday	50.8021	8.7857	1.0	23.0	2.0	2.0	4.0	2.0	2022-09-29 16:46:29	2022-09-29 16:49:06	100	157	1	-1.0	92.0	65.0	18.0	73.0	100.0	40.0	0.0	24.0	33.0	16.0	73.0	33.0	0.0	22.0	21.0	79.0	68.0	76.0	44.0	71.0	71.0	0.0	42.0	76.0	14.0	74.0	-1.0	-1.0
60252.0	2022-09-29 18:09:38	2022-09-29 19:41:03	7.0	34	7.0	4.0	Thursday	50.1169	8.6837	1.0	23.0	2.0	2.0	4.0	2.0	2022-09-29 19:26:05	2022-09-29 19:40:59	100	893	1	-1.0	0.0	100.0	0.0	90.0	0.0	76.0	0.0	59.0	0.0	26.0	0.0	16.0	0.0	63.0	0.0	82.0	0.0	82.0	71.0	66.0	84.0	0.0	0.0	15.0	0.0	0.0	-1.0	-1.0
60252.0	2022-09-29 20:34:29	2022-09-29 20:41:56	7.0	35	7.0	5.0	Thursday	50.1169	8.6837	1.0	23.0	2.0	2.0	4.0	2.0	2022-09-29 20:37:32	2022-09-29 20:41:53	100	261	1	-1.0	14.0	94.0	1.0	75.0	0.0	84.0	0.0	27.0	0.0	31.0	5.0	61.0	0.0	0.0	18.0	82.0	10.0	78.0	69.0	59.0	82.0	0.0	9.0	5.0	0.0	0.0	-1.0	-1.0
60252.0	2022-09-30 08:48:42	2022-09-30 10:13:19	7.0	36	8.0	1.0	Friday	50.7996	8.7669	1.0	23.0	2.0	2.0	4.0	2.0	2022-09-30 10:06:42	2022-09-30 10:13:12	100	390	1	-1.0	0.0	90.0	0.0	74.0	0.0	60.0	0.0	0.0	0.0	9.0	11.0	79.0	0.0	30.0	0.0	0.0	20.0	85.0	61.0	37.0	79.0	0.0	0.0	18.0	0.0	0.0	7.0	39.0
60252.0	2022-09-30 13:15:07	2022-09-30 13:51:28	7.0	37	8.0	2.0	Friday	50.7996	8.7669	1.0	23.0	2.0	2.0	4.0	2.0	2022-09-30 13:47:28	2022-09-30 13:51:26	100	238	1	-1.0	0.0	87.0	6.0	76.0	15.0	72.0	0.0	5.0	0.0	59.0	17.0	57.0	9.0	69.0	0.0	70.0	0.0	76.0	59.0	64.0	83.0	0.0	0.0	0.0	0.0	0.0	-1.0	-1.0
60252.0	2022-09-30 15:25:29	2022-09-30 16:00:39	7.0	38	8.0	3.0	Friday	50.7996	8.7669	1.0	23.0	2.0	2.0	4.0	2.0	2022-09-30 15:53:35	2022-09-30 16:00:36	100	421	1	-1.0	7.0	77.0	14.0	40.0	72.0	33.0	0.0	0.0	0.0	16.0	0.0	48.0	0.0	59.0	11.0	74.0	13.0	75.0	47.0	62.0	75.0	0.0	0.0	12.0	0.0	0.0	-1.0	-1.0
60252.0	2022-09-30 17:21:44	2022-09-30 18:24:46	7.0	39	8.0	4.0	Friday	50.7996	8.7669	1.0	23.0	2.0	2.0	4.0	2.0	2022-09-30 18:20:21	2022-09-30 18:24:42	100	260	1	-1.0	0.0	100.0	0.0	100.0	18.0	0.0	0.0	0.0	0.0	0.0	0.0	55.0	0.0	100.0	10.0	86.0	13.0	85.0	87.0	81.0	84.0	5.0	4.0	69.0	2.0	0.0	-1.0	-1.0
60252.0	2022-09-30 20:53:21	2022-09-30 20:57:04	7.0	40	8.0	5.0	Friday	51.9886	7.6171	1.0	23.0	2.0	2.0	4.0	2.0	2022-09-30 20:53:34	2022-09-30 20:57:01	100	207	1	-1.0	0.0	77.0	0.0	42.0	0.0	0.0	0.0	10.0	7.0	0.0	44.0	12.0	0.0	17.0	5.0	85.0	13.0	63.0	64.0	32.0	84.0	0.0	4.0	8.0	0.0	0.0	-1.0	-1.0
60252.0	2022-10-01 09:46:31	2022-10-01 10:50:17	7.0	41	9.0	1.0	Saturday	50.7996	8.7669	1.0	23.0	2.0	2.0	4.0	2.0	2022-10-01 10:47:06	2022-10-01 10:50:15	100	188	1	-1.0	11.0	100.0	0.0	75.0	0.0	61.0	0.0	0.0	1.0	70.0	0.0	71.0	0.0	0.0	0.0	72.0	64.0	70.0	62.0	29.0	76.0	0.0	0.0	0.0	0.0	0.0	6.2	64.0
60252.0	2022-10-01 12:36:58	2022-10-01 12:40:39	7.0	42	9.0	2.0	Saturday	50.7996	8.7669	1.0	23.0	2.0	2.0	4.0	2.0	2022-10-01 12:37:46	2022-10-01 12:40:37	100	170	1	-1.0	73.0	100.0	0.0	78.0	0.0	79.0	0.0	0.0	24.0	55.0	0.0	70.0	11.0	47.0	0.0	72.0	10.0	82.0	53.0	35.0	72.0	0.0	0.0	5.0	0.0	0.0	-1.0	-1.0
60252.0	2022-10-01 15:29:41	2022-10-01 16:08:03	7.0	43	9.0	3.0	Saturday	50.8021	8.7857	1.0	23.0	2.0	2.0	4.0	2.0	2022-10-01 16:05:18	2022-10-01 16:08:00	100	162	1	-1.0	0.0	78.0	0.0	0.0	5.0	0.0	0.0	0.0	0.0	100.0	15.0	0.0	0.0	100.0	0.0	81.0	0.0	80.0	57.0	4.0	65.0	0.0	0.0	0.0	0.0	14.0	-1.0	-1.0
60252.0	2022-10-01 18:57:59	2022-10-01 19:01:50	7.0	44	9.0	4.0	Saturday	50.8021	8.7857	1.0	23.0	2.0	2.0	4.0	2.0	2022-10-01 18:59:33	2022-10-01 19:01:48	100	134	1	-1.0	0.0	84.0	0.0	79.0	18.0	63.0	0.0	0.0	0.0	100.0	0.0	0.0	0.0	77.0	0.0	83.0	0.0	88.0	37.0	26.0	73.0	4.0	0.0	0.0	0.0	0.0	-1.0	-1.0
60252.0	2022-10-01 21:00:26	2022-10-01 22:01:46	7.0	45	9.0	5.0	Saturday	50.8021	8.7857	1.0	23.0	2.0	2.0	4.0	2.0	2022-10-01 21:57:42	2022-10-01 22:01:44	100	241	1	-1.0	0.0	88.0	73.0	83.0	0.0	60.0	0.0	100.0	17.0	76.0	0.0	62.0	50.0	0.0	15.0	78.0	78.0	76.0	46.0	20.0	80.0	0.0	0.0	0.0	0.0	0.0	-1.0	-1.0
60252.0	2022-10-02 09:23:55	2022-10-02 09:33:16	7.0	46	10.0	1.0	Sunday	50.1169	8.6837	1.0	23.0	2.0	2.0	4.0	2.0	2022-10-02 09:31:00	2022-10-02 09:33:14	100	134	1	-1.0	13.0	100.0	9.0	83.0	0.0	0.0	0.0	0.0	0.0	81.0	3.0	18.0	13.0	75.0	5.0	86.0	0.0	89.0	40.0	8.0	84.0	0.0	0.0	0.0	0.0	17.0	8.0	79.0
60252.0	2022-10-02 12:54:45	2022-10-02 13:02:52	7.0	47	10.0	2.0	Sunday	50.8021	8.7857	1.0	23.0	2.0	2.0	4.0	2.0	2022-10-02 12:54:59	2022-10-02 13:02:48	100	468	1	-1.0	0.0	86.0	0.0	79.0	0.0	0.0	0.0	0.0	0.0	83.0	100.0	15.0	0.0	81.0	13.0	76.0	0.0	79.0	63.0	40.0	82.0	0.0	0.0	0.0	0.0	0.0	-1.0	-1.0
60252.0	2022-10-02 15:42:13	2022-10-02 16:04:22	7.0	48	10.0	3.0	Sunday	50.1169	8.6837	1.0	23.0	2.0	2.0	4.0	2.0	2022-10-02 16:01:01	2022-10-02 16:04:18	100	196	1	-1.0	11.0	100.0	0.0	64.0	0.0	75.0	0.0	100.0	0.0	100.0	0.0	83.0	0.0	100.0	6.0	83.0	3.0	81.0	73.0	76.0	74.0	0.0	0.0	0.0	0.0	0.0	-1.0	-1.0
60252.0	2022-10-02 18:43:20	2022-10-02 19:14:17	7.0	49	10.0	4.0	Sunday	50.8021	8.7857	1.0	23.0	2.0	2.0	4.0	2.0	2022-10-02 18:57:18	2022-10-02 19:14:12	100	1013	1	-1.0	18.0	100.0	0.0	78.0	0.0	87.0	0.0	0.0	0.0	59.0	0.0	26.0	0.0	83.0	0.0	80.0	0.0	100.0	76.0	29.0	87.0	0.0	0.0	0.0	0.0	0.0	-1.0	-1.0
60252.0	2022-10-02 20:39:53	2022-10-02 20:44:53	7.0	50	10.0	5.0	Sunday	50.8021	8.7857	1.0	23.0	2.0	2.0	4.0	2.0	2022-10-02 20:42:11	2022-10-02 20:44:51	100	160	1	-1.0	22.0	100.0	0.0	74.0	30.0	0.0	0.0	0.0	0.0	79.0	100.0	8.0	0.0	68.0	0.0	76.0	0.0	73.0	67.0	15.0	86.0	5.0	9.0	0.0	0.0	69.0	-1.0	-1.0
60252.0	2022-10-03 09:30:39	2022-10-03 09:37:27	7.0	51	11.0	1.0	Monday	50.8021	8.7857	1.0	23.0	2.0	2.0	4.0	2.0	2022-10-03 09:34:34	2022-10-03 09:37:25	100	170	1	-1.0	0.0	84.0	17.0	0.0	16.0	10.0	0.0	0.0	0.0	82.0	2.0	60.0	0.0	0.0	5.0	79.0	0.0	75.0	67.0	5.0	84.0	4.0	0.0	0.0	0.0	0.0	9.5	80.0
60252.0	2022-10-03 12:28:37	2022-10-03 12:33:31	7.0	52	11.0	2.0	Monday	50.0027	8.2788	1.0	23.0	2.0	2.0	4.0	2.0	2022-10-03 12:29:00	2022-10-03 12:33:28	100	268	1	-1.0	0.0	100.0	0.0	85.0	0.0	70.0	0.0	0.0	0.0	100.0	0.0	71.0	0.0	100.0	0.0	77.0	0.0	73.0	68.0	72.0	76.0	0.0	0.0	0.0	0.0	0.0	-1.0	-1.0
60252.0	2022-10-03 15:29:03	2022-10-03 15:52:41	7.0	53	11.0	3.0	Monday	50.0027	8.2788	1.0	23.0	2.0	2.0	4.0	2.0	2022-10-03 15:51:00	2022-10-03 15:52:39	100	99	1	-1.0	0.0	100.0	0.0	81.0	0.0	84.0	0.0	40.0	0.0	100.0	0.0	46.0	0.0	50.0	0.0	83.0	10.0	89.0	79.0	52.0	77.0	0.0	0.0	0.0	0.0	0.0	-1.0	-1.0
60252.0	2022-10-03 17:32:50	2022-10-03 18:08:06	7.0	54	11.0	4.0	Monday	50.0027	8.2788	1.0	23.0	2.0	2.0	4.0	2.0	2022-10-03 18:05:36	2022-10-03 18:08:04	100	148	1	-1.0	9.0	100.0	0.0	88.0	0.0	82.0	0.0	100.0	0.0	100.0	0.0	62.0	0.0	100.0	1.0	87.0	0.0	77.0	78.0	87.0	80.0	2.0	0.0	0.0	0.0	0.0	-1.0	-1.0
60252.0	2022-10-03 21:31:45	2022-10-03 21:58:12	7.0	55	11.0	5.0	Monday	49.2762	7.1181	1.0	23.0	2.0	2.0	4.0	2.0	2022-10-03 21:52:56	2022-10-03 21:58:10	100	313	1	-1.0	14.0	100.0	0.0	81.0	0.0	78.0	0.0	100.0	0.0	81.0	24.0	79.0	0.0	92.0	0.0	90.0	0.0	74.0	74.0	10.0	82.0	0.0	19.0	13.0	1.0	0.0	-1.0	-1.0
60252.0	2022-10-04 09:12:55	2022-10-04 09:54:37	7.0	56	12.0	1.0	Tuesday	49.2762	7.1181	1.0	23.0	2.0	2.0	4.0	2.0	2022-10-04 09:49:46	2022-10-04 09:54:35	100	289	1	-1.0	12.0	100.0	8.0	73.0	79.0	81.0	0.0	14.0	0.0	88.0	13.0	70.0	0.0	100.0	0.0	78.0	0.0	74.0	77.0	62.0	76.0	0.0	0.0	0.0	0.0	8.0	7.8	82.0
60252.0	2022-10-04 11:31:53	2022-10-04 11:52:15	7.0	57	12.0	2.0	Tuesday	49.2762	7.1181	1.0	23.0	2.0	2.0	4.0	2.0	2022-10-04 11:39:18	2022-10-04 11:52:13	100	774	1	-1.0	0.0	86.0	0.0	83.0	15.0	78.0	0.0	72.0	0.0	89.0	31.0	51.0	0.0	78.0	7.0	78.0	1.0	81.0	69.0	76.0	71.0	0.0	0.0	0.0	0.0	8.0	-1.0	-1.0
60252.0	2022-10-04 14:36:04	2022-10-04 16:15:33	7.0	58	12.0	3.0	Tuesday	49.2762	7.1181	1.0	23.0	2.0	2.0	4.0	2.0	2022-10-04 16:12:59	2022-10-04 16:15:31	100	151	1	-1.0	0.0	82.0	0.0	84.0	0.0	84.0	0.0	100.0	0.0	100.0	0.0	27.0	0.0	100.0	0.0	86.0	0.0	90.0	84.0	0.0	88.0	0.0	0.0	0.0	0.0	0.0	-1.0	-1.0
60252.0	2022-10-04 18:34:02	2022-10-04 18:39:34	7.0	59	12.0	4.0	Tuesday	50.1169	8.6837	1.0	23.0	2.0	2.0	4.0	2.0	2022-10-04 18:37:23	2022-10-04 18:39:32	100	129	1	-1.0	8.0	70.0	0.0	34.0	0.0	37.0	0.0	100.0	1.0	85.0	41.0	70.0	0.0	100.0	7.0	85.0	0.0	83.0	87.0	83.0	80.0	0.0	0.0	0.0	0.0	0.0	-1.0	-1.0
60252.0	2022-10-04 22:03:35	2022-10-04 22:37:11	7.0	60	12.0	5.0	Tuesday	49.2762	7.1181	1.0	23.0	2.0	2.0	4.0	2.0	2022-10-04 22:33:54	2022-10-04 22:37:10	100	196	1	-1.0	0.0	100.0	0.0	82.0	0.0	73.0	0.0	100.0	0.0	83.0	0.0	80.0	6.0	33.0	8.0	77.0	0.0	85.0	76.0	61.0	78.0	0.0	0.0	0.0	0.0	2.0	-1.0	-1.0
60252.0	2022-10-05 08:03:49	2022-10-05 09:38:52	7.0	61	13.0	1.0	Wednesday	49.2762	7.1181	1.0	23.0	2.0	2.0	4.0	2.0	2022-10-05 09:36:58	2022-10-05 09:38:50	100	112	1	-1.0	0.0	100.0	0.0	72.0	0.0	89.0	0.0	100.0	0.0	100.0	0.0	87.0	0.0	79.0	0.0	82.0	0.0	85.0	100.0	87.0	100.0	0.0	0.0	0.0	0.0	0.0	7.9	83.0
60252.0	2022-10-05 11:45:40	2022-10-05 11:47:28	7.0	62	13.0	2.0	Wednesday	49.2762	7.1181	1.0	23.0	2.0	2.0	4.0	2.0	2022-10-05 11:45:53	2022-10-05 11:47:26	100	93	1	-1.0	6.0	100.0	0.0	81.0	0.0	100.0	0.0	100.0	0.0	100.0	82.0	24.0	0.0	100.0	1.0	89.0	0.0	85.0	76.0	69.0	100.0	0.0	0.0	0.0	0.0	0.0	-1.0	-1.0
60252.0	2022-10-05 15:39:00	2022-10-05 15:41:10	7.0	63	13.0	3.0	Wednesday	49.2762	7.1181	1.0	23.0	2.0	2.0	4.0	2.0	2022-10-05 15:39:17	2022-10-05 15:41:08	100	111	1	-1.0	0.0	100.0	0.0	79.0	7.0	61.0	0.0	100.0	0.0	89.0	80.0	16.0	17.0	51.0	12.0	80.0	0.0	82.0	64.0	71.0	88.0	0.0	0.0	0.0	0.0	0.0	-1.0	-1.0
60252.0	2022-10-05 18:07:55	2022-10-05 19:05:16	7.0	64	13.0	4.0	Wednesday	50.0027	8.2788	1.0	23.0	2.0	2.0	4.0	2.0	2022-10-05 19:02:46	2022-10-05 19:05:14	100	148	1	-1.0	0.0	100.0	0.0	72.0	9.0	43.0	0.0	100.0	0.0	79.0	35.0	21.0	16.0	19.0	0.0	78.0	11.0	78.0	85.0	80.0	83.0	6.0	0.0	0.0	0.0	0.0	-1.0	-1.0
60252.0	2022-10-05 20:02:03	2022-10-05 20:06:02	7.0	65	13.0	5.0	Wednesday	52.5203	13.3849	1.0	23.0	2.0	2.0	4.0	2.0	2022-10-05 20:02:41	2022-10-05 20:06:00	100	199	1	-1.0	0.0	82.0	0.0	81.0	0.0	80.0	0.0	87.0	0.0	85.0	39.0	17.0	12.0	79.0	0.0	73.0	0.0	79.0	82.0	85.0	84.0	0.0	0.0	0.0	0.0	0.0	-1.0	-1.0
60252.0	2022-10-06 08:45:54	2022-10-06 08:52:22	7.0	66	14.0	1.0	Thursday	52.5457	13.3651	1.0	23.0	2.0	2.0	4.0	2.0	2022-10-06 08:47:57	2022-10-06 08:52:20	100	262	1	-1.0	0.0	89.0	0.0	86.0	0.0	92.0	0.0	100.0	85.0	100.0	0.0	32.0	0.0	22.0	0.0	84.0	0.0	100.0	66.0	63.0	81.0	0.0	0.0	7.0	0.0	0.0	5.8	39.0
60252.0	2022-10-06 11:38:01	2022-10-06 12:31:19	7.0	67	14.0	2.0	Thursday	52.5457	13.3651	1.0	23.0	2.0	2.0	4.0	2.0	2022-10-06 12:25:21	2022-10-06 12:31:18	100	356	1	-1.0	7.0	100.0	0.0	72.0	0.0	83.0	0.0	100.0	0.0	99.0	0.0	13.0	14.0	46.0	0.0	83.0	0.0	76.0	82.0	77.0	79.0	0.0	0.0	0.0	0.0	0.0	-1.0	-1.0
60252.0	2022-10-06 14:04:44	2022-10-06 14:07:43	7.0	68	14.0	3.0	Thursday	52.5457	13.3651	1.0	23.0	2.0	2.0	4.0	2.0	2022-10-06 14:04:56	2022-10-06 14:07:41	100	164	1	-1.0	15.0	89.0	11.0	26.0	21.0	0.0	0.0	100.0	15.0	100.0	9.0	20.0	0.0	17.0	0.0	73.0	8.0	83.0	86.0	53.0	86.0	0.0	0.0	0.0	0.0	0.0	-1.0	-1.0
60252.0	2022-10-06 18:53:17	2022-10-06 19:24:03	7.0	69	14.0	4.0	Thursday	52.5457	13.3651	1.0	23.0	2.0	2.0	4.0	2.0	2022-10-06 19:21:06	2022-10-06 19:24:01	100	175	1	-1.0	0.0	100.0	0.0	87.0	13.0	35.0	0.0	100.0	0.0	100.0	15.0	19.0	8.0	30.0	0.0	84.0	14.0	81.0	64.0	30.0	83.0	0.0	0.0	0.0	0.0	0.0	-1.0	-1.0
60252.0	2022-10-06 21:53:09	2022-10-06 22:30:46	7.0	70	14.0	5.0	Thursday	52.5457	13.3651	1.0	23.0	2.0	2.0	4.0	2.0	2022-10-06 22:27:38	2022-10-06 22:30:44	100	186	1	-1.0	1.0	100.0	0.0	37.0	0.0	39.0	27.0	0.0	0.0	100.0	14.0	0.0	5.0	67.0	0.0	100.0	0.0	80.0	81.0	19.0	81.0	0.0	0.0	0.0	0.0	0.0	-1.0	-1.0
60252.0	2022-10-07 10:04:58	2022-10-07 10:33:56	7.0	71	15.0	1.0	Friday	50.0985	8794	1.0	23.0	2.0	2.0	4.0	2.0	2022-10-07 10:30:21	2022-10-07 10:33:52	100	210	1	-1.0	18.0	100.0	0.0	100.0	0.0	99.0	0.0	100.0	13.0	100.0	0.0	79.0	18.0	89.0	0.0	100.0	11.0	100.0	83.0	65.0	84.0	0.0	0.0	0.0	0.0	0.0	9.3	81.0
60252.0	2022-10-07 12:33:45	2022-10-07 13:26:08	7.0	72	15.0	2.0	Friday	50.0985	8794	1.0	23.0	2.0	2.0	4.0	2.0	2022-10-07 13:20:43	2022-10-07 13:26:03	100	320	1	-1.0	19.0	100.0	9.0	77.0	0.0	100.0	0.0	100.0	7.0	95.0	0.0	60.0	0.0	33.0	0.0	100.0	0.0	75.0	47.0	45.0	83.0	0.0	0.0	7.0	0.0	0.0	-1.0	-1.0
60252.0	2022-10-07 14:47:37	2022-10-07 15:44:11	7.0	73	15.0	3.0	Friday	50.1093	8.7321	1.0	23.0	2.0	2.0	4.0	2.0	2022-10-07 15:31:13	2022-10-07 15:44:05	100	772	1	-1.0	7.0	67.0	0.0	59.0	30.0	84.0	0.0	100.0	9.0	91.0	0.0	19.0	26.0	59.0	0.0	85.0	0.0	84.0	51.0	33.0	83.0	0.0	0.0	0.0	0.0	0.0	-1.0	-1.0
60252.0	2022-10-07 17:39:16	2022-10-07 19:39:16	7.0	74	15.0	4.0	-1.0	50.1093	8.7321	1.0	23.0	2.0	2.0	4.0	2.0	2022-10-07 20:04:54	2022-10-07 20:07:58	100	184	1	-1.0	10.0	69.0	17.0	84.0	0.0	72.0	0.0	100.0	9.0	100.0	7.0	15.0	0.0	27.0	3.0	47.0	0.0	82.0	74.0	25.0	77.0	0.0	0.0	0.0	0.0	0.0	-1.0	-1.0
60252.0	2022-10-07 21:40:01	2022-10-07 23:40:01	7.0	75	15.0	5.0	-1.0	-1.0	-1.0	1.0	23.0	2.0	2.0	4.0	2.0	-1	-1	-1	-1	-1	-1.0	-1.0	-1.0	-1.0	-1.0	-1.0	-1.0	-1.0	-1.0	-1.0	-1.0	-1.0	-1.0	-1.0	-1.0	-1.0	-1.0	-1.0	-1.0	-1.0	-1.0	-1.0	-1.0	-1.0	-1.0	-1.0	-1.0	-1.0	-1.0
60252.0	2022-10-08 09:45:06	2022-10-08 10:28:43	7.0	76	16.0	1.0	Saturday	50.1169	8.6837	1.0	23.0	2.0	2.0	4.0	2.0	2022-10-08 10:25:30	2022-10-08 10:28:41	100	190	1	-1.0	13.0	88.0	14.0	81.0	18.0	88.0	0.0	100.0	10.0	100.0	13.0	12.0	12.0	22.0	0.0	100.0	0.0	91.0	87.0	34.0	83.0	0.0	0.0	0.0	0.0	0.0	7.2	68.0
60252.0	2022-10-08 11:47:58	2022-10-08 13:10:08	7.0	77	16.0	2.0	Saturday	51.4444	7.0114	1.0	23.0	2.0	2.0	4.0	2.0	2022-10-08 13:07:11	2022-10-08 13:10:05	100	174	1	-1.0	12.0	91.0	14.0	79.0	28.0	87.0	0.0	100.0	19.0	80.0	13.0	84.0	24.0	31.0	0.0	82.0	20.0	92.0	59.0	69.0	83.0	0.0	0.0	5.0	0.0	0.0	-1.0	-1.0
60252.0	2022-10-08 16:05:25	2022-10-08 17:03:49	7.0	78	16.0	3.0	Saturday	50.7347	7.1895	1.0	23.0	2.0	2.0	4.0	2.0	2022-10-08 17:02:04	2022-10-08 17:03:47	100	103	1	-1.0	11.0	90.0	12.0	79.0	13.0	51.0	0.0	100.0	15.0	100.0	10.0	54.0	16.0	22.0	0.0	83.0	12.0	81.0	84.0	79.0	79.0	0.0	0.0	0.0	0.0	0.0	-1.0	-1.0
60252.0	2022-10-08 18:56:00	2022-10-08 18:58:33	7.0	79	16.0	4.0	Saturday	51.2603	7.1518	1.0	23.0	2.0	2.0	4.0	2.0	2022-10-08 18:56:22	2022-10-08 18:58:31	100	129	1	-1.0	44.0	81.0	19.0	59.0	26.0	14.0	12.0	100.0	61.0	59.0	100.0	0.0	52.0	0.0	0.0	77.0	77.0	85.0	30.0	28.0	77.0	0.0	0.0	0.0	0.0	0.0	-1.0	-1.0
60252.0	2022-10-08 21:19:16	2022-10-08 22:49:07	7.0	80	16.0	5.0	Saturday	51.2603	7.1518	1.0	23.0	2.0	2.0	4.0	2.0	2022-10-08 22:44:39	2022-10-08 22:49:03	100	263	1	-1.0	79.0	89.0	0.0	68.0	65.0	13.0	17.0	70.0	100.0	0.0	12.0	2.0	62.0	7.0	9.0	26.0	84.0	78.0	11.0	14.0	79.0	0.0	0.0	0.0	1.0	0.0	-1.0	-1.0
60252.0	2022-10-09 08:49:37	2022-10-09 09:31:53	7.0	81	17.0	1.0	Sunday	51.4821	7.0068	1.0	23.0	2.0	2.0	4.0	2.0	2022-10-09 09:29:03	2022-10-09 09:31:51	100	167	1	-1.0	25.0	90.0	13.0	67.0	7.0	34.0	0.0	100.0	23.0	67.0	0.0	14.0	0.0	51.0	10.0	83.0	23.0	75.0	33.0	13.0	72.0	0.0	0.0	9.0	0.0	0.0	8.7	30.0
60252.0	2022-10-09 12:55:17	2022-10-09 12:57:50	7.0	82	17.0	2.0	Sunday	51.5208	7.4442	1.0	23.0	2.0	2.0	4.0	2.0	2022-10-09 12:55:28	2022-10-09 12:57:47	100	139	1	-1.0	19.0	89.0	17.0	85.0	14.0	80.0	0.0	100.0	13.0	82.0	53.0	88.0	0.0	73.0	0.0	87.0	55.0	79.0	39.0	23.0	80.0	0.0	0.0	0.0	0.0	0.0	-1.0	-1.0
60252.0	2022-10-09 14:32:57	2022-10-09 15:43:31	7.0	83	17.0	3.0	Sunday	50.9532	6.9115	1.0	23.0	2.0	2.0	4.0	2.0	2022-10-09 15:34:21	2022-10-09 15:38:37	100	255	1	-1.0	7.0	90.0	18.0	0.0	10.0	42.0	0.0	100.0	0.0	74.0	76.0	12.0	0.0	84.0	9.0	87.0	0.0	78.0	76.0	31.0	79.0	0.0	0.0	0.0	0.0	0.0	-1.0	-1.0
60252.0	2022-10-09 18:39:04	2022-10-09 19:13:09	7.0	84	17.0	4.0	Sunday	50.8021	8.7857	1.0	23.0	2.0	2.0	4.0	2.0	2022-10-09 19:11:28	2022-10-09 19:13:07	100	98	1	-1.0	6.0	85.0	0.0	81.0	9.0	20.0	0.0	100.0	0.0	82.0	0.0	9.0	0.0	87.0	6.0	75.0	9.0	77.0	62.0	9.0	83.0	0.0	0.0	0.0	0.0	0.0	-1.0	-1.0
60252.0	2022-10-09 21:21:28	2022-10-09 21:24:54	7.0	85	17.0	5.0	Sunday	50.8021	8.7857	1.0	23.0	2.0	2.0	4.0	2.0	2022-10-09 21:21:59	2022-10-09 21:24:51	100	171	1	-1.0	8.0	82.0	0.0	51.0	15.0	0.0	0.0	100.0	0.0	100.0	27.0	16.0	0.0	88.0	0.0	73.0	0.0	66.0	44.0	16.0	76.0	0.0	0.0	0.0	0.0	0.0	-1.0	-1.0
60252.0	2022-10-10 08:49:59	2022-10-10 10:03:10	7.0	86	18.0	1.0	Monday	50.8021	8.7857	1.0	23.0	2.0	2.0	4.0	2.0	2022-10-10 10:01:28	2022-10-10 10:03:08	100	100	1	-1.0	0.0	100.0	0.0	100.0	0.0	93.0	0.0	76.0	0.0	90.0	0.0	100.0	0.0	56.0	0.0	100.0	0.0	87.0	85.0	50.0	100.0	0.0	0.0	0.0	0.0	0.0	8.8	90.0
60252.0	2022-10-10 12:29:03	2022-10-10 13:02:39	7.0	87	18.0	2.0	Monday	50.9532	6.9115	1.0	23.0	2.0	2.0	4.0	2.0	2022-10-10 13:00:14	2022-10-10 13:02:35	100	140	1	-1.0	14.0	85.0	0.0	72.0	26.0	81.0	0.0	100.0	8.0	84.0	0.0	82.0	0.0	73.0	0.0	77.0	11.0	82.0	79.0	36.0	82.0	8.0	0.0	0.0	0.0	0.0	-1.0	-1.0
60252.0	2022-10-10 15:07:15	2022-10-10 15:24:58	7.0	88	18.0	3.0	Monday	50.8021	8.7857	1.0	23.0	2.0	2.0	4.0	2.0	2022-10-10 15:14:36	2022-10-10 15:24:56	100	619	1	-1.0	0.0	54.0	0.0	52.0	0.0	67.0	0.0	86.0	0.0	72.0	0.0	18.0	0.0	85.0	0.0	84.0	20.0	77.0	75.0	38.0	85.0	0.0	0.0	0.0	0.0	0.0	-1.0	-1.0
60252.0	2022-10-10 19:17:36	2022-10-10 19:21:31	7.0	89	18.0	4.0	Monday	50.8021	8.7857	1.0	23.0	2.0	2.0	4.0	2.0	2022-10-10 19:18:46	2022-10-10 19:21:29	100	163	1	-1.0	0.0	88.0	0.0	81.0	0.0	44.0	0.0	88.0	4.0	100.0	74.0	23.0	39.0	8.0	0.0	70.0	0.0	86.0	76.0	76.0	80.0	0.0	0.0	0.0	0.0	0.0	-1.0	-1.0
60252.0	2022-10-10 20:47:26	2022-10-10 22:47:26	7.0	90	18.0	5.0	-1.0	-1.0	-1.0	1.0	23.0	2.0	2.0	4.0	2.0	-1	-1	-1	-1	-1	-1.0	-1.0	-1.0	-1.0	-1.0	-1.0	-1.0	-1.0	-1.0	-1.0	-1.0	-1.0	-1.0	-1.0	-1.0	-1.0	-1.0	-1.0	-1.0	-1.0	-1.0	-1.0	-1.0	-1.0	-1.0	-1.0	-1.0	-1.0	-1.0
60252.0	2022-10-11 09:08:21	2022-10-11 09:46:39	7.0	91	19.0	1.0	Tuesday	50.8021	8.7857	1.0	23.0	2.0	2.0	4.0	2.0	2022-10-11 09:44:16	2022-10-11 09:46:37	100	140	1	-1.0	12.0	82.0	0.0	68.0	0.0	0.0	0.0	0.0	4.0	66.0	25.0	33.0	0.0	49.0	0.0	81.0	0.0	79.0	48.0	63.0	78.0	0.0	0.0	6.0	0.0	33.0	7.7	34.0
60252.0	2022-10-11 12:12:04	2022-10-11 13:15:42	7.0	92	19.0	2.0	Tuesday	50.8021	8.7857	1.0	23.0	2.0	2.0	4.0	2.0	2022-10-11 13:13:14	2022-10-11 13:15:39	100	145	1	-1.0	6.0	83.0	0.0	64.0	8.0	49.0	0.0	0.0	0.0	88.0	0.0	74.0	0.0	100.0	0.0	100.0	0.0	87.0	76.0	31.0	86.0	0.0	0.0	0.0	0.0	0.0	-1.0	-1.0
60252.0	2022-10-11 15:30:39	2022-10-11 15:54:35	7.0	93	19.0	3.0	Tuesday	50.8021	8.7857	1.0	23.0	2.0	2.0	4.0	2.0	2022-10-11 15:51:35	2022-10-11 15:54:32	100	177	1	-1.0	27.0	92.0	0.0	58.0	0.0	27.0	13.0	0.0	5.0	90.0	43.0	35.0	0.0	67.0	0.0	86.0	0.0	65.0	30.0	76.0	79.0	29.0	16.0	61.0	86.0	28.0	-1.0	-1.0
60252.0	2022-10-11 17:08:09	2022-10-11 17:49:05	7.0	94	19.0	4.0	Tuesday	50.8021	8.7857	1.0	23.0	2.0	2.0	4.0	2.0	2022-10-11 17:47:06	2022-10-11 17:49:03	100	117	1	-1.0	11.0	88.0	12.0	80.0	7.0	6.0	0.0	6.0	5.0	80.0	11.0	47.0	0.0	100.0	0.0	87.0	0.0	81.0	52.0	45.0	68.0	12.0	0.0	0.0	0.0	10.0	-1.0	-1.0
60252.0	2022-10-11 21:53:22	2022-10-11 22:39:48	7.0	95	19.0	5.0	Tuesday	50.8021	8.7857	1.0	23.0	2.0	2.0	4.0	2.0	2022-10-11 22:37:24	2022-10-11 22:39:46	100	142	1	-1.0	7.0	76.0	4.0	52.0	6.0	48.0	0.0	0.0	0.0	84.0	4.0	0.0	0.0	72.0	0.0	65.0	0.0	59.0	85.0	7.0	80.0	12.0	0.0	7.0	0.0	55.0	-1.0	-1.0
60252.0	2022-10-12 09:34:52	2022-10-12 10:08:53	7.0	96	20.0	1.0	Wednesday	50.8021	8.7857	1.0	23.0	2.0	2.0	4.0	2.0	2022-10-12 10:03:58	2022-10-12 10:08:51	100	293	1	-1.0	8.0	83.0	0.0	17.0	12.0	25.0	0.0	0.0	0.0	31.0	22.0	14.0	0.0	56.0	8.0	66.0	17.0	61.0	71.0	64.0	76.0	0.0	12.0	0.0	0.0	13.0	8.4	78.0
60252.0	2022-10-12 13:21:05	2022-10-12 13:24:58	7.0	97	20.0	2.0	Wednesday	50.8021	8.7857	1.0	23.0	2.0	2.0	4.0	2.0	2022-10-12 13:23:01	2022-10-12 13:24:55	100	113	1	-1.0	9.0	77.0	0.0	63.0	13.0	0.0	0.0	0.0	0.0	85.0	45.0	0.0	0.0	83.0	4.0	67.0	18.0	74.0	85.0	44.0	79.0	0.0	0.0	0.0	0.0	0.0	-1.0	-1.0
60252.0	2022-10-12 14:35:52	2022-10-12 15:30:19	7.0	98	20.0	3.0	Wednesday	49.4922	8464	1.0	23.0	2.0	2.0	4.0	2.0	2022-10-12 15:26:28	2022-10-12 15:30:15	100	226	1	-1.0	0.0	50.0	0.0	75.0	8.0	19.0	0.0	14.0	0.0	100.0	9.0	79.0	0.0	82.0	6.0	82.0	0.0	76.0	56.0	70.0	88.0	0.0	0.0	0.0	0.0	0.0	-1.0	-1.0
60252.0	2022-10-12 18:56:10	2022-10-12 20:56:10	7.0	99	20.0	4.0	-1.0	52.5155	13.4059	1.0	23.0	2.0	2.0	4.0	2.0	2022-10-12 20:52:36	2022-10-12 20:56:51	100	255	1	-1.0	5.0	81.0	12.0	77.0	5.0	70.0	0.0	63.0	27.0	53.0	49.0	11.0	63.0	7.0	0.0	63.0	21.0	69.0	78.0	89.0	85.0	0.0	0.0	0.0	0.0	12.0	-1.0	-1.0
60252.0	2022-10-12 21:15:19	2022-10-12 21:25:41	7.0	100	20.0	5.0	Wednesday	50.8021	8.7857	1.0	23.0	2.0	2.0	4.0	2.0	2022-10-12 21:23:25	2022-10-12 21:25:39	100	133	1	-1.0	68.0	33.0	68.0	43.0	27.0	31.0	10.0	0.0	0.0	67.0	0.0	0.0	9.0	72.0	0.0	38.0	0.0	68.0	38.0	38.0	84.0	20.0	0.0	14.0	0.0	45.0	-1.0	-1.0
60252.0	2022-10-13 08:14:40	2022-10-13 09:15:35	7.0	101	21.0	1.0	Thursday	50.8021	8.7857	1.0	23.0	2.0	2.0	4.0	2.0	2022-10-13 09:11:32	2022-10-13 09:15:32	100	239	1	-1.0	32.0	63.0	24.0	68.0	17.0	15.0	0.0	21.0	3.0	56.0	67.0	13.0	14.0	61.0	34.0	75.0	0.0	73.0	26.0	19.0	81.0	11.0	0.0	0.0	0.0	60.0	8.6	74.0
60252.0	2022-10-13 12:51:05	2022-10-13 12:57:51	7.0	102	21.0	2.0	Thursday	48767	9.1827	1.0	23.0	2.0	2.0	4.0	2.0	2022-10-13 12:52:38	2022-10-13 12:57:45	100	307	1	-1.0	5.0	90.0	7.0	79.0	0.0	22.0	0.0	31.0	0.0	44.0	0.0	23.0	0.0	78.0	0.0	85.0	0.0	83.0	86.0	78.0	80.0	0.0	0.0	6.0	0.0	16.0	-1.0	-1.0
60252.0	2022-10-13 15:45:22	2022-10-13 16:41:31	7.0	103	21.0	3.0	Thursday	50.8021	8.7857	1.0	23.0	2.0	2.0	4.0	2.0	2022-10-13 16:38:14	2022-10-13 16:41:28	100	193	1	-1.0	0.0	70.0	7.0	76.0	65.0	78.0	0.0	100.0	4.0	83.0	4.0	34.0	0.0	79.0	4.0	75.0	7.0	88.0	65.0	66.0	85.0	9.0	0.0	0.0	0.0	0.0	-1.0	-1.0
60252.0	2022-10-13 19:12:46	2022-10-13 20:03:15	7.0	104	21.0	4.0	Thursday	51.4444	7.0114	1.0	23.0	2.0	2.0	4.0	2.0	2022-10-13 20:00:59	2022-10-13 20:03:11	100	131	1	-1.0	0.0	100.0	0.0	23.0	0.0	12.0	0.0	81.0	15.0	83.0	0.0	75.0	48.0	30.0	0.0	78.0	0.0	84.0	80.0	70.0	79.0	0.0	0.0	0.0	0.0	0.0	-1.0	-1.0
60252.0	2022-10-13 20:52:09	2022-10-13 22:09:49	7.0	105	21.0	5.0	Thursday	51.4444	7.0114	1.0	23.0	2.0	2.0	4.0	2.0	2022-10-13 22:06:41	2022-10-13 22:09:46	100	185	1	-1.0	9.0	92.0	0.0	64.0	0.0	75.0	8.0	100.0	12.0	79.0	0.0	0.0	87.0	21.0	0.0	76.0	0.0	82.0	84.0	77.0	80.0	0.0	0.0	0.0	0.0	9.0	-1.0	-1.0
60256.0	2022-09-23 10:05:07	2022-09-23 10:54:28	8.0	1	1.0	1.0	Friday	50.8021	8.7857	1.0	22.0	2.0	3.0	4.0	2.0	2022-09-23 10:51:28	2022-09-23 10:54:21	100	173	1	-1.0	0.0	56.0	0.0	62.0	24.0	59.0	0.0	63.0	37.0	37.0	70.0	16.0	26.0	57.0	37.0	38.0	72.0	75.0	59.0	17.0	78.0	30.0	0.0	50.0	0.0	0.0	9.0	36.0
60256.0	2022-09-23 12:31:56	2022-09-23 12:34:33	8.0	2	1.0	2.0	Friday	50.8021	8.7857	1.0	22.0	2.0	3.0	4.0	2.0	2022-09-23 12:32:14	2022-09-23 12:34:28	100	133	1	-1.0	0.0	69.0	18.0	57.0	62.0	73.0	0.0	36.0	0.0	31.0	73.0	25.0	25.0	61.0	18.0	71.0	64.0	76.0	62.0	27.0	84.0	29.0	0.0	29.0	0.0	0.0	-1.0	-1.0
60256.0	2022-09-23 15:28:50	2022-09-23 15:34:17	8.0	3	1.0	3.0	Friday	50.8021	8.7857	1.0	22.0	2.0	3.0	4.0	2.0	2022-09-23 15:32:45	2022-09-23 15:34:15	100	89	1	-1.0	0.0	45.0	10.0	78.0	25.0	86.0	0.0	18.0	0.0	70.0	21.0	64.0	9.0	62.0	0.0	61.0	37.0	80.0	40.0	63.0	75.0	0.0	26.0	61.0	0.0	0.0	-1.0	-1.0
60256.0	2022-09-23 19:38:02	2022-09-23 20:02:05	8.0	4	1.0	4.0	Friday	50.8021	8.7857	1.0	22.0	2.0	3.0	4.0	2.0	2022-09-23 20:00:35	2022-09-23 20:02:03	100	87	1	-1.0	0.0	58.0	5.0	78.0	28.0	65.0	0.0	100.0	0.0	40.0	77.0	26.0	0.0	57.0	0.0	72.0	74.0	79.0	24.0	29.0	83.0	0.0	0.0	20.0	0.0	1.0	-1.0	-1.0
60256.0	2022-09-23 22:02:02	2022-09-23 22:04:47	8.0	5	1.0	5.0	Friday	50.8021	8.7857	1.0	22.0	2.0	3.0	4.0	2.0	2022-09-23 22:02:22	2022-09-23 22:04:44	100	141	1	-1.0	0.0	89.0	0.0	50.0	25.0	33.0	0.0	100.0	0.0	40.0	65.0	32.0	0.0	72.0	0.0	62.0	16.0	82.0	37.0	57.0	83.0	0.0	23.0	3.0	1.0	0.0	-1.0	-1.0
60256.0	2022-09-24 09:49:01	2022-09-24 10:20:28	8.0	6	2.0	1.0	Saturday	50.8021	8.7857	1.0	22.0	2.0	3.0	4.0	2.0	2022-09-24 10:18:33	2022-09-24 10:20:25	100	112	1	-1.0	0.0	34.0	30.0	58.0	43.0	38.0	4.0	88.0	0.0	59.0	69.0	25.0	5.0	57.0	50.0	60.0	61.0	72.0	40.0	29.0	67.0	3.0	0.0	0.0	0.0	0.0	9.0	64.0
60256.0	2022-09-24 14:22:38	2022-09-24 14:24:14	8.0	7	2.0	2.0	Saturday	50.8021	8.7857	1.0	22.0	2.0	3.0	4.0	2.0	2022-09-24 14:22:45	2022-09-24 14:24:11	100	86	1	-1.0	0.0	57.0	0.0	63.0	3.0	61.0	0.0	82.0	0.0	76.0	32.0	68.0	58.0	26.0	0.0	69.0	61.0	89.0	18.0	15.0	80.0	0.0	0.0	19.0	0.0	0.0	-1.0	-1.0
60256.0	2022-09-24 16:09:30	2022-09-24 17:01:14	8.0	8	2.0	3.0	Saturday	49.2293	6.9994	1.0	22.0	2.0	3.0	4.0	2.0	2022-09-24 16:59:25	2022-09-24 17:01:12	100	106	1	-1.0	0.0	100.0	20.0	83.0	0.0	70.0	0.0	100.0	0.0	71.0	21.0	78.0	22.0	68.0	0.0	81.0	19.0	87.0	57.0	77.0	88.0	0.0	0.0	0.0	0.0	0.0	-1.0	-1.0
60256.0	2022-09-24 19:10:18	2022-09-24 19:08:14	8.0	9	2.0	4.0	-1.0	50.8021	8.7857	1.0	22.0	2.0	3.0	4.0	2.0	2022-09-24 19:06:08	2022-09-24 19:08:12	100	123	1	-1.0	0.0	47.0	19.0	35.0	0.0	73.0	0.0	26.0	0.0	65.0	46.0	28.0	17.0	65.0	0.0	70.0	34.0	73.0	41.0	24.0	68.0	0.0	0.0	0.0	0.0	45.0	-1.0	-1.0
60256.0	2022-09-24 22:10:12	2022-09-24 22:20:38	8.0	10	2.0	5.0	Saturday	50.8021	8.7857	1.0	22.0	2.0	3.0	4.0	2.0	2022-09-24 22:18:55	2022-09-24 22:20:36	100	100	1	-1.0	0.0	51.0	24.0	43.0	50.0	66.0	0.0	27.0	0.0	59.0	78.0	11.0	0.0	72.0	0.0	63.0	59.0	73.0	32.0	19.0	79.0	0.0	0.0	0.0	0.0	36.0	-1.0	-1.0
60256.0	2022-09-25 09:45:16	2022-09-25 09:47:33	8.0	11	3.0	1.0	Sunday	50.8021	8.7857	1.0	22.0	2.0	3.0	4.0	2.0	2022-09-25 09:44:56	2022-09-25 09:47:31	100	154	1	-1.0	0.0	42.0	26.0	58.0	33.0	59.0	1.0	39.0	1.0	40.0	51.0	37.0	15.0	50.0	40.0	42.0	67.0	64.0	50.0	12.0	79.0	0.0	0.0	20.0	0.0	0.0	9.5	63.0
60256.0	2022-09-25 13:04:09	2022-09-25 13:02:05	8.0	12	3.0	2.0	-1.0	50.8021	8.7857	1.0	22.0	2.0	3.0	4.0	2.0	2022-09-25 12:59:09	2022-09-25 13:02:02	100	173	1	-1.0	15.0	17.0	18.0	64.0	31.0	68.0	14.0	100.0	15.0	84.0	28.0	71.0	0.0	73.0	0.0	67.0	64.0	74.0	83.0	69.0	85.0	0.0	48.0	38.0	0.0	11.0	-1.0	-1.0
60256.0	2022-09-25 16:16:04	2022-09-25 16:10:03	8.0	13	3.0	3.0	-1.0	50.8021	8.7857	1.0	22.0	2.0	3.0	4.0	2.0	2022-09-25 16:07:44	2022-09-25 16:10:01	100	136	1	-1.0	2.0	60.0	18.0	56.0	51.0	67.0	0.0	83.0	0.0	66.0	27.0	63.0	39.0	37.0	0.0	64.0	41.0	68.0	63.0	67.0	86.0	0.0	0.0	0.0	0.0	14.0	-1.0	-1.0
60256.0	2022-09-25 18:27:45	2022-09-25 18:34:53	8.0	14	3.0	4.0	Sunday	50.0027	8.2788	1.0	22.0	2.0	3.0	4.0	2.0	2022-09-25 18:33:34	2022-09-25 18:34:51	100	76	1	-1.0	0.0	66.0	24.0	67.0	14.0	76.0	0.0	85.0	0.0	80.0	21.0	80.0	72.0	16.0	1.0	85.0	30.0	77.0	61.0	93.0	85.0	0.0	0.0	0.0	0.0	21.0	-1.0	-1.0
60256.0	2022-09-25 22:35:44	2022-09-25 22:28:17	8.0	15	3.0	5.0	-1.0	50.8021	8.7857	1.0	22.0	2.0	3.0	4.0	2.0	2022-09-25 22:25:58	2022-09-25 22:28:14	100	136	1	-1.0	8.0	95.0	29.0	67.0	24.0	61.0	0.0	23.0	0.0	39.0	58.0	41.0	0.0	75.0	23.0	63.0	10.0	80.0	76.0	19.0	89.0	0.0	45.0	0.0	0.0	35.0	-1.0	-1.0
60256.0	2022-09-26 10:21:02	2022-09-26 10:11:42	8.0	16	4.0	1.0	Monday	50.8021	8.7857	1.0	22.0	2.0	3.0	4.0	2.0	2022-09-26 10:09:51	2022-09-26 10:11:40	100	109	1	-1.0	0.0	51.0	22.0	60.0	50.0	64.0	0.0	68.0	0.0	39.0	28.0	40.0	0.0	55.0	46.0	67.0	43.0	83.0	72.0	28.0	86.0	0.0	0.0	16.0	0.0	0.0	9.0	55.0
60256.0	2022-09-26 13:23:07	2022-09-26 13:20:35	8.0	17	4.0	2.0	-1.0	50.8021	8.7857	1.0	22.0	2.0	3.0	4.0	2.0	2022-09-26 13:19:11	2022-09-26 13:20:34	100	82	1	-1.0	67.0	57.0	6.0	61.0	14.0	80.0	0.0	84.0	0.0	77.0	65.0	37.0	0.0	60.0	14.0	67.0	71.0	85.0	61.0	43.0	75.0	22.0	37.0	66.0	0.0	1.0	-1.0	-1.0
60256.0	2022-09-26 16:02:10	2022-09-26 16:08:15	8.0	18	4.0	3.0	Monday	50.8021	8.7857	1.0	22.0	2.0	3.0	4.0	2.0	2022-09-26 16:06:37	2022-09-26 16:08:13	100	96	1	-1.0	3.0	50.0	0.0	65.0	14.0	75.0	0.0	72.0	0.0	77.0	33.0	61.0	0.0	89.0	5.0	63.0	41.0	79.0	60.0	64.0	74.0	0.0	0.0	47.0	0.0	0.0	-1.0	-1.0
60256.0	2022-09-26 19:28:57	2022-09-26 19:33:41	8.0	19	4.0	4.0	Monday	50.8021	8.7857	1.0	22.0	2.0	3.0	4.0	2.0	2022-09-26 19:30:49	2022-09-26 19:33:39	100	169	1	-1.0	0.0	63.0	27.0	61.0	26.0	56.0	0.0	81.0	0.0	56.0	38.0	35.0	0.0	67.0	0.0	60.0	28.0	71.0	77.0	33.0	84.0	0.0	29.0	37.0	0.0	0.0	-1.0	-1.0
60256.0	2022-09-26 22:02:10	2022-09-26 22:01:14	8.0	20	4.0	5.0	-1.0	50.8021	8.7857	1.0	22.0	2.0	3.0	4.0	2.0	2022-09-26 21:58:52	2022-09-26 22:01:12	100	139	1	-1.0	0.0	58.0	30.0	58.0	35.0	63.0	20.0	21.0	0.0	69.0	42.0	36.0	0.0	59.0	32.0	38.0	31.0	65.0	57.0	44.0	79.0	0.0	50.0	49.0	0.0	34.0	-1.0	-1.0
60256.0	2022-09-27 10:41:06	2022-09-27 11:44:18	8.0	21	5.0	1.0	Tuesday	50.0027	8.2788	1.0	22.0	2.0	3.0	4.0	2.0	2022-09-27 11:41:21	2022-09-27 11:44:17	100	176	1	-1.0	0.0	68.0	2.0	63.0	28.0	80.0	0.0	19.0	0.0	72.0	20.0	68.0	0.0	69.0	14.0	69.0	25.0	77.0	69.0	76.0	89.0	1.0	12.0	50.0	0.0	25.0	9.0	46.0
60256.0	2022-09-27 13:11:11	2022-09-27 13:09:04	8.0	22	5.0	2.0	-1.0	50.0027	8.2788	1.0	22.0	2.0	3.0	4.0	2.0	2022-09-27 13:07:43	2022-09-27 13:09:03	100	79	1	-1.0	0.0	67.0	14.0	58.0	26.0	66.0	0.0	50.0	15.0	70.0	29.0	62.0	36.0	35.0	3.0	68.0	46.0	71.0	52.0	64.0	88.0	0.0	0.0	61.0	0.0	41.0	-1.0	-1.0
60256.0	2022-09-27 16:34:45	2022-09-27 16:48:51	8.0	23	5.0	3.0	Tuesday	50.0027	8.2788	1.0	22.0	2.0	3.0	4.0	2.0	2022-09-27 16:47:19	2022-09-27 16:48:49	100	90	1	-1.0	2.0	73.0	20.0	66.0	22.0	74.0	9.0	63.0	11.0	70.0	24.0	66.0	3.0	58.0	22.0	73.0	27.0	80.0	69.0	74.0	77.0	0.0	0.0	20.0	0.0	26.0	-1.0	-1.0
60256.0	2022-09-27 20:22:56	2022-09-27 20:21:18	8.0	24	5.0	4.0	-1.0	50.7923	8.9241	1.0	22.0	2.0	3.0	4.0	2.0	2022-09-27 20:19:54	2022-09-27 20:21:17	100	82	1	-1.0	22.0	67.0	1.0	66.0	24.0	68.0	0.0	25.0	0.0	67.0	59.0	30.0	0.0	66.0	25.0	63.0	23.0	70.0	76.0	33.0	83.0	0.0	0.0	13.0	0.0	11.0	-1.0	-1.0
60256.0	2022-09-27 22:46:25	2022-09-27 22:47:03	8.0	25	5.0	5.0	-1.0	50.7923	8.9241	1.0	22.0	2.0	3.0	4.0	2.0	2022-09-27 22:45:47	2022-09-27 22:47:01	100	73	1	-1.0	0.0	62.0	0.0	66.0	10.0	69.0	0.0	46.0	50.0	51.0	24.0	29.0	11.0	59.0	5.0	72.0	28.0	69.0	64.0	61.0	88.0	0.0	0.0	26.0	0.0	10.0	-1.0	-1.0
60256.0	2022-09-28 09:48:27	2022-09-28 09:44:26	8.0	26	6.0	1.0	Wednesday	50.7923	8.9241	1.0	22.0	2.0	3.0	4.0	2.0	2022-09-28 09:42:45	2022-09-28 09:44:25	100	100	1	-1.0	0.0	58.0	38.0	62.0	50.0	50.0	6.0	28.0	0.0	37.0	74.0	58.0	28.0	50.0	65.0	50.0	61.0	74.0	50.0	23.0	81.0	0.0	0.0	34.0	0.0	18.0	9.0	50.0
60256.0	2022-09-28 12:59:57	2022-09-28 13:01:24	8.0	27	6.0	2.0	-1.0	50.7923	8.9241	1.0	22.0	2.0	3.0	4.0	2.0	2022-09-28 12:59:49	2022-09-28 13:01:23	100	93	1	-1.0	5.0	68.0	9.0	66.0	23.0	69.0	42.0	65.0	61.0	58.0	29.0	64.0	19.0	59.0	30.0	64.0	41.0	70.0	71.0	60.0	79.0	0.0	15.0	31.0	0.0	37.0	-1.0	-1.0
60256.0	2022-09-28 16:27:29	2022-09-28 16:23:40	8.0	28	6.0	3.0	-1.0	50.7923	8.9241	1.0	22.0	2.0	3.0	4.0	2.0	2022-09-28 16:21:39	2022-09-28 16:23:39	100	119	1	-1.0	4.0	67.0	9.0	63.0	14.0	64.0	0.0	26.0	0.0	68.0	50.0	38.0	11.0	68.0	11.0	68.0	37.0	75.0	70.0	50.0	83.0	0.0	0.0	17.0	0.0	41.0	-1.0	-1.0
60256.0	2022-09-28 19:26:56	2022-09-28 20:18:53	8.0	29	6.0	4.0	Wednesday	50.7923	8.9241	1.0	22.0	2.0	3.0	4.0	2.0	2022-09-28 20:17:49	2022-09-28 20:18:52	100	62	1	-1.0	0.0	62.0	9.0	64.0	11.0	74.0	0.0	33.0	0.0	73.0	30.0	61.0	0.0	83.0	13.0	18.0	23.0	77.0	87.0	77.0	86.0	0.0	0.0	30.0	0.0	32.0	-1.0	-1.0
60256.0	2022-09-28 22:02:01	2022-09-28 22:03:55	8.0	30	6.0	5.0	Wednesday	50.7923	8.9241	1.0	22.0	2.0	3.0	4.0	2.0	2022-09-28 22:02:27	2022-09-28 22:03:54	100	86	1	-1.0	4.0	77.0	17.0	66.0	6.0	66.0	9.0	15.0	5.0	63.0	50.0	50.0	13.0	68.0	31.0	70.0	27.0	66.0	68.0	38.0	87.0	0.0	0.0	15.0	16.0	72.0	-1.0	-1.0
60256.0	2022-09-29 09:29:18	2022-09-29 09:33:42	8.0	31	7.0	1.0	Thursday	50.7923	8.9241	1.0	22.0	2.0	3.0	4.0	2.0	2022-09-29 09:31:24	2022-09-29 09:33:39	100	134	1	-1.0	5.0	72.0	26.0	68.0	22.0	69.0	0.0	76.0	0.0	73.0	24.0	62.0	16.0	61.0	26.0	61.0	24.0	81.0	73.0	67.0	89.0	0.0	15.0	10.0	0.0	4.0	8.0	62.0
60256.0	2022-09-29 13:40:35	2022-09-29 13:44:07	8.0	32	7.0	2.0	Thursday	50.1169	8.6837	1.0	22.0	2.0	3.0	4.0	2.0	2022-09-29 13:41:47	2022-09-29 13:44:07	100	139	1	-1.0	0.0	72.0	15.0	68.0	18.0	81.0	0.0	89.0	12.0	77.0	20.0	63.0	11.0	72.0	0.0	70.0	12.0	78.0	82.0	79.0	90.0	0.0	0.0	0.0	0.0	16.0	-1.0	-1.0
60256.0	2022-09-29 17:12:32	2022-09-29 17:21:44	8.0	33	7.0	3.0	Thursday	50.9238	7.0825	1.0	22.0	2.0	3.0	4.0	2.0	2022-09-29 17:20:12	2022-09-29 17:21:43	100	90	1	-1.0	16.0	69.0	0.0	66.0	19.0	62.0	0.0	74.0	0.0	70.0	25.0	66.0	2.0	64.0	11.0	71.0	24.0	62.0	81.0	61.0	85.0	0.0	0.0	29.0	0.0	21.0	-1.0	-1.0
60256.0	2022-09-29 18:45:50	2022-09-29 18:51:45	8.0	34	7.0	4.0	Thursday	50.9238	7.0825	1.0	22.0	2.0	3.0	4.0	2.0	2022-09-29 18:50:29	2022-09-29 18:51:44	100	75	1	-1.0	11.0	78.0	10.0	67.0	7.0	75.0	0.0	81.0	0.0	84.0	17.0	66.0	16.0	68.0	10.0	72.0	21.0	79.0	86.0	81.0	90.0	0.0	25.0	20.0	0.0	14.0	-1.0	-1.0
60256.0	2022-09-29 23:24:33	2022-09-29 23:32:34	8.0	35	7.0	5.0	Thursday	50.9666	6.9005	1.0	22.0	2.0	3.0	4.0	2.0	2022-09-29 23:31:16	2022-09-29 23:32:33	100	77	1	-1.0	4.0	96.0	8.0	82.0	9.0	75.0	11.0	75.0	9.0	86.0	10.0	77.0	70.0	20.0	13.0	69.0	19.0	85.0	88.0	93.0	91.0	0.0	15.0	22.0	1.0	28.0	-1.0	-1.0
60256.0	2022-09-30 10:07:46	2022-09-30 10:10:00	8.0	36	8.0	1.0	Friday	50.7923	8.9241	1.0	22.0	2.0	3.0	4.0	2.0	2022-09-30 10:08:23	2022-09-30 10:09:59	100	96	1	-1.0	13.0	71.0	5.0	72.0	15.0	74.0	0.0	73.0	0.0	65.0	30.0	68.0	11.0	64.0	16.0	72.0	21.0	69.0	79.0	68.0	86.0	0.0	0.0	1.0	0.0	10.0	5.0	66.0
60256.0	2022-09-30 12:42:59	2022-09-30 12:44:58	8.0	37	8.0	2.0	Friday	51.2993	9491	1.0	22.0	2.0	3.0	4.0	2.0	2022-09-30 12:43:28	2022-09-30 12:44:52	100	84	1	-1.0	11.0	72.0	5.0	68.0	26.0	68.0	1.0	22.0	0.0	67.0	62.0	26.0	14.0	60.0	11.0	62.0	32.0	77.0	81.0	46.0	84.0	0.0	0.0	0.0	0.0	33.0	-1.0	-1.0
60256.0	2022-09-30 15:53:06	2022-09-30 16:00:27	8.0	38	8.0	3.0	Friday	51.2993	9491	1.0	22.0	2.0	3.0	4.0	2.0	2022-09-30 15:59:09	2022-09-30 16:00:25	100	75	1	-1.0	11.0	72.0	8.0	50.0	27.0	67.0	0.0	28.0	0.0	54.0	62.0	50.0	16.0	50.0	0.0	50.0	20.0	73.0	32.0	33.0	89.0	0.0	0.0	41.0	33.0	71.0	-1.0	-1.0
60256.0	2022-09-30 19:03:12	2022-09-30 18:58:24	8.0	39	8.0	4.0	-1.0	48767	9.1827	1.0	22.0	2.0	3.0	4.0	2.0	2022-09-30 18:55:57	2022-09-30 18:58:23	100	146	1	-1.0	9.0	68.0	15.0	59.0	14.0	74.0	0.0	68.0	60.0	65.0	16.0	62.0	36.0	50.0	0.0	65.0	33.0	76.0	58.0	64.0	73.0	0.0	0.0	49.0	2.0	59.0	-1.0	-1.0
60256.0	2022-09-30 21:55:42	2022-09-30 23:01:10	8.0	40	8.0	5.0	Friday	48767	9.1827	1.0	22.0	2.0	3.0	4.0	2.0	2022-09-30 22:58:01	2022-09-30 23:01:09	100	187	1	-1.0	16.0	78.0	11.0	77.0	15.0	81.0	0.0	90.0	15.0	78.0	17.0	61.0	41.0	50.0	2.0	80.0	14.0	80.0	74.0	68.0	85.0	0.0	0.0	17.0	0.0	11.0	-1.0	-1.0
60256.0	2022-10-01 09:56:55	2022-10-01 09:49:00	8.0	41	9.0	1.0	Saturday	48767	9.1827	1.0	22.0	2.0	3.0	4.0	2.0	2022-10-01 09:46:39	2022-10-01 09:48:58	100	138	1	-1.0	14.0	58.0	11.0	67.0	22.0	68.0	0.0	84.0	62.0	61.0	29.0	49.0	16.0	50.0	13.0	62.0	44.0	77.0	65.0	50.0	88.0	0.0	0.0	28.0	1.0	58.0	6.1	62.0
60256.0	2022-10-01 13:23:43	2022-10-01 14:03:04	8.0	42	9.0	2.0	Saturday	48.4024	10.0124	1.0	22.0	2.0	3.0	4.0	2.0	2022-10-01 13:59:58	2022-10-01 14:03:05	100	186	1	-1.0	13.0	69.0	9.0	68.0	11.0	64.0	0.0	86.0	41.0	70.0	25.0	66.0	5.0	64.0	7.0	68.0	25.0	70.0	64.0	69.0	78.0	1.0	0.0	52.0	2.0	35.0	-1.0	-1.0
60256.0	2022-10-01 16:56:24	2022-10-01 16:58:14	8.0	43	9.0	3.0	Saturday	48.4817	9.6821	1.0	22.0	2.0	3.0	4.0	2.0	2022-10-01 16:56:54	2022-10-01 16:58:11	100	77	1	-1.0	21.0	67.0	28.0	70.0	22.0	66.0	0.0	79.0	50.0	69.0	27.0	65.0	25.0	43.0	10.0	70.0	37.0	76.0	47.0	39.0	82.0	0.0	0.0	22.0	0.0	17.0	-1.0	-1.0
60256.0	2022-10-01 19:22:52	2022-10-01 19:28:07	8.0	44	9.0	4.0	Saturday	48767	9.1827	1.0	22.0	2.0	3.0	4.0	2.0	2022-10-01 19:24:30	2022-10-01 19:28:05	100	214	1	-1.0	14.0	68.0	18.0	73.0	21.0	74.0	0.0	78.0	35.0	72.0	36.0	61.0	22.0	41.0	24.0	79.0	43.0	70.0	66.0	20.0	82.0	0.0	0.0	41.0	0.0	25.0	-1.0	-1.0
60256.0	2022-10-01 22:20:48	2022-10-01 22:08:52	8.0	45	9.0	5.0	-1.0	48.3991	9.9717	1.0	22.0	2.0	3.0	4.0	2.0	2022-10-01 22:07:32	2022-10-01 22:08:51	100	78	1	-1.0	19.0	78.0	14.0	63.0	11.0	64.0	1.0	58.0	27.0	59.0	20.0	34.0	6.0	62.0	11.0	71.0	51.0	74.0	58.0	11.0	84.0	0.0	0.0	6.0	0.0	66.0	-1.0	-1.0
60256.0	2022-10-02 10:48:32	2022-10-02 10:52:12	8.0	46	10.0	1.0	Sunday	50.0027	8.2788	1.0	22.0	2.0	3.0	4.0	2.0	2022-10-02 10:48:57	2022-10-02 10:52:10	100	193	1	-1.0	4.0	67.0	11.0	73.0	66.0	69.0	0.0	85.0	50.0	62.0	16.0	49.0	22.0	61.0	21.0	63.0	67.0	72.0	37.0	32.0	81.0	0.0	0.0	10.0	0.0	63.0	7.0	11.0
60256.0	2022-10-02 12:22:41	2022-10-02 12:23:56	8.0	47	10.0	2.0	Sunday	49.3759	8.6943	1.0	22.0	2.0	3.0	4.0	2.0	2022-10-02 12:22:49	2022-10-02 12:23:54	100	65	1	-1.0	8.0	63.0	1.0	64.0	50.0	71.0	0.0	75.0	32.0	69.0	40.0	51.0	10.0	62.0	0.0	69.0	45.0	69.0	24.0	60.0	80.0	0.0	0.0	34.0	0.0	62.0	-1.0	-1.0
60256.0	2022-10-02 16:09:08	2022-10-02 16:06:17	8.0	48	10.0	3.0	-1.0	50.0027	8.2788	1.0	22.0	2.0	3.0	4.0	2.0	2022-10-02 16:03:50	2022-10-02 16:06:16	100	146	1	-1.0	11.0	67.0	0.0	64.0	20.0	62.0	2.0	85.0	31.0	60.0	18.0	61.0	28.0	67.0	10.0	72.0	12.0	77.0	66.0	74.0	83.0	0.0	0.0	22.0	2.0	22.0	-1.0	-1.0
60256.0	2022-10-02 19:04:25	2022-10-02 19:06:41	8.0	49	10.0	4.0	Sunday	49.4107	8.6801	1.0	22.0	2.0	3.0	4.0	2.0	2022-10-02 19:04:49	2022-10-02 19:06:40	100	111	1	-1.0	21.0	61.0	9.0	64.0	19.0	79.0	0.0	92.0	0.0	74.0	15.0	50.0	16.0	75.0	3.0	71.0	21.0	69.0	83.0	67.0	80.0	0.0	0.0	0.0	0.0	7.0	-1.0	-1.0
60256.0	2022-10-02 21:16:02	2022-10-02 21:18:51	8.0	50	10.0	5.0	Sunday	49.4107	8.6801	1.0	22.0	2.0	3.0	4.0	2.0	2022-10-02 21:16:43	2022-10-02 21:18:50	100	127	1	-1.0	17.0	64.0	16.0	74.0	11.0	76.0	0.0	87.0	21.0	63.0	21.0	13.0	64.0	35.0	6.0	71.0	17.0	79.0	67.0	50.0	86.0	0.0	0.0	0.0	0.0	9.0	-1.0	-1.0
60256.0	2022-10-03 10:37:34	2022-10-03 10:42:35	8.0	51	11.0	1.0	Monday	50.1169	8.6837	1.0	22.0	2.0	3.0	4.0	2.0	2022-10-03 10:40:49	2022-10-03 10:42:33	100	104	1	-1.0	13.0	70.0	13.0	75.0	20.0	74.0	0.0	90.0	17.0	69.0	35.0	67.0	12.0	88.0	16.0	63.0	15.0	74.0	74.0	60.0	93.0	0.0	0.0	2.0	0.0	9.0	8.0	86.0
60256.0	2022-10-03 12:44:08	2022-10-03 13:15:19	8.0	52	11.0	2.0	Monday	50.1169	8.6837	1.0	22.0	2.0	3.0	4.0	2.0	2022-10-03 13:14:19	2022-10-03 13:15:18	100	59	1	-1.0	0.0	72.0	11.0	78.0	9.0	74.0	0.0	92.0	11.0	84.0	19.0	68.0	10.0	78.0	0.0	68.0	15.0	84.0	83.0	63.0	87.0	0.0	0.0	0.0	1.0	29.0	-1.0	-1.0
60256.0	2022-10-03 16:41:09	2022-10-03 16:42:32	8.0	53	11.0	3.0	Monday	48767	9.1827	1.0	22.0	2.0	3.0	4.0	2.0	2022-10-03 16:41:26	2022-10-03 16:42:31	100	65	1	-1.0	15.0	69.0	1.0	64.0	14.0	60.0	0.0	65.0	17.0	60.0	7.0	61.0	0.0	64.0	0.0	65.0	44.0	79.0	66.0	50.0	83.0	14.0	0.0	26.0	0.0	60.0	-1.0	-1.0
60256.0	2022-10-03 19:43:03	2022-10-03 21:15:12	8.0	54	11.0	4.0	Monday	48.5271	9.0705	1.0	22.0	2.0	3.0	4.0	2.0	2022-10-03 21:14:06	2022-10-03 21:15:11	100	65	1	-1.0	10.0	72.0	4.0	75.0	11.0	79.0	0.0	85.0	33.0	66.0	7.0	65.0	0.0	79.0	10.0	66.0	14.0	80.0	87.0	72.0	93.0	0.0	0.0	49.0	0.0	33.0	-1.0	-1.0
60256.0	2022-10-03 21:18:35	2022-10-03 21:18:35	8.0	55	11.0	5.0	-1.0	-1.0	-1.0	1.0	22.0	2.0	3.0	4.0	2.0	-1	-1	-1	-1	-1	-1.0	-1.0	-1.0	-1.0	-1.0	-1.0	-1.0	-1.0	-1.0	-1.0	-1.0	-1.0	-1.0	-1.0	-1.0	-1.0	-1.0	-1.0	-1.0	-1.0	-1.0	-1.0	-1.0	-1.0	-1.0	-1.0	-1.0	-1.0	-1.0
60256.0	2022-10-04 10:50:17	2022-10-04 11:02:08	8.0	56	12.0	1.0	Tuesday	48.5169	9.0536	1.0	22.0	2.0	3.0	4.0	2.0	2022-10-04 11:00:38	2022-10-04 11:02:07	100	89	1	-1.0	10.0	74.0	10.0	72.0	12.0	92.0	0.0	68.0	25.0	74.0	16.0	67.0	1.0	83.0	4.0	79.0	17.0	75.0	79.0	83.0	89.0	0.0	0.0	23.0	0.0	25.0	6.8	67.0
60256.0	2022-10-04 13:32:25	2022-10-04 13:31:05	8.0	57	12.0	2.0	-1.0	48767	9.1827	1.0	22.0	2.0	3.0	4.0	2.0	2022-10-04 13:30:00	2022-10-04 13:31:04	100	64	1	-1.0	6.0	78.0	14.0	75.0	15.0	85.0	0.0	78.0	8.0	77.0	14.0	72.0	0.0	67.0	6.0	77.0	33.0	81.0	73.0	60.0	86.0	1.0	2.0	25.0	0.0	53.0	-1.0	-1.0
60256.0	2022-10-04 16:16:31	2022-10-04 16:21:32	8.0	58	12.0	3.0	Tuesday	50.1169	8.6837	1.0	22.0	2.0	3.0	4.0	2.0	2022-10-04 16:19:23	2022-10-04 16:21:31	100	127	1	-1.0	15.0	75.0	9.0	76.0	11.0	74.0	4.0	88.0	17.0	75.0	13.0	69.0	9.0	70.0	15.0	78.0	21.0	80.0	65.0	78.0	84.0	0.0	0.0	0.0	0.0	43.0	-1.0	-1.0
60256.0	2022-10-04 19:34:23	2022-10-04 19:35:44	8.0	59	12.0	4.0	Tuesday	48767	9.1827	1.0	22.0	2.0	3.0	4.0	2.0	2022-10-04 19:34:36	2022-10-04 19:35:43	100	66	1	-1.0	0.0	80.0	8.0	85.0	9.0	79.0	0.0	81.0	0.0	74.0	12.0	67.0	19.0	77.0	0.0	77.0	10.0	78.0	80.0	74.0	78.0	0.0	0.0	28.0	0.0	14.0	-1.0	-1.0
60256.0	2022-10-04 22:07:41	2022-10-04 22:40:29	8.0	60	12.0	5.0	Tuesday	48767	9.1827	1.0	22.0	2.0	3.0	4.0	2.0	2022-10-04 22:38:21	2022-10-04 22:40:28	100	126	1	-1.0	13.0	72.0	11.0	77.0	10.0	68.0	0.0	80.0	42.0	78.0	15.0	73.0	37.0	57.0	0.0	80.0	18.0	79.0	77.0	60.0	84.0	0.0	0.0	17.0	0.0	32.0	-1.0	-1.0
60256.0	2022-10-05 10:15:30	2022-10-05 10:22:14	8.0	61	13.0	1.0	Wednesday	48767	9.1827	1.0	22.0	2.0	3.0	4.0	2.0	2022-10-05 10:20:44	2022-10-05 10:22:12	100	88	1	-1.0	0.0	75.0	2.0	73.0	17.0	77.0	0.0	18.0	0.0	62.0	29.0	62.0	0.0	65.0	0.0	76.0	30.0	83.0	76.0	31.0	81.0	0.0	0.0	33.0	0.0	16.0	8.5	62.0
60256.0	2022-10-05 12:15:44	2022-10-05 12:19:09	8.0	62	13.0	2.0	Wednesday	48.4785	9.1901	1.0	22.0	2.0	3.0	4.0	2.0	2022-10-05 12:16:36	2022-10-05 12:19:08	100	152	1	-1.0	2.0	77.0	6.0	83.0	13.0	74.0	0.0	22.0	35.0	90.0	14.0	75.0	0.0	82.0	0.0	79.0	18.0	81.0	64.0	90.0	82.0	0.0	0.0	36.0	0.0	33.0	-1.0	-1.0
60256.0	2022-10-05 15:50:58	2022-10-05 16:02:23	8.0	63	13.0	3.0	Wednesday	48767	9.1827	1.0	22.0	2.0	3.0	4.0	2.0	2022-10-05 16:00:25	2022-10-05 16:02:22	100	116	1	-1.0	4.0	70.0	14.0	73.0	19.0	75.0	0.0	73.0	35.0	77.0	24.0	76.0	0.0	73.0	5.0	81.0	17.0	75.0	64.0	61.0	84.0	1.0	0.0	21.0	17.0	30.0	-1.0	-1.0
60256.0	2022-10-05 18:36:32	2022-10-05 18:55:09	8.0	64	13.0	4.0	Wednesday	49.5363	8.0693	1.0	22.0	2.0	3.0	4.0	2.0	2022-10-05 18:54:06	2022-10-05 18:55:08	100	61	1	-1.0	15.0	79.0	10.0	81.0	15.0	81.0	0.0	82.0	25.0	80.0	12.0	75.0	6.0	73.0	0.0	81.0	0.0	85.0	82.0	75.0	83.0	0.0	0.0	0.0	0.0	13.0	-1.0	-1.0
60256.0	2022-10-05 22:35:27	2022-10-05 22:39:48	8.0	65	13.0	5.0	Wednesday	48767	9.1827	1.0	22.0	2.0	3.0	4.0	2.0	2022-10-05 22:38:44	2022-10-05 22:39:47	100	62	1	-1.0	1.0	70.0	20.0	67.0	9.0	77.0	0.0	86.0	25.0	70.0	19.0	71.0	26.0	69.0	29.0	78.0	39.0	78.0	70.0	72.0	87.0	0.0	0.0	81.0	0.0	49.0	-1.0	-1.0
60256.0	2022-10-06 11:09:58	2022-10-06 11:15:00	8.0	66	14.0	1.0	Thursday	48.4785	9.1901	1.0	22.0	2.0	3.0	4.0	2.0	2022-10-06 11:12:46	2022-10-06 11:15:01	100	135	1	-1.0	5.0	67.0	50.0	20.0	28.0	73.0	0.0	24.0	23.0	74.0	28.0	67.0	15.0	72.0	11.0	70.0	51.0	79.0	60.0	50.0	74.0	0.0	0.0	74.0	0.0	60.0	10.0	68.0
60256.0	2022-10-06 12:24:28	2022-10-06 12:46:42	8.0	67	14.0	2.0	Thursday	48.4785	9.1901	1.0	22.0	2.0	3.0	4.0	2.0	2022-10-06 12:45:42	2022-10-06 12:46:41	100	59	1	-1.0	4.0	75.0	6.0	80.0	14.0	79.0	0.0	75.0	19.0	75.0	27.0	62.0	2.0	66.0	2.0	70.0	37.0	75.0	65.0	81.0	81.0	22.0	0.0	49.0	0.0	49.0	-1.0	-1.0
60256.0	2022-10-06 15:05:38	2022-10-06 15:05:54	8.0	68	14.0	3.0	-1.0	48.4785	9.1901	1.0	22.0	2.0	3.0	4.0	2.0	2022-10-06 15:04:47	2022-10-06 15:05:52	100	65	1	-1.0	20.0	73.0	10.0	74.0	20.0	80.0	0.0	81.0	32.0	69.0	20.0	77.0	1.0	72.0	11.0	79.0	37.0	69.0	58.0	62.0	83.0	23.0	0.0	32.0	0.0	30.0	-1.0	-1.0
60256.0	2022-10-06 19:30:50	2022-10-06 19:34:36	8.0	69	14.0	4.0	Thursday	52.5363	13.4169	1.0	22.0	2.0	3.0	4.0	2.0	2022-10-06 19:32:40	2022-10-06 19:34:34	100	114	1	-1.0	23.0	75.0	9.0	73.0	74.0	93.0	0.0	78.0	16.0	94.0	21.0	71.0	12.0	70.0	3.0	73.0	36.0	79.0	75.0	65.0	85.0	0.0	0.0	29.0	0.0	40.0	-1.0	-1.0
60256.0	2022-10-06 21:49:00	2022-10-06 22:19:24	8.0	70	14.0	5.0	Thursday	48.4785	9.1901	1.0	22.0	2.0	3.0	4.0	2.0	2022-10-06 22:17:13	2022-10-06 22:19:22	100	129	1	-1.0	10.0	78.0	17.0	73.0	15.0	70.0	18.0	74.0	12.0	75.0	12.0	64.0	20.0	65.0	14.0	68.0	25.0	73.0	50.0	65.0	86.0	0.0	3.0	22.0	0.0	49.0	-1.0	-1.0
60256.0	2022-10-07 11:02:45	2022-10-07 10:54:09	8.0	71	15.0	1.0	Friday	48.4785	9.1901	1.0	22.0	2.0	3.0	4.0	2.0	2022-10-07 10:52:31	2022-10-07 10:54:07	100	96	1	-1.0	16.0	66.0	21.0	67.0	26.0	70.0	19.0	50.0	42.0	72.0	15.0	64.0	19.0	69.0	9.0	62.0	30.0	78.0	61.0	50.0	76.0	25.0	0.0	40.0	1.0	65.0	8.5	63.0
60256.0	2022-10-07 12:35:23	2022-10-07 12:28:51	8.0	72	15.0	2.0	-1.0	48.4785	9.1901	1.0	22.0	2.0	3.0	4.0	2.0	2022-10-07 12:26:31	2022-10-07 12:28:50	100	138	1	-1.0	16.0	72.0	25.0	66.0	18.0	74.0	3.0	37.0	17.0	65.0	28.0	65.0	12.0	69.0	18.0	74.0	35.0	68.0	50.0	50.0	69.0	32.0	70.0	65.0	0.0	64.0	-1.0	-1.0
60256.0	2022-10-07 16:12:11	2022-10-07 16:04:54	8.0	73	15.0	3.0	-1.0	48.4785	9.1901	1.0	22.0	2.0	3.0	4.0	2.0	2022-10-07 16:03:42	2022-10-07 16:04:53	100	71	1	-1.0	7.0	77.0	10.0	68.0	7.0	68.0	6.0	26.0	21.0	61.0	27.0	60.0	3.0	61.0	3.0	68.0	77.0	79.0	50.0	50.0	74.0	32.0	0.0	49.0	0.0	67.0	-1.0	-1.0
60256.0	2022-10-07 19:31:05	2022-10-07 20:10:27	8.0	74	15.0	4.0	Friday	48.5271	9.0705	1.0	22.0	2.0	3.0	4.0	2.0	2022-10-07 20:09:14	2022-10-07 20:10:25	100	70	1	-1.0	67.0	64.0	19.0	68.0	36.0	75.0	0.0	84.0	35.0	67.0	18.0	74.0	8.0	75.0	28.0	75.0	19.0	70.0	50.0	68.0	69.0	0.0	0.0	16.0	0.0	32.0	-1.0	-1.0
60256.0	2022-10-07 21:41:52	2022-10-07 21:42:44	8.0	75	15.0	5.0	-1.0	54.0868	12.1308	1.0	22.0	2.0	3.0	4.0	2.0	2022-10-07 21:40:28	2022-10-07 21:42:43	100	134	1	-1.0	14.0	66.0	25.0	67.0	12.0	64.0	0.0	64.0	14.0	69.0	15.0	67.0	14.0	68.0	7.0	73.0	31.0	63.0	34.0	50.0	81.0	50.0	17.0	49.0	0.0	58.0	-1.0	-1.0
60256.0	2022-10-08 10:43:12	2022-10-08 11:25:30	8.0	76	16.0	1.0	Saturday	48767	9.1827	1.0	22.0	2.0	3.0	4.0	2.0	2022-10-08 11:23:12	2022-10-08 11:25:29	100	136	1	-1.0	12.0	73.0	15.0	64.0	16.0	72.0	0.0	99.0	31.0	71.0	12.0	67.0	0.0	77.0	0.0	75.0	6.0	64.0	70.0	68.0	66.0	0.0	1.0	35.0	0.0	4.0	8.0	68.0
60256.0	2022-10-08 12:23:51	2022-10-08 12:43:25	8.0	77	16.0	2.0	Saturday	48767	9.1827	1.0	22.0	2.0	3.0	4.0	2.0	2022-10-08 12:42:03	2022-10-08 12:43:25	100	82	1	-1.0	6.0	100.0	10.0	70.0	7.0	85.0	0.0	100.0	29.0	89.0	19.0	73.0	12.0	77.0	0.0	76.0	9.0	90.0	90.0	81.0	86.0	0.0	0.0	25.0	0.0	2.0	-1.0	-1.0
60256.0	2022-10-08 15:44:47	2022-10-08 15:46:48	8.0	78	16.0	3.0	-1.0	48767	9.1827	1.0	22.0	2.0	3.0	4.0	2.0	2022-10-08 15:40:18	2022-10-08 15:46:40	100	382	1	-1.0	3.0	67.0	11.0	75.0	15.0	84.0	0.0	100.0	14.0	94.0	6.0	65.0	11.0	81.0	6.0	76.0	10.0	77.0	80.0	89.0	85.0	0.0	0.0	49.0	0.0	13.0	-1.0	-1.0
60256.0	2022-10-08 18:27:31	2022-10-08 18:50:18	8.0	79	16.0	4.0	Saturday	48767	9.1827	1.0	22.0	2.0	3.0	4.0	2.0	2022-10-08 18:49:20	2022-10-08 18:50:17	100	57	1	-1.0	1.0	85.0	9.0	85.0	9.0	80.0	0.0	100.0	20.0	88.0	9.0	84.0	4.0	80.0	11.0	80.0	16.0	84.0	86.0	100.0	89.0	0.0	0.0	21.0	0.0	0.0	-1.0	-1.0
60256.0	2022-10-08 22:11:33	2022-10-08 22:26:05	8.0	80	16.0	5.0	Saturday	48767	9.1827	1.0	22.0	2.0	3.0	4.0	2.0	2022-10-08 22:24:05	2022-10-08 22:26:05	100	119	1	-1.0	10.0	84.0	6.0	83.0	0.0	80.0	0.0	100.0	31.0	84.0	13.0	81.0	6.0	88.0	0.0	79.0	17.0	89.0	76.0	97.0	92.0	0.0	0.0	68.0	0.0	0.0	-1.0	-1.0
60256.0	2022-10-09 11:23:49	2022-10-09 11:33:40	8.0	81	17.0	1.0	Sunday	48767	9.1827	1.0	22.0	2.0	3.0	4.0	2.0	2022-10-09 11:31:24	2022-10-09 11:33:38	100	134	1	-1.0	18.0	82.0	14.0	78.0	18.0	84.0	9.0	100.0	80.0	73.0	15.0	70.0	61.0	50.0	10.0	77.0	13.0	87.0	65.0	83.0	89.0	0.0	0.0	34.0	0.0	10.0	3.9	31.0
60256.0	2022-10-09 12:39:06	2022-10-09 12:52:49	8.0	82	17.0	2.0	Sunday	48767	9.1827	1.0	22.0	2.0	3.0	4.0	2.0	2022-10-09 12:51:36	2022-10-09 12:52:48	100	71	1	-1.0	9.0	80.0	10.0	73.0	14.0	82.0	0.0	98.0	26.0	75.0	17.0	81.0	19.0	75.0	7.0	73.0	2.0	76.0	81.0	50.0	76.0	0.0	0.0	29.0	1.0	19.0	-1.0	-1.0
60256.0	2022-10-09 15:42:47	2022-10-09 15:45:26	8.0	83	17.0	3.0	Sunday	48.4785	9.1901	1.0	22.0	2.0	3.0	4.0	2.0	2022-10-09 15:44:07	2022-10-09 15:45:25	100	77	1	-1.0	12.0	74.0	11.0	80.0	19.0	75.0	10.0	31.0	0.0	66.0	17.0	60.0	43.0	59.0	12.0	68.0	50.0	78.0	50.0	22.0	83.0	0.0	0.0	17.0	0.0	33.0	-1.0	-1.0
60256.0	2022-10-09 19:43:52	2022-10-09 19:49:04	8.0	84	17.0	4.0	Sunday	48767	9.1827	1.0	22.0	2.0	3.0	4.0	2.0	2022-10-09 19:47:32	2022-10-09 19:49:02	100	90	1	-1.0	9.0	72.0	13.0	69.0	11.0	73.0	0.0	8.0	0.0	73.0	13.0	76.0	27.0	36.0	7.0	74.0	9.0	79.0	36.0	65.0	78.0	22.0	0.0	23.0	0.0	49.0	-1.0	-1.0
60256.0	2022-10-09 21:57:22	2022-10-09 22:45:41	8.0	85	17.0	5.0	Sunday	50.7923	8.9241	1.0	22.0	2.0	3.0	4.0	2.0	2022-10-09 22:43:05	2022-10-09 22:45:39	100	154	1	-1.0	4.0	90.0	9.0	66.0	12.0	89.0	0.0	100.0	0.0	83.0	13.0	72.0	0.0	67.0	36.0	71.0	31.0	78.0	58.0	14.0	90.0	31.0	0.0	0.0	60.0	9.0	-1.0	-1.0
60256.0	2022-10-10 09:50:49	2022-10-10 10:56:43	8.0	86	18.0	1.0	Monday	50.7923	8.9241	1.0	22.0	2.0	3.0	4.0	2.0	2022-10-10 10:55:03	2022-10-10 10:56:41	100	98	1	-1.0	8.0	83.0	10.0	62.0	6.0	78.0	0.0	30.0	1.0	72.0	16.0	70.0	15.0	68.0	7.0	69.0	10.0	74.0	62.0	25.0	79.0	1.0	0.0	15.0	0.0	11.0	9.0	73.0
60256.0	2022-10-10 14:00:29	2022-10-10 14:12:37	8.0	87	18.0	2.0	Monday	50.7923	8.9241	1.0	22.0	2.0	3.0	4.0	2.0	2022-10-10 14:11:24	2022-10-10 14:12:36	100	71	1	-1.0	20.0	80.0	12.0	70.0	13.0	62.0	0.0	18.0	33.0	77.0	17.0	66.0	13.0	75.0	7.0	73.0	41.0	79.0	75.0	78.0	86.0	0.0	0.0	30.0	0.0	17.0	-1.0	-1.0
60256.0	2022-10-10 15:53:01	2022-10-10 16:35:33	8.0	88	18.0	3.0	Monday	50.7923	8.9241	1.0	22.0	2.0	3.0	4.0	2.0	2022-10-10 16:34:29	2022-10-10 16:35:30	100	60	1	-1.0	9.0	75.0	12.0	65.0	17.0	73.0	0.0	16.0	33.0	70.0	9.0	64.0	15.0	62.0	18.0	72.0	10.0	69.0	68.0	60.0	78.0	1.0	1.0	49.0	0.0	15.0	-1.0	-1.0
60256.0	2022-10-10 19:32:46	2022-10-10 19:58:41	8.0	89	18.0	4.0	Monday	50.7923	8.9241	1.0	22.0	2.0	3.0	4.0	2.0	2022-10-10 19:57:23	2022-10-10 19:58:39	100	76	1	-1.0	19.0	70.0	18.0	61.0	33.0	65.0	0.0	50.0	12.0	50.0	60.0	24.0	37.0	58.0	16.0	70.0	60.0	71.0	59.0	13.0	69.0	0.0	1.0	16.0	0.0	14.0	-1.0	-1.0
60256.0	2022-10-10 22:12:19	2022-10-10 22:18:42	8.0	90	18.0	5.0	Monday	50.7923	8.9241	1.0	22.0	2.0	3.0	4.0	2.0	2022-10-10 22:17:15	2022-10-10 22:18:40	100	85	1	-1.0	33.0	68.0	20.0	64.0	18.0	70.0	2.0	68.0	15.0	59.0	58.0	28.0	33.0	67.0	15.0	61.0	34.0	73.0	41.0	36.0	77.0	22.0	0.0	6.0	0.0	19.0	-1.0	-1.0
60256.0	2022-10-11 10:34:38	2022-10-11 10:40:31	8.0	91	19.0	1.0	Tuesday	48767	9.1827	1.0	22.0	2.0	3.0	4.0	2.0	2022-10-11 10:38:35	2022-10-11 10:40:30	100	114	1	-1.0	34.0	64.0	14.0	63.0	31.0	63.0	26.0	15.0	35.0	58.0	26.0	39.0	38.0	61.0	23.0	65.0	59.0	69.0	39.0	50.0	76.0	20.0	30.0	50.0	50.0	19.0	9.2	50.0
60256.0	2022-10-11 13:37:35	2022-10-11 13:43:22	8.0	92	19.0	2.0	Tuesday	50.7923	8.9241	1.0	22.0	2.0	3.0	4.0	2.0	2022-10-11 13:42:10	2022-10-11 13:43:21	100	70	1	-1.0	11.0	65.0	22.0	50.0	22.0	60.0	21.0	37.0	38.0	50.0	12.0	41.0	39.0	50.0	50.0	71.0	66.0	74.0	50.0	26.0	83.0	42.0	11.0	37.0	0.0	49.0	-1.0	-1.0
60256.0	2022-10-11 15:47:17	2022-10-11 15:49:39	8.0	93	19.0	3.0	Tuesday	50.7923	8.9241	1.0	22.0	2.0	3.0	4.0	2.0	2022-10-11 15:47:34	2022-10-11 15:49:38	100	123	1	-1.0	30.0	62.0	19.0	60.0	31.0	64.0	3.0	33.0	31.0	59.0	41.0	60.0	37.0	61.0	38.0	63.0	40.0	68.0	50.0	50.0	69.0	19.0	0.0	12.0	0.0	17.0	-1.0	-1.0
60256.0	2022-10-11 19:12:48	2022-10-11 19:14:56	8.0	94	19.0	4.0	Tuesday	48767	9.1827	1.0	22.0	2.0	3.0	4.0	2.0	2022-10-11 19:13:33	2022-10-11 19:14:54	100	81	1	-1.0	18.0	76.0	12.0	76.0	13.0	77.0	0.0	94.0	11.0	63.0	24.0	70.0	90.0	23.0	9.0	70.0	19.0	74.0	79.0	87.0	83.0	0.0	0.0	21.0	0.0	25.0	-1.0	-1.0
60256.0	2022-10-11 21:53:42	2022-10-11 22:02:26	8.0	95	19.0	5.0	Tuesday	48767	9.1827	1.0	22.0	2.0	3.0	4.0	2.0	2022-10-11 22:00:58	2022-10-11 22:02:25	100	86	1	-1.0	29.0	71.0	21.0	67.0	11.0	66.0	0.0	97.0	40.0	65.0	23.0	68.0	84.0	19.0	18.0	75.0	14.0	77.0	73.0	68.0	80.0	3.0	0.0	29.0	0.0	23.0	-1.0	-1.0
60256.0	2022-10-12 10:15:35	2022-10-12 10:42:38	8.0	96	20.0	1.0	Wednesday	50.7996	8.7669	1.0	22.0	2.0	3.0	4.0	2.0	2022-10-12 10:40:59	2022-10-12 10:42:36	100	97	1	-1.0	17.0	65.0	16.0	68.0	23.0	59.0	0.0	38.0	35.0	69.0	26.0	65.0	18.0	59.0	25.0	65.0	33.0	77.0	50.0	28.0	84.0	4.0	15.0	23.0	0.0	12.0	8.6	70.0
60256.0	2022-10-12 12:46:17	2022-10-12 12:56:26	8.0	97	20.0	2.0	Wednesday	50.7996	8.7669	1.0	22.0	2.0	3.0	4.0	2.0	2022-10-12 12:55:14	2022-10-12 12:56:25	100	71	1	-1.0	16.0	73.0	17.0	69.0	9.0	67.0	15.0	12.0	12.0	72.0	19.0	64.0	12.0	70.0	17.0	75.0	24.0	70.0	64.0	50.0	76.0	0.0	0.0	29.0	0.0	17.0	-1.0	-1.0
60256.0	2022-10-12 16:40:30	2022-10-12 17:35:24	8.0	98	20.0	3.0	Wednesday	50.1288	8.7034	1.0	22.0	2.0	3.0	4.0	2.0	2022-10-12 17:33:07	2022-10-12 17:35:22	100	135	1	-1.0	13.0	65.0	15.0	68.0	27.0	64.0	0.0	61.0	59.0	66.0	29.0	26.0	3.0	70.0	19.0	68.0	70.0	73.0	67.0	68.0	86.0	31.0	0.0	27.0	0.0	22.0	-1.0	-1.0
60256.0	2022-10-12 19:49:59	2022-10-12 19:52:21	8.0	99	20.0	4.0	Wednesday	50.1288	8.7034	1.0	22.0	2.0	3.0	4.0	2.0	2022-10-12 19:50:31	2022-10-12 19:52:18	100	107	1	-1.0	24.0	69.0	20.0	65.0	13.0	67.0	8.0	77.0	30.0	64.0	34.0	60.0	31.0	48.0	64.0	73.0	58.0	77.0	65.0	50.0	81.0	0.0	7.0	49.0	0.0	19.0	-1.0	-1.0
60256.0	2022-10-12 21:36:34	2022-10-12 22:01:40	8.0	100	20.0	5.0	Wednesday	50.1288	8.7034	1.0	22.0	2.0	3.0	4.0	2.0	2022-10-12 21:59:29	2022-10-12 22:01:38	100	129	1	-1.0	11.0	62.0	17.0	73.0	14.0	67.0	0.0	86.0	33.0	60.0	10.0	65.0	18.0	64.0	16.0	70.0	21.0	64.0	68.0	65.0	81.0	0.0	0.0	31.0	0.0	20.0	-1.0	-1.0
60256.0	2022-10-13 10:38:57	2022-10-13 11:52:55	8.0	101	21.0	1.0	Thursday	50.7996	8.7669	1.0	22.0	2.0	3.0	4.0	2.0	2022-10-13 11:51:26	2022-10-13 11:52:54	100	87	1	-1.0	32.0	77.0	22.0	63.0	66.0	50.0	0.0	50.0	28.0	48.0	28.0	25.0	50.0	38.0	20.0	58.0	60.0	62.0	50.0	23.0	80.0	0.0	0.0	36.0	1.0	7.0	6.3	50.0
60256.0	2022-10-13 13:12:31	2022-10-13 13:08:01	8.0	102	21.0	2.0	-1.0	50.0027	8.2788	1.0	22.0	2.0	3.0	4.0	2.0	2022-10-13 13:06:39	2022-10-13 13:08:00	100	81	1	-1.0	14.0	64.0	11.0	69.0	23.0	64.0	0.0	50.0	50.0	32.0	34.0	62.0	26.0	68.0	19.0	69.0	40.0	72.0	62.0	65.0	82.0	0.0	0.0	27.0	0.0	19.0	-1.0	-1.0
60256.0	2022-10-13 16:31:00	2022-10-13 16:49:52	8.0	103	21.0	3.0	Thursday	50.1021	8.5381	1.0	22.0	2.0	3.0	4.0	2.0	2022-10-13 16:48:00	2022-10-13 16:49:50	100	110	1	-1.0	4.0	68.0	18.0	50.0	7.0	64.0	0.0	20.0	7.0	71.0	30.0	32.0	17.0	50.0	83.0	68.0	63.0	67.0	37.0	30.0	77.0	23.0	0.0	20.0	15.0	49.0	-1.0	-1.0
60256.0	2022-10-13 18:52:41	2022-10-13 19:50:36	8.0	104	21.0	4.0	Thursday	50.7996	8.7669	1.0	22.0	2.0	3.0	4.0	2.0	2022-10-13 19:49:25	2022-10-13 19:50:36	100	70	1	-1.0	16.0	69.0	7.0	69.0	20.0	69.0	0.0	8.0	51.0	59.0	23.0	60.0	13.0	63.0	50.0	66.0	50.0	62.0	38.0	50.0	79.0	23.0	1.0	62.0	0.0	66.0	-1.0	-1.0
60256.0	2022-10-13 22:36:34	2022-10-13 22:40:57	8.0	105	21.0	5.0	Thursday	50.7996	8.7669	1.0	22.0	2.0	3.0	4.0	2.0	2022-10-13 22:39:52	2022-10-13 22:40:56	100	64	1	-1.0	20.0	68.0	23.0	62.0	10.0	63.0	0.0	8.0	50.0	50.0	31.0	64.0	14.0	63.0	31.0	62.0	35.0	75.0	50.0	50.0	80.0	26.0	0.0	27.0	22.0	49.0	-1.0	-1.0
60079.0	2022-09-16 08:05:31	2022-09-16 09:13:11	10.0	1	1.0	1.0	Friday	50.8203	8.7532	1.0	25.0	2.0	2.0	5.0	2.0	2022-09-16 08:06:02	2022-09-16 08:12:28	100	385	1	-1.0	0.0	100.0	4.0	49.0	5.0	100.0	0.0	100.0	0.0	100.0	27.0	48.0	0.0	100.0	0.0	100.0	0.0	97.0	100.0	62.0	100.0	0.0	0.0	0.0	0.0	0.0	8.0	83.0
60079.0	2022-09-16 11:35:32	2022-09-16 11:48:41	10.0	2	1.0	2.0	Friday	48767	9.1827	1.0	25.0	2.0	2.0	5.0	2.0	2022-09-16 11:46:10	2022-09-16 11:48:36	100	146	1	-1.0	18.0	100.0	10.0	68.0	23.0	89.0	0.0	86.0	11.0	88.0	0.0	75.0	6.0	68.0	13.0	63.0	36.0	66.0	74.0	51.0	87.0	0.0	10.0	31.0	0.0	0.0	-1.0	-1.0
60079.0	2022-09-16 14:30:57	2022-09-16 15:00:33	10.0	3	1.0	3.0	Friday	48767	9.1827	1.0	25.0	2.0	2.0	5.0	2.0	2022-09-16 14:58:17	2022-09-16 15:00:30	100	133	1	-1.0	1.0	83.0	34.0	69.0	32.0	78.0	0.0	59.0	17.0	77.0	0.0	50.0	0.0	85.0	6.0	80.0	21.0	100.0	68.0	60.0	87.0	0.0	14.0	55.0	1.0	0.0	-1.0	-1.0
60079.0	2022-09-16 17:07:52	2022-09-16 17:13:40	10.0	4	1.0	4.0	Friday	48767	9.1827	1.0	25.0	2.0	2.0	5.0	2.0	2022-09-16 17:10:34	2022-09-16 17:13:36	100	182	1	-1.0	4.0	93.0	0.0	70.0	22.0	100.0	0.0	11.0	0.0	100.0	0.0	62.0	2.0	74.0	6.0	82.0	58.0	96.0	72.0	38.0	99.0	0.0	0.0	36.0	0.0	0.0	-1.0	-1.0
60079.0	2022-09-16 21:06:59	2022-09-16 21:34:47	10.0	5	1.0	5.0	Friday	50.5866	8.6771	1.0	25.0	2.0	2.0	5.0	2.0	2022-09-16 21:30:26	2022-09-16 21:34:43	100	257	1	-1.0	30.0	93.0	51.0	58.0	28.0	89.0	0.0	100.0	18.0	83.0	14.0	75.0	11.0	73.0	22.0	68.0	26.0	95.0	82.0	56.0	95.0	0.0	1.0	11.0	0.0	1.0	-1.0	-1.0
60079.0	2022-09-17 08:30:35	2022-09-17 08:39:41	10.0	6	2.0	1.0	Saturday	50.5866	8.6771	1.0	25.0	2.0	2.0	5.0	2.0	2022-09-17 08:34:11	2022-09-17 08:39:34	100	323	1	-1.0	0.0	81.0	18.0	63.0	18.0	72.0	0.0	50.0	0.0	75.0	3.0	72.0	18.0	69.0	24.0	59.0	20.0	87.0	59.0	30.0	85.0	0.0	0.0	2.0	0.0	0.0	5.5	42.0
60079.0	2022-09-17 11:50:13	2022-09-17 11:56:58	10.0	7	2.0	2.0	Saturday	50.5866	8.6771	1.0	25.0	2.0	2.0	5.0	2.0	2022-09-17 11:51:06	2022-09-17 11:56:55	100	348	1	-1.0	0.0	93.0	4.0	63.0	61.0	91.0	0.0	100.0	0.0	98.0	2.0	63.0	14.0	87.0	0.0	65.0	32.0	96.0	77.0	66.0	97.0	0.0	1.0	7.0	0.0	0.0	-1.0	-1.0
60079.0	2022-09-17 14:52:34	2022-09-17 15:12:16	10.0	8	2.0	3.0	Saturday	50.5866	8.6771	1.0	25.0	2.0	2.0	5.0	2.0	2022-09-17 15:08:46	2022-09-17 15:12:13	100	207	1	-1.0	23.0	88.0	22.0	63.0	37.0	66.0	0.0	100.0	2.0	81.0	0.0	32.0	20.0	60.0	6.0	80.0	54.0	75.0	70.0	42.0	91.0	0.0	0.0	2.0	0.0	0.0	-1.0	-1.0
60079.0	2022-09-17 16:29:58	2022-09-17 16:49:38	10.0	9	2.0	4.0	Saturday	50.5866	8.6771	1.0	25.0	2.0	2.0	5.0	2.0	2022-09-17 16:47:12	2022-09-17 16:49:35	100	143	1	-1.0	0.0	100.0	0.0	73.0	49.0	63.0	0.0	8.0	0.0	85.0	29.0	63.0	0.0	78.0	3.0	65.0	58.0	100.0	62.0	36.0	94.0	0.0	0.0	4.0	0.0	0.0	-1.0	-1.0
60079.0	2022-09-17 20:16:28	2022-09-17 20:18:13	10.0	10	2.0	5.0	Saturday	48.9673	8.3128	1.0	25.0	2.0	2.0	5.0	2.0	2022-09-17 20:16:39	2022-09-17 20:18:10	100	90	1	-1.0	0.0	95.0	0.0	100.0	27.0	100.0	0.0	84.0	0.0	100.0	0.0	69.0	0.0	100.0	0.0	91.0	5.0	86.0	79.0	60.0	98.0	0.0	0.0	4.0	0.0	0.0	-1.0	-1.0
60079.0	2022-09-18 08:25:38	2022-09-18 08:30:07	10.0	11	3.0	1.0	Sunday	50.5866	8.6771	1.0	25.0	2.0	2.0	5.0	2.0	2022-09-18 08:27:26	2022-09-18 08:30:04	100	158	1	-1.0	0.0	100.0	2.0	64.0	20.0	71.0	0.0	50.0	0.0	84.0	11.0	67.0	0.0	89.0	0.0	59.0	4.0	100.0	74.0	22.0	95.0	0.0	0.0	3.0	0.0	0.0	6.5	76.0
60079.0	2022-09-18 11:53:04	2022-09-18 11:54:43	10.0	12	3.0	2.0	Sunday	50.5866	8.6771	1.0	25.0	2.0	2.0	5.0	2.0	2022-09-18 11:53:13	2022-09-18 11:54:41	100	87	1	-1.0	0.0	100.0	12.0	63.0	17.0	66.0	0.0	50.0	0.0	84.0	0.0	84.0	0.0	80.0	0.0	77.0	35.0	100.0	71.0	44.0	94.0	0.0	0.0	4.0	0.0	0.0	-1.0	-1.0
60079.0	2022-09-18 14:06:34	2022-09-18 14:14:09	10.0	13	3.0	3.0	Sunday	50.5866	8.6771	1.0	25.0	2.0	2.0	5.0	2.0	2022-09-18 14:08:12	2022-09-18 14:14:08	100	355	1	-1.0	0.0	100.0	10.0	58.0	38.0	80.0	0.0	88.0	1.0	75.0	7.0	89.0	0.0	87.0	0.0	80.0	31.0	92.0	75.0	43.0	95.0	0.0	0.0	17.0	0.0	0.0	-1.0	-1.0
60079.0	2022-09-18 18:02:30	2022-09-18 18:11:13	10.0	14	3.0	4.0	Sunday	50.5866	8.6771	1.0	25.0	2.0	2.0	5.0	2.0	2022-09-18 18:09:31	2022-09-18 18:11:11	100	100	1	-1.0	5.0	97.0	0.0	66.0	33.0	82.0	0.0	100.0	0.0	92.0	8.0	52.0	0.0	100.0	0.0	74.0	23.0	91.0	97.0	82.0	98.0	0.0	0.0	29.0	0.0	0.0	-1.0	-1.0
60079.0	2022-09-18 21:13:19	2022-09-18 21:16:06	10.0	15	3.0	5.0	Sunday	50.8203	8.7532	1.0	25.0	2.0	2.0	5.0	2.0	2022-09-18 21:13:36	2022-09-18 21:16:04	100	148	1	-1.0	0.0	100.0	24.0	73.0	25.0	80.0	0.0	100.0	0.0	71.0	18.0	62.0	0.0	67.0	0.0	70.0	5.0	100.0	93.0	42.0	99.0	0.0	0.0	0.0	0.0	0.0	-1.0	-1.0
60079.0	2022-09-19 07:41:34	2022-09-19 07:51:27	10.0	16	4.0	1.0	Monday	50.8203	8.7532	1.0	25.0	2.0	2.0	5.0	2.0	2022-09-19 07:47:56	2022-09-19 07:51:25	100	208	1	-1.0	0.0	100.0	0.0	85.0	15.0	78.0	0.0	100.0	0.0	100.0	25.0	78.0	0.0	98.0	4.0	71.0	25.0	100.0	94.0	24.0	97.0	0.0	0.0	0.0	0.0	0.0	8.0	92.0
60079.0	2022-09-19 11:09:11	2022-09-19 11:13:24	10.0	17	4.0	2.0	Monday	50.5866	8.6771	1.0	25.0	2.0	2.0	5.0	2.0	2022-09-19 11:09:46	2022-09-19 11:13:22	100	215	1	-1.0	33.0	88.0	27.0	67.0	60.0	98.0	0.0	100.0	2.0	85.0	0.0	70.0	15.0	68.0	24.0	63.0	60.0	90.0	59.0	36.0	97.0	0.0	0.0	60.0	2.0	0.0	-1.0	-1.0
60079.0	2022-09-19 15:08:39	2022-09-19 15:17:41	10.0	18	4.0	3.0	Monday	48767	9.1827	1.0	25.0	2.0	2.0	5.0	2.0	2022-09-19 15:15:12	2022-09-19 15:17:37	100	145	1	-1.0	0.0	96.0	26.0	61.0	66.0	85.0	0.0	58.0	4.0	91.0	11.0	77.0	0.0	61.0	25.0	70.0	58.0	88.0	59.0	38.0	91.0	0.0	0.0	26.0	0.0	0.0	-1.0	-1.0
60079.0	2022-09-19 17:39:08	2022-09-19 17:42:24	10.0	19	4.0	4.0	Monday	48767	9.1827	1.0	25.0	2.0	2.0	5.0	2.0	2022-09-19 17:39:27	2022-09-19 17:42:17	100	169	1	-1.0	0.0	100.0	5.0	91.0	7.0	100.0	0.0	68.0	2.0	100.0	0.0	100.0	0.0	100.0	0.0	100.0	14.0	100.0	80.0	100.0	100.0	0.0	0.0	12.0	0.0	0.0	-1.0	-1.0
60079.0	2022-09-19 19:24:12	2022-09-19 19:28:15	10.0	20	4.0	5.0	Monday	50.8203	8.7532	1.0	25.0	2.0	2.0	5.0	2.0	2022-09-19 19:24:24	2022-09-19 19:28:10	100	226	1	-1.0	95.0	71.0	71.0	55.0	80.0	78.0	7.0	100.0	56.0	77.0	0.0	63.0	0.0	69.0	57.0	52.0	89.0	64.0	32.0	41.0	79.0	63.0	52.0	85.0	5.0	37.0	-1.0	-1.0
60079.0	2022-09-20 09:05:39	2022-09-20 09:16:20	10.0	21	5.0	1.0	Tuesday	50.5866	8.6771	1.0	25.0	2.0	2.0	5.0	2.0	2022-09-20 09:10:33	2022-09-20 09:16:12	100	339	1	-1.0	86.0	68.0	13.0	63.0	67.0	100.0	0.0	81.0	13.0	100.0	0.0	78.0	30.0	49.0	12.0	50.0	80.0	94.0	55.0	82.0	94.0	0.0	5.0	56.0	0.0	0.0	6.7	100.0
60079.0	2022-09-20 10:59:07	2022-09-20 11:21:51	10.0	22	5.0	2.0	Tuesday	50.7996	8.7669	1.0	25.0	2.0	2.0	5.0	2.0	2022-09-20 11:19:39	2022-09-20 11:21:49	100	129	1	-1.0	78.0	70.0	68.0	52.0	86.0	61.0	1.0	20.0	23.0	56.0	39.0	65.0	31.0	39.0	29.0	72.0	74.0	86.0	52.0	40.0	90.0	6.0	2.0	56.0	18.0	0.0	-1.0	-1.0
60079.0	2022-09-20 14:30:16	2022-09-20 14:31:58	10.0	23	5.0	3.0	Tuesday	50.5866	8.6771	1.0	25.0	2.0	2.0	5.0	2.0	2022-09-20 14:30:35	2022-09-20 14:31:57	100	81	1	-1.0	29.0	86.0	14.0	74.0	74.0	100.0	0.0	64.0	6.0	91.0	10.0	81.0	26.0	68.0	16.0	50.0	93.0	90.0	66.0	88.0	93.0	0.0	5.0	89.0	0.0	0.0	-1.0	-1.0
60079.0	2022-09-20 17:28:08	2022-09-20 17:29:56	10.0	24	5.0	4.0	Tuesday	50.1376	8.6776	1.0	25.0	2.0	2.0	5.0	2.0	2022-09-20 17:28:24	2022-09-20 17:29:55	100	90	1	-1.0	32.0	85.0	11.0	93.0	58.0	100.0	0.0	100.0	0.0	100.0	0.0	87.0	37.0	69.0	0.0	77.0	61.0	89.0	78.0	97.0	98.0	0.0	0.0	88.0	0.0	0.0	-1.0	-1.0
60079.0	2022-09-20 20:24:54	2022-09-20 20:31:38	10.0	25	5.0	5.0	Tuesday	50.5866	8.6771	1.0	25.0	2.0	2.0	5.0	2.0	2022-09-20 20:28:45	2022-09-20 20:31:36	100	171	1	-1.0	30.0	87.0	22.0	71.0	27.0	96.0	0.0	100.0	0.0	100.0	15.0	60.0	10.0	62.0	5.0	56.0	55.0	88.0	78.0	40.0	91.0	0.0	0.0	20.0	0.0	0.0	-1.0	-1.0
60079.0	2022-09-21 08:59:28	2022-09-21 09:02:15	10.0	26	6.0	1.0	Wednesday	50.5866	8.6771	1.0	25.0	2.0	2.0	5.0	2.0	2022-09-21 08:59:55	2022-09-21 09:02:11	100	136	1	-1.0	14.0	92.0	14.0	60.0	35.0	82.0	0.0	64.0	0.0	83.0	17.0	75.0	7.0	67.0	0.0	61.0	27.0	94.0	65.0	57.0	90.0	0.0	0.0	26.0	0.0	0.0	6.1	62.0
60079.0	2022-09-21 10:39:11	2022-09-21 10:41:17	10.0	27	6.0	2.0	Wednesday	50.5866	8.6771	1.0	25.0	2.0	2.0	5.0	2.0	2022-09-21 10:39:49	2022-09-21 10:41:15	100	86	1	-1.0	0.0	100.0	0.0	81.0	12.0	100.0	0.0	84.0	0.0	100.0	0.0	100.0	0.0	81.0	0.0	90.0	17.0	100.0	85.0	75.0	97.0	0.0	0.0	3.0	0.0	0.0	-1.0	-1.0
60079.0	2022-09-21 13:15:45	2022-09-21 13:20:54	10.0	28	6.0	3.0	Wednesday	50.5866	8.6771	1.0	25.0	2.0	2.0	5.0	2.0	2022-09-21 13:17:55	2022-09-21 13:20:53	100	177	1	-1.0	0.0	100.0	0.0	75.0	33.0	100.0	0.0	100.0	0.0	100.0	0.0	82.0	0.0	100.0	0.0	90.0	3.0	100.0	82.0	56.0	98.0	0.0	0.0	6.0	0.0	0.0	-1.0	-1.0
60079.0	2022-09-21 16:20:01	2022-09-21 16:44:54	10.0	29	6.0	4.0	Wednesday	50.1169	8.6837	1.0	25.0	2.0	2.0	5.0	2.0	2022-09-21 16:42:25	2022-09-21 16:44:49	100	144	1	-1.0	22.0	100.0	0.0	59.0	63.0	93.0	0.0	100.0	0.0	100.0	31.0	71.0	0.0	74.0	0.0	59.0	29.0	83.0	81.0	62.0	92.0	0.0	0.0	14.0	0.0	0.0	-1.0	-1.0
60079.0	2022-09-21 19:43:19	2022-09-21 19:59:04	10.0	30	6.0	5.0	Wednesday	50.5866	8.6771	1.0	25.0	2.0	2.0	5.0	2.0	2022-09-21 19:57:16	2022-09-21 19:59:02	100	105	1	-1.0	3.0	100.0	0.0	88.0	13.0	100.0	0.0	100.0	0.0	100.0	0.0	80.0	0.0	94.0	0.0	84.0	8.0	96.0	84.0	56.0	95.0	0.0	0.0	0.0	0.0	0.0	-1.0	-1.0
60079.0	2022-09-22 08:16:40	2022-09-22 08:19:25	10.0	31	7.0	1.0	Thursday	50585	8.6527	1.0	25.0	2.0	2.0	5.0	2.0	2022-09-22 08:17:29	2022-09-22 08:19:23	100	114	1	-1.0	0.0	100.0	0.0	52.0	40.0	69.0	0.0	56.0	0.0	88.0	17.0	56.0	0.0	78.0	12.0	76.0	4.0	100.0	88.0	16.0	92.0	0.0	0.0	0.0	0.0	0.0	8.1	94.0
60079.0	2022-09-22 10:55:25	2022-09-22 11:13:15	10.0	32	7.0	2.0	Thursday	50585	8.6527	1.0	25.0	2.0	2.0	5.0	2.0	2022-09-22 11:11:29	2022-09-22 11:13:14	100	104	1	-1.0	0.0	91.0	1.0	59.0	35.0	94.0	0.0	92.0	4.0	90.0	6.0	68.0	9.0	64.0	0.0	54.0	15.0	100.0	76.0	32.0	94.0	0.0	0.0	2.0	0.0	0.0	-1.0	-1.0
60079.0	2022-09-22 14:55:54	2022-09-22 15:03:48	10.0	33	7.0	3.0	Thursday	49.2293	6.9994	1.0	25.0	2.0	2.0	5.0	2.0	2022-09-22 14:56:44	2022-09-22 15:03:47	100	422	1	-1.0	0.0	100.0	0.0	83.0	2.0	96.0	0.0	100.0	0.0	100.0	13.0	58.0	0.0	92.0	0.0	81.0	0.0	100.0	100.0	58.0	98.0	0.0	0.0	0.0	0.0	0.0	-1.0	-1.0
60079.0	2022-09-22 17:13:37	2022-09-22 17:21:57	10.0	34	7.0	4.0	Thursday	49.2293	6.9994	1.0	25.0	2.0	2.0	5.0	2.0	2022-09-22 17:20:18	2022-09-22 17:21:55	100	97	1	-1.0	4.0	100.0	5.0	65.0	28.0	100.0	0.0	100.0	0.0	93.0	10.0	94.0	0.0	100.0	0.0	72.0	4.0	100.0	91.0	68.0	94.0	0.0	0.0	0.0	0.0	0.0	-1.0	-1.0
60079.0	2022-09-22 20:34:15	2022-09-22 20:40:11	10.0	35	7.0	5.0	Thursday	50.5866	8.6771	1.0	25.0	2.0	2.0	5.0	2.0	2022-09-22 20:34:35	2022-09-22 20:40:05	100	330	1	-1.0	0.0	100.0	0.0	61.0	10.0	96.0	0.0	100.0	0.0	100.0	18.0	62.0	0.0	92.0	0.0	73.0	6.0	100.0	93.0	36.0	98.0	0.0	0.0	0.0	0.0	0.0	-1.0	-1.0
60079.0	2022-09-23 07:00:32	2022-09-23 07:26:43	10.0	36	8.0	1.0	Friday	50.6165	8.7046	1.0	25.0	2.0	2.0	5.0	2.0	2022-09-23 07:22:51	2022-09-23 07:26:41	100	230	1	-1.0	0.0	100.0	13.0	68.0	65.0	66.0	0.0	50.0	10.0	49.0	50.0	49.0	0.0	82.0	0.0	42.0	60.0	93.0	62.0	4.0	91.0	0.0	0.0	21.0	0.0	0.0	7.5	71.0
60079.0	2022-09-23 10:27:07	2022-09-23 10:28:55	10.0	37	8.0	2.0	Friday	50.7996	8.7669	1.0	25.0	2.0	2.0	5.0	2.0	2022-09-23 10:27:24	2022-09-23 10:28:54	100	89	1	-1.0	30.0	94.0	22.0	95.0	66.0	71.0	0.0	39.0	39.0	70.0	11.0	84.0	15.0	53.0	9.0	75.0	64.0	91.0	55.0	37.0	96.0	3.0	11.0	68.0	2.0	0.0	-1.0	-1.0
60079.0	2022-09-23 15:02:15	2022-09-23 15:04:04	10.0	38	8.0	3.0	Friday	50.6165	8.7046	1.0	25.0	2.0	2.0	5.0	2.0	2022-09-23 15:02:24	2022-09-23 15:04:02	100	97	1	-1.0	0.0	100.0	0.0	52.0	64.0	100.0	0.0	97.0	0.0	90.0	17.0	83.0	0.0	62.0	7.0	59.0	55.0	95.0	40.0	8.0	81.0	15.0	0.0	2.0	0.0	0.0	-1.0	-1.0
60079.0	2022-09-23 17:47:15	2022-09-23 17:48:57	10.0	39	8.0	4.0	Friday	50.6165	8.7046	1.0	25.0	2.0	2.0	5.0	2.0	2022-09-23 17:47:28	2022-09-23 17:48:55	100	87	1	-1.0	7.0	100.0	32.0	96.0	58.0	79.0	0.0	63.0	4.0	69.0	0.0	89.0	4.0	82.0	15.0	87.0	26.0	93.0	57.0	23.0	87.0	3.0	0.0	0.0	0.0	0.0	-1.0	-1.0
60079.0	2022-09-23 19:21:11	2022-09-23 19:26:05	10.0	40	8.0	5.0	Friday	49.2293	6.9994	1.0	25.0	2.0	2.0	5.0	2.0	2022-09-23 19:22:52	2022-09-23 19:26:00	100	188	1	-1.0	56.0	70.0	64.0	69.0	55.0	82.0	1.0	100.0	27.0	87.0	10.0	67.0	25.0	56.0	26.0	71.0	35.0	90.0	82.0	55.0	96.0	0.0	31.0	34.0	0.0	0.0	-1.0	-1.0
60079.0	2022-09-24 09:11:33	2022-09-24 09:14:31	10.0	41	9.0	1.0	Saturday	50585	8.6527	1.0	25.0	2.0	2.0	5.0	2.0	2022-09-24 09:12:29	2022-09-24 09:14:30	100	120	1	-1.0	0.0	84.0	0.0	60.0	70.0	61.0	0.0	55.0	0.0	71.0	15.0	52.0	0.0	83.0	0.0	58.0	0.0	100.0	51.0	15.0	90.0	0.0	0.0	0.0	0.0	0.0	7.0	64.0
60079.0	2022-09-24 10:10:35	2022-09-24 10:15:05	10.0	42	9.0	2.0	Saturday	50585	8.6527	1.0	25.0	2.0	2.0	5.0	2.0	2022-09-24 10:10:58	2022-09-24 10:15:02	100	244	1	-1.0	31.0	100.0	0.0	57.0	24.0	82.0	0.0	100.0	0.0	90.0	40.0	52.0	0.0	90.0	0.0	61.0	0.0	100.0	79.0	59.0	93.0	0.0	0.0	5.0	0.0	0.0	-1.0	-1.0
60079.0	2022-09-24 13:19:16	2022-09-24 13:21:17	10.0	43	9.0	3.0	Saturday	50.8021	8.7857	1.0	25.0	2.0	2.0	5.0	2.0	2022-09-24 13:19:57	2022-09-24 13:21:15	100	78	1	-1.0	8.0	92.0	8.0	75.0	35.0	92.0	0.0	100.0	0.0	100.0	11.0	80.0	0.0	77.0	0.0	65.0	27.0	93.0	78.0	69.0	92.0	0.0	0.0	5.0	0.0	0.0	-1.0	-1.0
60079.0	2022-09-24 17:03:16	2022-09-24 17:06:20	10.0	44	9.0	4.0	Saturday	52.5656	13.4242	1.0	25.0	2.0	2.0	5.0	2.0	2022-09-24 17:03:38	2022-09-24 17:06:19	100	161	1	-1.0	0.0	100.0	0.0	55.0	18.0	90.0	0.0	100.0	0.0	100.0	0.0	88.0	6.0	81.0	0.0	87.0	35.0	100.0	68.0	62.0	92.0	0.0	0.0	5.0	0.0	0.0	-1.0	-1.0
60079.0	2022-09-24 21:14:17	2022-09-24 21:19:02	10.0	45	9.0	5.0	Saturday	50.6165	8.7046	1.0	25.0	2.0	2.0	5.0	2.0	2022-09-24 21:17:47	2022-09-24 21:19:01	100	73	1	-1.0	1.0	100.0	0.0	72.0	26.0	100.0	0.0	100.0	0.0	100.0	6.0	69.0	0.0	85.0	0.0	62.0	0.0	94.0	87.0	50.0	95.0	0.0	0.0	0.0	0.0	0.0	-1.0	-1.0
60079.0	2022-09-25 08:10:47	2022-09-25 08:13:16	10.0	46	10.0	1.0	Sunday	50.6165	8.7046	1.0	25.0	2.0	2.0	5.0	2.0	2022-09-25 08:11:46	2022-09-25 08:13:15	100	89	1	-1.0	0.0	100.0	8.0	59.0	33.0	72.0	0.0	64.0	0.0	70.0	37.0	52.0	0.0	89.0	0.0	58.0	25.0	100.0	60.0	11.0	88.0	0.0	0.0	0.0	0.0	0.0	6.9	80.0
60079.0	2022-09-25 10:31:02	2022-09-25 10:33:45	10.0	47	10.0	2.0	Sunday	50.6165	8.7046	1.0	25.0	2.0	2.0	5.0	2.0	2022-09-25 10:31:40	2022-09-25 10:33:38	100	118	1	-1.0	0.0	100.0	0.0	54.0	29.0	92.0	0.0	100.0	0.0	93.0	50.0	60.0	5.0	93.0	0.0	59.0	4.0	100.0	83.0	43.0	91.0	0.0	0.0	0.0	0.0	0.0	-1.0	-1.0
60079.0	2022-09-25 14:40:38	2022-09-25 14:47:22	10.0	48	10.0	3.0	Sunday	50.6165	8.7046	1.0	25.0	2.0	2.0	5.0	2.0	2022-09-25 14:40:59	2022-09-25 14:47:21	100	382	1	-1.0	6.0	100.0	13.0	79.0	13.0	100.0	0.0	100.0	0.0	100.0	5.0	76.0	6.0	85.0	4.0	73.0	4.0	81.0	95.0	62.0	89.0	1.0	6.0	3.0	0.0	0.0	-1.0	-1.0
60079.0	2022-09-25 16:37:14	2022-09-25 16:39:59	10.0	49	10.0	4.0	Sunday	50.6165	8.7046	1.0	25.0	2.0	2.0	5.0	2.0	2022-09-25 16:37:59	2022-09-25 16:39:58	100	118	1	-1.0	0.0	100.0	0.0	100.0	28.0	100.0	0.0	100.0	0.0	100.0	0.0	100.0	0.0	74.0	0.0	100.0	8.0	100.0	85.0	41.0	95.0	0.0	0.0	0.0	0.0	0.0	-1.0	-1.0
60079.0	2022-09-25 20:20:44	2022-09-25 20:23:04	10.0	50	10.0	5.0	Sunday	50.6165	8.7046	1.0	25.0	2.0	2.0	5.0	2.0	2022-09-25 20:21:05	2022-09-25 20:23:03	100	118	1	-1.0	6.0	94.0	1.0	100.0	39.0	100.0	0.0	93.0	2.0	94.0	11.0	76.0	11.0	80.0	1.0	80.0	23.0	100.0	63.0	35.0	90.0	6.0	0.0	2.0	0.0	0.0	-1.0	-1.0
60079.0	2022-09-26 07:53:29	2022-09-26 07:58:51	10.0	51	11.0	1.0	Monday	50.6165	8.7046	1.0	25.0	2.0	2.0	5.0	2.0	2022-09-26 07:54:20	2022-09-26 07:58:48	100	268	1	-1.0	4.0	94.0	19.0	80.0	28.0	100.0	3.0	88.0	2.0	97.0	0.0	100.0	1.0	82.0	0.0	100.0	26.0	100.0	73.0	26.0	90.0	0.0	0.0	4.0	0.0	0.0	8.5	82.0
60079.0	2022-09-26 12:06:12	2022-09-26 12:14:27	10.0	52	11.0	2.0	Monday	50.6165	8.7046	1.0	25.0	2.0	2.0	5.0	2.0	2022-09-26 12:06:54	2022-09-26 12:14:26	100	451	1	-1.0	0.0	100.0	3.0	98.0	9.0	100.0	0.0	100.0	0.0	100.0	0.0	91.0	6.0	97.0	0.0	97.0	7.0	100.0	93.0	66.0	95.0	0.0	5.0	7.0	0.0	0.0	-1.0	-1.0
60079.0	2022-09-26 14:42:10	2022-09-26 14:56:51	10.0	53	11.0	3.0	Monday	50.6165	8.7046	1.0	25.0	2.0	2.0	5.0	2.0	2022-09-26 14:55:13	2022-09-26 14:56:49	100	96	1	-1.0	0.0	100.0	0.0	68.0	0.0	100.0	0.0	100.0	0.0	100.0	0.0	61.0	0.0	90.0	0.0	84.0	0.0	100.0	98.0	68.0	96.0	0.0	0.0	0.0	0.0	0.0	-1.0	-1.0
60079.0	2022-09-26 17:16:00	2022-09-26 17:19:49	10.0	54	11.0	4.0	Monday	50.0027	8.2788	1.0	25.0	2.0	2.0	5.0	2.0	2022-09-26 17:16:52	2022-09-26 17:19:48	100	175	1	-1.0	0.0	100.0	19.0	75.0	12.0	87.0	0.0	77.0	4.0	89.0	0.0	100.0	0.0	100.0	0.0	86.0	20.0	100.0	89.0	79.0	94.0	0.0	0.0	0.0	0.0	0.0	-1.0	-1.0
60079.0	2022-09-26 19:41:38	2022-09-26 20:36:54	10.0	55	11.0	5.0	Monday	50.5866	8.6771	1.0	25.0	2.0	2.0	5.0	2.0	2022-09-26 20:35:13	2022-09-26 20:36:53	100	99	1	-1.0	0.0	100.0	5.0	89.0	8.0	92.0	0.0	100.0	0.0	100.0	8.0	84.0	8.0	90.0	0.0	79.0	0.0	100.0	95.0	57.0	94.0	0.0	0.0	0.0	0.0	0.0	-1.0	-1.0
60079.0	2022-09-27 07:21:56	2022-09-27 08:01:13	10.0	56	12.0	1.0	Tuesday	50.5866	8.6771	1.0	25.0	2.0	2.0	5.0	2.0	2022-09-27 07:54:17	2022-09-27 08:01:08	100	411	1	-1.0	0.0	91.0	10.0	88.0	66.0	64.0	0.0	23.0	0.0	61.0	0.0	71.0	0.0	93.0	19.0	59.0	0.0	88.0	71.0	17.0	87.0	0.0	0.0	5.0	0.0	0.0	8.2	83.0
60079.0	2022-09-27 11:25:36	2022-09-27 11:27:48	10.0	57	12.0	2.0	Tuesday	50.5866	8.6771	1.0	25.0	2.0	2.0	5.0	2.0	2022-09-27 11:25:55	2022-09-27 11:27:47	100	112	1	-1.0	6.0	95.0	14.0	69.0	30.0	72.0	0.0	95.0	0.0	79.0	27.0	54.0	8.0	60.0	19.0	66.0	11.0	100.0	77.0	50.0	93.0	0.0	0.0	7.0	0.0	0.0	-1.0	-1.0
60079.0	2022-09-27 14:07:14	2022-09-27 14:24:36	10.0	58	12.0	3.0	Tuesday	50.5866	8.6771	1.0	25.0	2.0	2.0	5.0	2.0	2022-09-27 14:22:16	2022-09-27 14:24:35	100	138	1	-1.0	7.0	79.0	12.0	81.0	31.0	94.0	0.0	100.0	0.0	86.0	0.0	100.0	3.0	70.0	7.0	81.0	41.0	100.0	83.0	90.0	90.0	0.0	0.0	66.0	0.0	0.0	-1.0	-1.0
60079.0	2022-09-27 16:52:16	2022-09-27 16:54:34	10.0	59	12.0	4.0	Tuesday	50.0027	8.2788	1.0	25.0	2.0	2.0	5.0	2.0	2022-09-27 16:52:31	2022-09-27 16:54:33	100	122	1	-1.0	23.0	97.0	33.0	50.0	66.0	63.0	0.0	89.0	9.0	55.0	26.0	59.0	10.0	67.0	12.0	65.0	31.0	95.0	88.0	78.0	80.0	0.0	0.0	59.0	0.0	0.0	-1.0	-1.0
60079.0	2022-09-27 19:49:30	2022-09-27 19:52:12	10.0	60	12.0	5.0	Tuesday	50585	8.6527	1.0	25.0	2.0	2.0	5.0	2.0	2022-09-27 19:49:42	2022-09-27 19:52:10	100	148	1	-1.0	0.0	100.0	0.0	78.0	19.0	100.0	0.0	90.0	0.0	100.0	34.0	79.0	14.0	66.0	0.0	76.0	11.0	100.0	95.0	43.0	99.0	0.0	0.0	11.0	0.0	0.0	-1.0	-1.0
60079.0	2022-09-28 08:11:13	2022-09-28 08:15:39	10.0	61	13.0	1.0	Wednesday	50.5866	8.6771	1.0	25.0	2.0	2.0	5.0	2.0	2022-09-28 08:13:14	2022-09-28 08:15:38	100	144	1	-1.0	4.0	95.0	7.0	100.0	69.0	85.0	0.0	85.0	0.0	92.0	0.0	85.0	2.0	90.0	0.0	100.0	7.0	100.0	82.0	25.0	92.0	3.0	0.0	0.0	0.0	0.0	8.4	93.0
60079.0	2022-09-28 10:46:00	2022-09-28 11:01:48	10.0	62	13.0	2.0	Wednesday	50.5866	8.6771	1.0	25.0	2.0	2.0	5.0	2.0	2022-09-28 10:59:17	2022-09-28 11:01:47	100	149	1	-1.0	0.0	100.0	0.0	89.0	0.0	100.0	0.0	100.0	0.0	100.0	0.0	100.0	4.0	87.0	0.0	100.0	0.0	100.0	100.0	81.0	93.0	0.0	0.0	0.0	0.0	0.0	-1.0	-1.0
60079.0	2022-09-28 14:18:58	2022-09-28 14:51:37	10.0	63	13.0	3.0	Wednesday	49.2293	6.9994	1.0	25.0	2.0	2.0	5.0	2.0	2022-09-28 14:49:32	2022-09-28 14:51:36	100	123	1	-1.0	0.0	100.0	0.0	89.0	21.0	94.0	0.0	100.0	0.0	94.0	0.0	90.0	0.0	100.0	0.0	100.0	18.0	100.0	85.0	71.0	89.0	0.0	0.0	7.0	0.0	0.0	-1.0	-1.0
60079.0	2022-09-28 16:31:58	2022-09-28 16:44:54	10.0	64	13.0	4.0	Wednesday	49.2293	6.9994	1.0	25.0	2.0	2.0	5.0	2.0	2022-09-28 16:43:28	2022-09-28 16:44:53	100	85	1	-1.0	0.0	100.0	0.0	84.0	9.0	84.0	0.0	100.0	0.0	80.0	52.0	54.0	3.0	89.0	0.0	65.0	0.0	100.0	100.0	60.0	98.0	0.0	0.0	3.0	0.0	0.0	-1.0	-1.0
60079.0	2022-09-28 19:54:29	2022-09-28 20:34:10	10.0	65	13.0	5.0	Wednesday	50.5866	8.6771	1.0	25.0	2.0	2.0	5.0	2.0	2022-09-28 20:31:49	2022-09-28 20:34:07	100	138	1	-1.0	14.0	92.0	0.0	84.0	39.0	76.0	0.0	75.0	0.0	96.0	26.0	79.0	17.0	63.0	0.0	77.0	14.0	100.0	66.0	26.0	92.0	0.0	0.0	27.0	0.0	0.0	-1.0	-1.0
60079.0	2022-09-29 08:06:20	2022-09-29 08:09:01	10.0	66	14.0	1.0	Thursday	50.6165	8.7046	1.0	25.0	2.0	2.0	5.0	2.0	2022-09-29 08:07:07	2022-09-29 08:08:52	100	105	1	-1.0	10.0	100.0	15.0	58.0	13.0	52.0	0.0	50.0	0.0	68.0	37.0	53.0	0.0	93.0	0.0	68.0	21.0	100.0	63.0	18.0	92.0	0.0	0.0	0.0	0.0	0.0	8.1	52.0
60079.0	2022-09-29 11:17:58	2022-09-29 11:28:30	10.0	67	14.0	2.0	-1	-1.0	-1.0	1.0	25.0	2.0	2.0	5.0	2.0	-1	-1	-1	-1	-1	-1.0	-1.0	-1.0	-1.0	-1.0	-1.0	-1.0	-1.0	-1.0	-1.0	-1.0	-1.0	-1.0	-1.0	-1.0	-1.0	-1.0	-1.0	-1.0	-1.0	-1.0	-1.0	-1.0	-1.0	-1.0	-1.0	-1.0	-1.0	-1.0
60079.0	2022-09-29 14:06:20	2022-09-29 14:43:59	10.0	68	14.0	3.0	Thursday	50.6165	8.7046	1.0	25.0	2.0	2.0	5.0	2.0	2022-09-29 14:38:18	2022-09-29 14:43:55	100	337	1	-1.0	61.0	77.0	11.0	76.0	23.0	78.0	0.0	50.0	37.0	84.0	21.0	83.0	7.0	78.0	11.0	69.0	60.0	100.0	73.0	50.0	88.0	0.0	0.0	13.0	0.0	0.0	-1.0	-1.0
60079.0	2022-09-29 17:11:36	2022-09-29 17:26:07	10.0	69	14.0	4.0	Thursday	50.6165	8.7046	1.0	25.0	2.0	2.0	5.0	2.0	2022-09-29 17:22:55	2022-09-29 17:26:06	100	191	1	-1.0	0.0	100.0	0.0	100.0	0.0	100.0	0.0	100.0	0.0	100.0	10.0	64.0	0.0	100.0	0.0	100.0	0.0	100.0	100.0	36.0	97.0	0.0	0.0	0.0	0.0	0.0	-1.0	-1.0
60079.0	2022-09-29 20:05:44	2022-09-29 20:17:18	10.0	70	14.0	5.0	Thursday	49.2293	6.9994	1.0	25.0	2.0	2.0	5.0	2.0	2022-09-29 20:14:25	2022-09-29 20:17:16	100	171	1	-1.0	15.0	83.0	67.0	66.0	0.0	100.0	3.0	100.0	5.0	87.0	0.0	68.0	12.0	82.0	5.0	89.0	9.0	100.0	100.0	38.0	96.0	0.0	0.0	0.0	0.0	0.0	-1.0	-1.0
60079.0	2022-09-30 08:52:28	2022-09-30 09:06:28	10.0	71	15.0	1.0	Friday	50.6165	8.7046	1.0	25.0	2.0	2.0	5.0	2.0	2022-09-30 09:03:59	2022-09-30 09:06:24	100	144	1	-1.0	15.0	100.0	0.0	60.0	28.0	71.0	0.0	100.0	11.0	79.0	20.0	49.0	8.0	88.0	0.0	62.0	30.0	100.0	68.0	50.0	95.0	0.0	0.0	34.0	0.0	0.0	8.3	90.0
60079.0	2022-09-30 11:26:19	2022-09-30 12:12:42	10.0	72	15.0	2.0	Friday	50.0027	8.2788	1.0	25.0	2.0	2.0	5.0	2.0	2022-09-30 12:10:45	2022-09-30 12:12:40	100	115	1	-1.0	74.0	94.0	26.0	74.0	79.0	62.0	0.0	100.0	34.0	59.0	14.0	80.0	13.0	66.0	6.0	59.0	60.0	87.0	67.0	93.0	86.0	0.0	25.0	82.0	0.0	0.0	-1.0	-1.0
60079.0	2022-09-30 14:17:06	2022-09-30 14:26:17	10.0	73	15.0	3.0	Friday	50.0027	8.2788	1.0	25.0	2.0	2.0	5.0	2.0	2022-09-30 14:23:44	2022-09-30 14:26:16	100	151	1	-1.0	15.0	100.0	0.0	84.0	37.0	75.0	0.0	100.0	3.0	80.0	0.0	91.0	0.0	84.0	0.0	82.0	18.0	100.0	77.0	73.0	95.0	0.0	5.0	33.0	0.0	0.0	-1.0	-1.0
60079.0	2022-09-30 18:11:28	2022-09-30 18:21:11	10.0	74	15.0	4.0	Friday	50.0027	8.2788	1.0	25.0	2.0	2.0	5.0	2.0	2022-09-30 18:18:46	2022-09-30 18:21:09	100	143	1	-1.0	75.0	78.0	14.0	60.0	83.0	61.0	3.0	100.0	18.0	50.0	11.0	66.0	5.0	63.0	28.0	76.0	76.0	100.0	37.0	51.0	82.0	0.0	0.0	67.0	0.0	0.0	-1.0	-1.0
60079.0	2022-09-30 19:58:52	2022-09-30 20:00:46	10.0	75	15.0	5.0	Friday	50.0027	8.2788	1.0	25.0	2.0	2.0	5.0	2.0	2022-09-30 19:59:02	2022-09-30 20:00:42	100	100	1	-1.0	25.0	88.0	0.0	72.0	77.0	57.0	0.0	100.0	0.0	63.0	51.0	51.0	0.0	57.0	0.0	58.0	55.0	100.0	55.0	13.0	94.0	0.0	4.0	6.0	0.0	0.0	-1.0	-1.0
60079.0	2022-10-01 07:58:14	2022-10-01 08:45:32	10.0	76	16.0	1.0	Saturday	50.6165	8.7046	1.0	25.0	2.0	2.0	5.0	2.0	2022-10-01 08:40:19	2022-10-01 08:45:26	100	307	1	-1.0	0.0	100.0	27.0	84.0	41.0	76.0	0.0	37.0	0.0	83.0	23.0	52.0	0.0	91.0	4.0	65.0	9.0	100.0	59.0	10.0	96.0	0.0	0.0	5.0	0.0	0.0	7.3	71.0
60079.0	2022-10-01 11:02:30	2022-10-01 11:04:53	10.0	77	16.0	2.0	Saturday	50.6165	8.7046	1.0	25.0	2.0	2.0	5.0	2.0	2022-10-01 11:02:45	2022-10-01 11:04:52	100	127	1	-1.0	0.0	100.0	0.0	91.0	3.0	100.0	0.0	100.0	0.0	100.0	0.0	73.0	2.0	100.0	0.0	57.0	13.0	100.0	99.0	53.0	100.0	0.0	0.0	0.0	0.0	0.0	-1.0	-1.0
60079.0	2022-10-01 14:42:57	2022-10-01 15:43:18	10.0	78	16.0	3.0	Saturday	50.1169	8.6837	1.0	25.0	2.0	2.0	5.0	2.0	2022-10-01 15:41:40	2022-10-01 15:43:17	100	96	1	-1.0	19.0	100.0	17.0	66.0	77.0	100.0	4.0	100.0	0.0	90.0	0.0	82.0	4.0	94.0	6.0	55.0	60.0	100.0	57.0	70.0	94.0	0.0	0.0	23.0	0.0	0.0	-1.0	-1.0
60079.0	2022-10-01 16:41:42	2022-10-01 17:21:04	10.0	79	16.0	4.0	Saturday	50.6165	8.7046	1.0	25.0	2.0	2.0	5.0	2.0	2022-10-01 17:19:25	2022-10-01 17:21:02	100	97	1	-1.0	0.0	100.0	12.0	68.0	21.0	100.0	0.0	100.0	2.0	100.0	0.0	82.0	2.0	92.0	0.0	62.0	10.0	100.0	100.0	36.0	93.0	0.0	13.0	9.0	0.0	0.0	-1.0	-1.0
60079.0	2022-10-01 20:58:41	2022-10-01 22:39:40	10.0	80	16.0	5.0	Saturday	50.6165	8.7046	1.0	25.0	2.0	2.0	5.0	2.0	2022-10-01 21:38:25	2022-10-01 21:39:51	100	85	1	-1.0	33.0	100.0	14.0	49.0	39.0	80.0	0.0	100.0	0.0	73.0	17.0	43.0	16.0	50.0	0.0	62.0	12.0	98.0	100.0	35.0	96.0	0.0	0.0	0.0	0.0	0.0	-1.0	-1.0
60079.0	2022-10-02 08:18:40	2022-10-02 08:44:23	10.0	81	17.0	1.0	Sunday	50585	8.6527	1.0	25.0	2.0	2.0	5.0	2.0	2022-10-02 08:41:26	2022-10-02 08:44:20	100	173	1	-1.0	0.0	100.0	0.0	81.0	0.0	81.0	0.0	57.0	0.0	72.0	30.0	50.0	0.0	100.0	0.0	68.0	0.0	100.0	83.0	9.0	100.0	0.0	0.0	0.0	0.0	0.0	8.5	99.0
60079.0	2022-10-02 10:49:11	2022-10-02 10:50:46	10.0	82	17.0	2.0	Sunday	50585	8.6527	1.0	25.0	2.0	2.0	5.0	2.0	2022-10-02 10:49:23	2022-10-02 10:50:45	100	82	1	-1.0	11.0	99.0	12.0	100.0	26.0	100.0	0.0	100.0	1.0	100.0	0.0	100.0	5.0	92.0	0.0	80.0	15.0	100.0	90.0	34.0	92.0	0.0	0.0	3.0	0.0	0.0	-1.0	-1.0
60079.0	2022-10-02 14:28:38	2022-10-02 15:05:13	10.0	83	17.0	3.0	Sunday	50585	8.6527	1.0	25.0	2.0	2.0	5.0	2.0	2022-10-02 15:01:20	2022-10-02 15:05:11	100	231	1	-1.0	0.0	100.0	6.0	76.0	0.0	100.0	0.0	100.0	6.0	100.0	0.0	100.0	3.0	93.0	0.0	70.0	17.0	100.0	100.0	38.0	97.0	0.0	8.0	16.0	0.0	0.0	-1.0	-1.0
60079.0	2022-10-02 17:42:56	2022-10-02 17:48:35	10.0	84	17.0	4.0	Sunday	50.0027	8.2788	1.0	25.0	2.0	2.0	5.0	2.0	2022-10-02 17:47:01	2022-10-02 17:48:33	100	92	1	-1.0	13.0	100.0	0.0	83.0	15.0	100.0	0.0	100.0	14.0	81.0	14.0	85.0	0.0	100.0	0.0	82.0	10.0	100.0	84.0	64.0	95.0	0.0	0.0	4.0	0.0	0.0	-1.0	-1.0
60079.0	2022-10-02 20:32:31	2022-10-02 20:34:08	10.0	85	17.0	5.0	-1	-1.0	-1.0	1.0	25.0	2.0	2.0	5.0	2.0	-1	-1	-1	-1	-1	-1.0	-1.0	-1.0	-1.0	-1.0	-1.0	-1.0	-1.0	-1.0	-1.0	-1.0	-1.0	-1.0	-1.0	-1.0	-1.0	-1.0	-1.0	-1.0	-1.0	-1.0	-1.0	-1.0	-1.0	-1.0	-1.0	-1.0	-1.0	-1.0
60079.0	2022-10-03 07:54:00	2022-10-03 08:41:54	10.0	86	18.0	1.0	Monday	50.5866	8.6771	1.0	25.0	2.0	2.0	5.0	2.0	2022-10-03 08:29:38	2022-10-03 08:41:48	100	730	1	-1.0	0.0	100.0	0.0	84.0	3.0	84.0	0.0	22.0	0.0	100.0	0.0	53.0	0.0	100.0	5.0	100.0	3.0	100.0	76.0	19.0	100.0	0.0	10.0	9.0	0.0	0.0	8.3	96.0
60079.0	2022-10-03 11:28:08	2022-10-03 11:30:08	10.0	87	18.0	2.0	Monday	50.5866	8.6771	1.0	25.0	2.0	2.0	5.0	2.0	2022-10-03 11:28:42	2022-10-03 11:30:07	100	85	1	-1.0	0.0	100.0	0.0	85.0	19.0	76.0	0.0	100.0	0.0	72.0	0.0	100.0	2.0	92.0	0.0	69.0	4.0	100.0	100.0	45.0	91.0	0.0	0.0	2.0	0.0	0.0	-1.0	-1.0
60079.0	2022-10-03 14:48:39	2022-10-03 14:58:04	10.0	88	18.0	3.0	-1	-1.0	-1.0	1.0	25.0	2.0	2.0	5.0	2.0	-1	-1	-1	-1	-1	-1.0	-1.0	-1.0	-1.0	-1.0	-1.0	-1.0	-1.0	-1.0	-1.0	-1.0	-1.0	-1.0	-1.0	-1.0	-1.0	-1.0	-1.0	-1.0	-1.0	-1.0	-1.0	-1.0	-1.0	-1.0	-1.0	-1.0	-1.0	-1.0
60079.0	2022-10-03 17:05:34	2022-10-03 17:07:02	10.0	89	18.0	4.0	Monday	48767	9.1827	1.0	25.0	2.0	2.0	5.0	2.0	2022-10-03 17:05:48	2022-10-03 17:07:01	100	72	1	-1.0	0.0	100.0	0.0	100.0	0.0	100.0	0.0	100.0	0.0	100.0	0.0	81.0	0.0	100.0	0.0	88.0	0.0	100.0	87.0	64.0	98.0	0.0	0.0	5.0	0.0	0.0	-1.0	-1.0
60079.0	2022-10-03 20:30:01	2022-10-03 20:32:54	10.0	90	18.0	5.0	Monday	48767	9.1827	1.0	25.0	2.0	2.0	5.0	2.0	2022-10-03 20:31:21	2022-10-03 20:32:52	100	91	1	-1.0	0.0	100.0	5.0	100.0	28.0	100.0	1.0	100.0	0.0	100.0	15.0	72.0	8.0	60.0	0.0	78.0	0.0	100.0	99.0	25.0	96.0	0.0	0.0	0.0	0.0	0.0	-1.0	-1.0
60079.0	2022-10-04 09:18:32	2022-10-04 09:21:27	10.0	91	19.0	1.0	Tuesday	50.5866	8.6771	1.0	25.0	2.0	2.0	5.0	2.0	2022-10-04 09:18:58	2022-10-04 09:21:22	100	143	1	-1.0	0.0	100.0	22.0	78.0	20.0	86.0	0.0	74.0	0.0	76.0	0.0	97.0	3.0	93.0	0.0	100.0	12.0	100.0	73.0	29.0	97.0	0.0	0.0	3.0	0.0	0.0	7.3	69.0
60079.0	2022-10-04 11:17:22	2022-10-04 11:19:28	10.0	92	19.0	2.0	Tuesday	50.5866	8.6771	1.0	25.0	2.0	2.0	5.0	2.0	2022-10-04 11:17:58	2022-10-04 11:19:27	100	88	1	-1.0	7.0	100.0	0.0	97.0	7.0	100.0	0.0	72.0	0.0	100.0	0.0	100.0	0.0	78.0	0.0	100.0	6.0	100.0	100.0	86.0	100.0	0.0	0.0	3.0	0.0	0.0	-1.0	-1.0
60079.0	2022-10-04 14:30:48	2022-10-04 15:49:31	10.0	93	19.0	3.0	Tuesday	50.5866	8.6771	1.0	25.0	2.0	2.0	5.0	2.0	2022-10-04 15:47:28	2022-10-04 15:49:29	100	120	1	-1.0	67.0	100.0	55.0	61.0	68.0	100.0	0.0	72.0	21.0	81.0	0.0	100.0	7.0	50.0	7.0	78.0	95.0	100.0	74.0	67.0	95.0	4.0	4.0	68.0	0.0	5.0	-1.0	-1.0
60079.0	2022-10-04 16:47:54	2022-10-04 17:09:55	10.0	94	19.0	4.0	Tuesday	50.5866	8.6771	1.0	25.0	2.0	2.0	5.0	2.0	2022-10-04 17:08:35	2022-10-04 17:09:54	100	78	1	-1.0	20.0	100.0	0.0	68.0	0.0	71.0	0.0	54.0	34.0	60.0	0.0	100.0	9.0	56.0	7.0	52.0	77.0	100.0	54.0	28.0	97.0	2.0	0.0	61.0	0.0	0.0	-1.0	-1.0
60079.0	2022-10-04 19:59:17	2022-10-04 20:21:46	10.0	95	19.0	5.0	Tuesday	50.5866	8.6771	1.0	25.0	2.0	2.0	5.0	2.0	2022-10-04 20:20:26	2022-10-04 20:21:44	100	78	1	-1.0	0.0	100.0	0.0	100.0	0.0	100.0	0.0	96.0	0.0	100.0	0.0	100.0	5.0	94.0	0.0	100.0	0.0	100.0	100.0	65.0	100.0	0.0	0.0	0.0	0.0	0.0	-1.0	-1.0
60079.0	2022-10-05 08:10:39	2022-10-05 08:36:50	10.0	96	20.0	1.0	Wednesday	50.5866	8.6771	1.0	25.0	2.0	2.0	5.0	2.0	2022-10-05 08:34:36	2022-10-05 08:36:46	100	130	1	-1.0	0.0	91.0	0.0	63.0	52.0	75.0	0.0	0.0	0.0	100.0	0.0	18.0	0.0	100.0	0.0	87.0	87.0	100.0	60.0	3.0	95.0	0.0	0.0	4.0	0.0	0.0	6.4	68.0
60079.0	2022-10-05 11:02:23	2022-10-05 11:04:31	10.0	97	20.0	2.0	Wednesday	50.5866	8.6771	1.0	25.0	2.0	2.0	5.0	2.0	2022-10-05 11:03:11	2022-10-05 11:04:29	100	78	1	-1.0	16.0	93.0	12.0	55.0	70.0	76.0	0.0	1.0	27.0	67.0	22.0	56.0	27.0	68.0	70.0	61.0	31.0	50.0	40.0	9.0	91.0	0.0	0.0	5.0	0.0	0.0	-1.0	-1.0
60079.0	2022-10-05 13:01:26	2022-10-05 13:05:25	10.0	98	20.0	3.0	Wednesday	50.5866	8.6771	1.0	25.0	2.0	2.0	5.0	2.0	2022-10-05 13:01:42	2022-10-05 13:05:23	100	221	1	-1.0	0.0	100.0	44.0	49.0	72.0	57.0	0.0	5.0	36.0	58.0	0.0	100.0	11.0	52.0	5.0	69.0	59.0	92.0	67.0	35.0	93.0	0.0	8.0	16.0	0.0	0.0	-1.0	-1.0
60079.0	2022-10-05 17:32:29	2022-10-05 17:36:52	10.0	99	20.0	4.0	Wednesday	50.5866	8.6771	1.0	25.0	2.0	2.0	5.0	2.0	2022-10-05 17:33:20	2022-10-05 17:36:51	100	210	1	-1.0	38.0	100.0	64.0	77.0	71.0	71.0	0.0	31.0	36.0	73.0	0.0	100.0	10.0	48.0	31.0	55.0	100.0	100.0	58.0	37.0	90.0	0.0	0.0	48.0	0.0	0.0	-1.0	-1.0
60079.0	2022-10-05 20:14:19	2022-10-05 21:56:14	10.0	100	20.0	5.0	Wednesday	50.5866	8.6771	1.0	25.0	2.0	2.0	5.0	2.0	2022-10-05 21:54:42	2022-10-05 21:56:13	100	91	1	-1.0	18.0	100.0	11.0	77.0	50.0	64.0	0.0	7.0	0.0	100.0	0.0	67.0	0.0	69.0	12.0	84.0	17.0	100.0	71.0	44.0	95.0	0.0	0.0	0.0	0.0	0.0	-1.0	-1.0
60079.0	2022-10-06 08:13:34	2022-10-06 08:18:33	10.0	101	21.0	1.0	Thursday	50.5866	8.6771	1.0	25.0	2.0	2.0	5.0	2.0	2022-10-06 08:14:44	2022-10-06 08:18:30	100	225	1	-1.0	0.0	100.0	15.0	53.0	26.0	64.0	0.0	0.0	3.0	72.0	0.0	65.0	3.0	82.0	10.0	73.0	12.0	100.0	72.0	13.0	98.0	0.0	0.0	23.0	0.0	0.0	7.7	85.0
60079.0	2022-10-06 11:51:21	2022-10-06 11:54:57	10.0	102	21.0	2.0	Thursday	50.5866	8.6771	1.0	25.0	2.0	2.0	5.0	2.0	2022-10-06 11:53:28	2022-10-06 11:54:55	100	86	1	-1.0	0.0	100.0	3.0	67.0	12.0	100.0	0.0	8.0	32.0	100.0	0.0	100.0	11.0	67.0	0.0	100.0	62.0	100.0	85.0	79.0	97.0	0.0	0.0	13.0	0.0	0.0	-1.0	-1.0
60079.0	2022-10-06 14:00:30	2022-10-06 14:10:18	10.0	103	21.0	3.0	-1	-1.0	-1.0	1.0	25.0	2.0	2.0	5.0	2.0	-1	-1	-1	-1	-1	-1.0	-1.0	-1.0	-1.0	-1.0	-1.0	-1.0	-1.0	-1.0	-1.0	-1.0	-1.0	-1.0	-1.0	-1.0	-1.0	-1.0	-1.0	-1.0	-1.0	-1.0	-1.0	-1.0	-1.0	-1.0	-1.0	-1.0	-1.0	-1.0
60079.0	2022-10-06 17:25:21	2022-10-06 18:38:42	10.0	104	21.0	4.0	Thursday	50.0027	8.2788	1.0	25.0	2.0	2.0	5.0	2.0	2022-10-06 18:37:21	2022-10-06 18:38:40	100	78	1	-1.0	26.0	79.0	22.0	63.0	88.0	78.0	0.0	60.0	21.0	100.0	0.0	100.0	13.0	78.0	19.0	60.0	81.0	100.0	49.0	65.0	93.0	0.0	5.0	88.0	0.0	0.0	-1.0	-1.0
60079.0	2022-10-06 21:12:42	2022-10-06 22:35:46	10.0	105	21.0	5.0	Thursday	50.5866	8.6771	1.0	25.0	2.0	2.0	5.0	2.0	2022-10-06 22:34:21	2022-10-06 22:35:44	100	83	1	-1.0	84.0	73.0	100.0	50.0	84.0	75.0	25.0	0.0	0.0	50.0	21.0	49.0	0.0	100.0	80.0	35.0	62.0	76.0	33.0	56.0	79.0	69.0	9.0	50.0	0.0	65.0	-1.0	-1.0
60376.0	2022-09-28 11:06:31	2022-09-28 11:10:05	11.0	1	1.0	1.0	Wednesday	50.1169	8.6837	2.0	25.0	2.0	1.0	4.0	2.0	2022-09-28 11:06:56	2022-09-28 11:09:59	100	182	1	-1.0	10.0	73.0	57.0	68.0	67.0	76.0	23.0	66.0	34.0	59.0	20.0	66.0	30.0	70.0	38.0	89.0	63.0	61.0	39.0	11.0	69.0	20.0	27.0	33.0	8.0	14.0	5.6	17.0
60376.0	2022-09-28 13:45:32	2022-09-28 13:47:28	11.0	2	1.0	2.0	Wednesday	50.1169	8.6837	2.0	25.0	2.0	1.0	4.0	2.0	2022-09-28 13:45:42	2022-09-28 13:47:27	100	105	1	-1.0	17.0	87.0	69.0	64.0	33.0	83.0	8.0	72.0	14.0	80.0	20.0	64.0	19.0	76.0	20.0	72.0	53.0	62.0	67.0	42.0	73.0	20.0	25.0	23.0	8.0	75.0	-1.0	-1.0
60376.0	2022-09-28 17:10:48	2022-09-28 17:35:01	11.0	3	1.0	3.0	Wednesday	50.7996	8.7669	2.0	25.0	2.0	1.0	4.0	2.0	2022-09-28 17:32:12	2022-09-28 17:34:58	100	166	1	-1.0	7.0	0.0	57.0	72.0	13.0	85.0	2.0	80.0	21.0	72.0	20.0	62.0	9.0	77.0	41.0	73.0	23.0	65.0	79.0	61.0	84.0	7.0	5.0	9.0	8.0	0.0	-1.0	-1.0
60376.0	2022-09-28 20:33:45	2022-09-28 20:43:14	11.0	4	1.0	4.0	Wednesday	50.8261	8.9244	2.0	25.0	2.0	1.0	4.0	2.0	2022-09-28 20:41:54	2022-09-28 20:43:13	100	79	1	-1.0	2.0	86.0	14.0	82.0	8.0	86.0	8.0	74.0	7.0	73.0	15.0	17.0	11.0	53.0	9.0	93.0	5.0	85.0	70.0	58.0	90.0	2.0	0.0	24.0	0.0	5.0	-1.0	-1.0
60376.0	2022-09-28 23:38:22	2022-09-28 23:40:47	11.0	5	1.0	5.0	Wednesday	50.7996	8.7669	2.0	25.0	2.0	1.0	4.0	2.0	2022-09-28 23:38:44	2022-09-28 23:40:45	100	121	1	-1.0	0.0	97.0	14.0	73.0	0.0	73.0	0.0	93.0	6.0	88.0	25.0	56.0	0.0	94.0	42.0	85.0	21.0	74.0	88.0	11.0	86.0	0.0	0.0	6.0	0.0	0.0	-1.0	-1.0
60376.0	2022-09-29 10:55:07	2022-09-29 11:05:26	11.0	6	2.0	1.0	Thursday	50.1169	8.6837	2.0	25.0	2.0	1.0	4.0	2.0	2022-09-29 11:03:49	2022-09-29 11:05:26	100	96	1	-1.0	0.0	90.0	20.0	73.0	10.0	89.0	13.0	14.0	10.0	89.0	19.0	78.0	8.0	93.0	17.0	84.0	12.0	68.0	85.0	83.0	92.0	0.0	0.0	7.0	4.0	94.0	7.5	90.0
60376.0	2022-09-29 14:17:33	2022-09-29 14:22:16	11.0	7	2.0	2.0	Thursday	50.1169	8.6837	2.0	25.0	2.0	1.0	4.0	2.0	2022-09-29 14:19:29	2022-09-29 14:22:15	100	166	1	-1.0	10.0	90.0	18.0	75.0	17.0	83.0	14.0	44.0	12.0	80.0	7.0	64.0	1.0	81.0	9.0	71.0	14.0	85.0	74.0	82.0	78.0	0.0	7.0	14.0	0.0	0.0	-1.0	-1.0
60376.0	2022-09-29 16:52:54	2022-09-29 17:44:26	11.0	8	2.0	3.0	Thursday	50.9324	6.9174	2.0	25.0	2.0	1.0	4.0	2.0	2022-09-29 17:43:01	2022-09-29 17:44:26	100	84	1	-1.0	3.0	94.0	64.0	56.0	0.0	78.0	1.0	9.0	3.0	78.0	17.0	78.0	5.0	89.0	42.0	58.0	3.0	71.0	43.0	20.0	72.0	14.0	9.0	0.0	0.0	4.0	-1.0	-1.0
60376.0	2022-09-29 20:16:55	2022-09-29 20:18:51	11.0	9	2.0	4.0	Thursday	50.9324	6.9174	2.0	25.0	2.0	1.0	4.0	2.0	2022-09-29 20:17:43	2022-09-29 20:18:51	100	68	1	-1.0	21.0	39.0	75.0	90.0	6.0	69.0	2.0	28.0	11.0	34.0	32.0	27.0	75.0	93.0	9.0	45.0	32.0	59.0	75.0	69.0	74.0	20.0	0.0	78.0	5.0	4.0	-1.0	-1.0
60376.0	2022-09-29 23:44:21	2022-09-29 23:59:04	11.0	10	2.0	5.0	Thursday	50.8261	8.9244	2.0	25.0	2.0	1.0	4.0	2.0	2022-09-29 23:57:42	2022-09-29 23:59:03	100	81	1	-1.0	6.0	91.0	8.0	58.0	5.0	83.0	0.0	23.0	1.0	95.0	12.0	17.0	0.0	93.0	5.0	49.0	15.0	75.0	75.0	14.0	93.0	0.0	0.0	0.0	0.0	0.0	-1.0	-1.0
60376.0	2022-09-30 10:59:07	2022-09-30 11:07:03	11.0	11	3.0	1.0	Friday	50.8261	8.9244	2.0	25.0	2.0	1.0	4.0	2.0	2022-09-30 11:05:54	2022-09-30 11:07:02	100	68	1	-1.0	0.0	92.0	36.0	62.0	1.0	71.0	21.0	13.0	7.0	82.0	8.0	61.0	10.0	66.0	35.0	68.0	22.0	77.0	73.0	50.0	80.0	0.0	0.0	9.0	0.0	0.0	6.0	53.0
60376.0	2022-09-30 13:25:02	2022-09-30 13:43:50	11.0	12	3.0	2.0	Friday	50.8261	8.9244	2.0	25.0	2.0	1.0	4.0	2.0	2022-09-30 13:42:14	2022-09-30 13:43:49	100	95	1	-1.0	10.0	49.0	33.0	51.0	0.0	41.0	12.0	59.0	31.0	52.0	30.0	13.0	13.0	60.0	55.0	62.0	36.0	54.0	73.0	66.0	84.0	0.0	1.0	5.0	0.0	0.0	-1.0	-1.0
60376.0	2022-09-30 16:07:57	2022-09-30 16:13:52	11.0	13	3.0	3.0	Friday	50.8261	8.9244	2.0	25.0	2.0	1.0	4.0	2.0	2022-09-30 16:12:38	2022-09-30 16:13:52	100	73	1	-1.0	10.0	83.0	30.0	40.0	4.0	27.0	27.0	21.0	2.0	75.0	33.0	26.0	34.0	45.0	45.0	49.0	36.0	48.0	78.0	38.0	78.0	0.0	0.0	0.0	0.0	0.0	-1.0	-1.0
60376.0	2022-09-30 20:34:19	2022-09-30 20:46:35	11.0	14	3.0	4.0	Friday	50.8261	8.9244	2.0	25.0	2.0	1.0	4.0	2.0	2022-09-30 20:41:02	2022-09-30 20:46:35	100	332	1	-1.0	29.0	79.0	14.0	92.0	18.0	82.0	2.0	66.0	18.0	83.0	31.0	77.0	4.0	93.0	42.0	54.0	6.0	77.0	87.0	68.0	90.0	0.0	2.0	0.0	0.0	1.0	-1.0	-1.0
60376.0	2022-09-30 22:39:48	2022-09-30 22:55:46	11.0	15	3.0	5.0	Friday	50.8261	8.9244	2.0	25.0	2.0	1.0	4.0	2.0	2022-09-30 22:54:24	2022-09-30 22:55:45	100	81	1	-1.0	0.0	87.0	34.0	63.0	8.0	84.0	0.0	27.0	37.0	49.0	19.0	39.0	15.0	50.0	54.0	63.0	33.0	55.0	60.0	20.0	89.0	0.0	0.0	0.0	0.0	0.0	-1.0	-1.0
60376.0	2022-10-01 11:49:19	2022-10-01 11:53:40	11.0	16	4.0	1.0	Saturday	50.7996	8.7669	2.0	25.0	2.0	1.0	4.0	2.0	2022-10-01 11:52:17	2022-10-01 11:53:40	100	82	1	-1.0	1.0	88.0	10.0	35.0	0.0	68.0	5.0	11.0	29.0	79.0	21.0	61.0	13.0	88.0	55.0	64.0	34.0	63.0	59.0	19.0	87.0	0.0	0.0	18.0	3.0	0.0	7.5	62.0
60376.0	2022-10-01 14:16:10	2022-10-01 14:30:19	11.0	17	4.0	2.0	Saturday	50.1169	8.6837	2.0	25.0	2.0	1.0	4.0	2.0	2022-10-01 14:29:11	2022-10-01 14:30:20	100	68	1	-1.0	0.0	100.0	15.0	60.0	4.0	63.0	11.0	88.0	24.0	76.0	20.0	59.0	16.0	56.0	31.0	57.0	4.0	61.0	92.0	56.0	88.0	0.0	0.0	2.0	0.0	0.0	-1.0	-1.0
60376.0	2022-10-01 17:16:01	2022-10-01 17:23:41	11.0	18	4.0	3.0	Saturday	50.1169	8.6837	2.0	25.0	2.0	1.0	4.0	2.0	2022-10-01 17:22:13	2022-10-01 17:23:41	100	87	1	-1.0	63.0	66.0	38.0	57.0	65.0	50.0	14.0	62.0	68.0	31.0	29.0	12.0	0.0	70.0	60.0	49.0	52.0	60.0	45.0	32.0	88.0	9.0	0.0	17.0	10.0	0.0	-1.0	-1.0
60376.0	2022-10-01 20:34:03	2022-10-01 21:14:05	11.0	19	4.0	4.0	Saturday	51.22	6763	2.0	25.0	2.0	1.0	4.0	2.0	2022-10-01 21:09:31	2022-10-01 21:14:05	100	274	1	-1.0	6.0	91.0	20.0	63.0	0.0	84.0	3.0	85.0	29.0	87.0	22.0	49.0	9.0	67.0	33.0	59.0	12.0	63.0	76.0	23.0	87.0	0.0	0.0	27.0	0.0	3.0	-1.0	-1.0
60376.0	2022-10-01 23:36:26	2022-10-01 23:52:34	11.0	20	4.0	5.0	Saturday	50.7996	8.7669	2.0	25.0	2.0	1.0	4.0	2.0	2022-10-01 23:50:22	2022-10-01 23:52:34	100	132	1	-1.0	3.0	100.0	25.0	76.0	11.0	73.0	0.0	99.0	0.0	83.0	4.0	51.0	4.0	70.0	16.0	67.0	14.0	61.0	87.0	9.0	87.0	2.0	1.0	0.0	0.0	0.0	-1.0	-1.0
60376.0	2022-10-02 10:51:34	2022-10-02 10:55:01	11.0	21	5.0	1.0	Sunday	50.7996	8.7669	2.0	25.0	2.0	1.0	4.0	2.0	2022-10-02 10:53:18	2022-10-02 10:55:00	100	102	1	-1.0	0.0	97.0	32.0	66.0	1.0	70.0	0.0	91.0	0.0	91.0	33.0	41.0	8.0	81.0	28.0	64.0	0.0	59.0	83.0	35.0	92.0	0.0	0.0	0.0	1.0	0.0	8.5	77.0
60376.0	2022-10-02 14:26:15	2022-10-02 14:28:23	11.0	22	5.0	2.0	Sunday	50.1169	8.6837	2.0	25.0	2.0	1.0	4.0	2.0	2022-10-02 14:26:27	2022-10-02 14:28:10	100	102	1	-1.0	0.0	95.0	42.0	63.0	9.0	53.0	3.0	84.0	10.0	86.0	26.0	49.0	5.0	47.0	22.0	64.0	7.0	72.0	66.0	28.0	85.0	0.0	0.0	0.0	1.0	2.0	-1.0	-1.0
60376.0	2022-10-02 17:35:00	2022-10-02 17:41:08	11.0	23	5.0	3.0	Sunday	50.8642	8.6929	2.0	25.0	2.0	1.0	4.0	2.0	2022-10-02 17:39:45	2022-10-02 17:41:07	100	81	1	-1.0	5.0	100.0	16.0	71.0	1.0	49.0	9.0	79.0	8.0	61.0	12.0	26.0	13.0	28.0	25.0	47.0	36.0	62.0	84.0	64.0	80.0	2.0	0.0	4.0	0.0	0.0	-1.0	-1.0
60376.0	2022-10-02 19:11:08	2022-10-02 19:22:00	11.0	24	5.0	4.0	Sunday	50.8642	8.6929	2.0	25.0	2.0	1.0	4.0	2.0	2022-10-02 19:20:21	2022-10-02 19:22:01	100	100	1	-1.0	22.0	99.0	66.0	41.0	21.0	33.0	11.0	35.0	18.0	63.0	11.0	0.0	13.0	35.0	21.0	37.0	33.0	41.0	58.0	25.0	92.0	0.0	0.0	0.0	0.0	0.0	-1.0	-1.0
60376.0	2022-10-02 23:57:46	2022-10-02 23:59:46	11.0	25	5.0	5.0	Sunday	50.8642	8.6929	2.0	25.0	2.0	1.0	4.0	2.0	2022-10-02 23:58:45	2022-10-02 23:59:46	100	61	1	-1.0	2.0	92.0	32.0	25.0	8.0	35.0	25.0	6.0	0.0	79.0	18.0	15.0	24.0	21.0	42.0	57.0	23.0	42.0	70.0	20.0	76.0	0.0	0.0	0.0	0.0	0.0	-1.0	-1.0
60376.0	2022-10-03 11:36:52	2022-10-03 11:57:21	11.0	26	6.0	1.0	Monday	50.8642	8.6929	2.0	25.0	2.0	1.0	4.0	2.0	2022-10-03 11:55:48	2022-10-03 11:57:16	100	88	1	-1.0	1.0	97.0	7.0	61.0	2.0	68.0	18.0	5.0	5.0	93.0	48.0	44.0	17.0	78.0	13.0	50.0	8.0	67.0	91.0	9.0	93.0	0.0	0.0	0.0	0.0	0.0	8.1	92.0
60376.0	2022-10-03 14:21:37	2022-10-03 14:53:01	11.0	27	6.0	2.0	Monday	50.8642	8.6929	2.0	25.0	2.0	1.0	4.0	2.0	2022-10-03 14:51:37	2022-10-03 14:52:59	100	82	1	-1.0	8.0	90.0	35.0	29.0	0.0	40.0	7.0	67.0	23.0	73.0	38.0	66.0	30.0	31.0	51.0	26.0	12.0	39.0	79.0	39.0	94.0	0.0	0.0	0.0	0.0	0.0	-1.0	-1.0
60376.0	2022-10-03 17:01:41	2022-10-03 17:28:06	11.0	28	6.0	3.0	Monday	50.8642	8.6929	2.0	25.0	2.0	1.0	4.0	2.0	2022-10-03 17:26:52	2022-10-03 17:28:04	100	71	1	-1.0	3.0	100.0	29.0	18.0	10.0	61.0	22.0	83.0	21.0	81.0	24.0	30.0	16.0	17.0	34.0	31.0	29.0	74.0	89.0	64.0	95.0	0.0	0.0	0.0	0.0	0.0	-1.0	-1.0
60376.0	2022-10-03 19:41:31	2022-10-03 19:55:55	11.0	29	6.0	4.0	Monday	50.8642	8.6929	2.0	25.0	2.0	1.0	4.0	2.0	2022-10-03 19:55:03	2022-10-03 19:55:53	100	49	1	-1.0	0.0	97.0	50.0	59.0	0.0	54.0	18.0	86.0	18.0	70.0	41.0	23.0	12.0	55.0	37.0	62.0	3.0	42.0	86.0	84.0	91.0	0.0	0.0	9.0	0.0	0.0	-1.0	-1.0
60376.0	2022-10-03 22:26:31	2022-10-03 22:38:56	11.0	30	6.0	5.0	Monday	51.3837	7.7127	2.0	25.0	2.0	1.0	4.0	2.0	2022-10-03 22:31:53	2022-10-03 22:38:48	100	415	1	-1.0	5.0	100.0	10.0	69.0	4.0	85.0	2.0	73.0	1.0	69.0	18.0	7.0	5.0	3.0	27.0	42.0	2.0	59.0	97.0	75.0	89.0	0.0	0.0	0.0	0.0	0.0	-1.0	-1.0
60376.0	2022-10-04 10:38:05	2022-10-04 11:03:54	11.0	31	7.0	1.0	Tuesday	50.1169	8.6837	2.0	25.0	2.0	1.0	4.0	2.0	2022-10-04 11:02:23	2022-10-04 11:03:53	100	90	1	-1.0	0.0	93.0	0.0	66.0	1.0	81.0	2.0	18.0	0.0	86.0	9.0	55.0	1.0	87.0	29.0	62.0	0.0	68.0	70.0	91.0	93.0	0.0	0.0	57.0	0.0	0.0	7.7	77.0
60376.0	2022-10-04 14:57:51	2022-10-04 15:32:14	11.0	32	7.0	2.0	Tuesday	50.8261	8.9244	2.0	25.0	2.0	1.0	4.0	2.0	2022-10-04 14:58:03	2022-10-04 15:32:11	100	2047	1	-1.0	3.0	100.0	76.0	9.0	7.0	45.0	12.0	17.0	1.0	95.0	27.0	32.0	8.0	51.0	66.0	18.0	27.0	55.0	86.0	78.0	93.0	0.0	3.0	0.0	0.0	0.0	-1.0	-1.0
60376.0	2022-10-04 17:38:39	2022-10-04 17:50:47	11.0	33	7.0	3.0	Tuesday	50.8261	8.9244	2.0	25.0	2.0	1.0	4.0	2.0	2022-10-04 17:48:56	2022-10-04 17:50:46	100	109	1	-1.0	8.0	100.0	57.0	31.0	4.0	27.0	9.0	62.0	2.0	82.0	22.0	46.0	35.0	20.0	64.0	14.0	43.0	52.0	83.0	79.0	93.0	0.0	0.0	8.0	0.0	0.0	-1.0	-1.0
60376.0	2022-10-04 19:52:17	2022-10-04 20:21:30	11.0	34	7.0	4.0	Tuesday	50.8261	8.9244	2.0	25.0	2.0	1.0	4.0	2.0	2022-10-04 20:20:38	2022-10-04 20:21:29	100	50	1	-1.0	0.0	100.0	40.0	50.0	0.0	57.0	2.0	50.0	8.0	83.0	20.0	40.0	1.0	86.0	42.0	50.0	11.0	41.0	81.0	50.0	90.0	0.0	0.0	0.0	0.0	0.0	-1.0	-1.0
60376.0	2022-10-04 22:23:38	2022-10-05 00:15:32	11.0	35	7.0	5.0	Wednesday	50.7996	8.7669	2.0	25.0	2.0	1.0	4.0	2.0	2022-10-05 00:12:47	2022-10-05 00:15:30	100	162	1	-1.0	0.0	100.0	13.0	45.0	0.0	56.0	0.0	28.0	0.0	83.0	2.0	60.0	0.0	10.0	0.0	50.0	22.0	85.0	77.0	72.0	87.0	0.0	0.0	0.0	0.0	0.0	-1.0	-1.0
60376.0	2022-10-05 11:38:35	2022-10-05 11:40:13	11.0	36	8.0	1.0	Wednesday	50.1169	8.6837	2.0	25.0	2.0	1.0	4.0	2.0	2022-10-05 11:38:56	2022-10-05 11:40:12	100	75	1	-1.0	0.0	100.0	21.0	41.0	0.0	72.0	0.0	25.0	0.0	68.0	0.0	49.0	6.0	86.0	64.0	42.0	0.0	50.0	39.0	74.0	76.0	0.0	0.0	14.0	0.0	0.0	7.0	63.0
60376.0	2022-10-05 13:44:35	2022-10-05 13:48:47	11.0	37	8.0	2.0	Wednesday	50.7996	8.7669	2.0	25.0	2.0	1.0	4.0	2.0	2022-10-05 13:47:44	2022-10-05 13:48:45	100	60	1	-1.0	0.0	100.0	25.0	50.0	0.0	50.0	0.0	75.0	5.0	60.0	48.0	54.0	4.0	73.0	61.0	43.0	0.0	55.0	64.0	31.0	85.0	0.0	0.0	0.0	0.0	0.0	-1.0	-1.0
60376.0	2022-10-05 16:31:35	2022-10-05 16:44:11	11.0	38	8.0	3.0	Wednesday	50.8261	8.9244	2.0	25.0	2.0	1.0	4.0	2.0	2022-10-05 16:43:15	2022-10-05 16:44:09	100	53	1	-1.0	4.0	100.0	47.0	45.0	0.0	49.0	4.0	9.0	10.0	86.0	14.0	21.0	10.0	87.0	48.0	50.0	41.0	65.0	82.0	50.0	96.0	0.0	0.0	0.0	0.0	0.0	-1.0	-1.0
60376.0	2022-10-05 21:02:07	2022-10-05 21:25:41	11.0	39	8.0	4.0	Wednesday	50.8261	8.9244	2.0	25.0	2.0	1.0	4.0	2.0	2022-10-05 21:24:14	2022-10-05 21:25:38	100	84	1	-1.0	4.0	100.0	34.0	50.0	12.0	66.0	13.0	23.0	12.0	71.0	54.0	54.0	1.0	47.0	50.0	40.0	29.0	50.0	74.0	58.0	94.0	0.0	0.0	0.0	0.0	0.0	-1.0	-1.0
60376.0	2022-10-05 23:00:02	2022-10-05 23:01:27	11.0	40	8.0	5.0	Wednesday	50.8261	8.9244	2.0	25.0	2.0	1.0	4.0	2.0	2022-10-05 23:00:19	2022-10-05 23:01:25	100	66	1	-1.0	0.0	94.0	57.0	50.0	2.0	64.0	9.0	14.0	0.0	83.0	16.0	50.0	12.0	50.0	50.0	63.0	33.0	58.0	66.0	25.0	96.0	0.0	13.0	0.0	0.0	0.0	-1.0	-1.0
60376.0	2022-10-06 10:37:47	2022-10-06 11:47:08	11.0	41	9.0	1.0	Thursday	50.1169	8.6837	2.0	25.0	2.0	1.0	4.0	2.0	2022-10-06 11:45:37	2022-10-06 11:47:06	100	89	1	-1.0	4.0	100.0	40.0	42.0	0.0	59.0	14.0	2.0	0.0	79.0	6.0	39.0	0.0	87.0	19.0	50.0	0.0	50.0	75.0	15.0	89.0	0.0	0.0	0.0	0.0	0.0	7.0	50.0
60376.0	2022-10-06 14:23:11	2022-10-06 15:12:00	11.0	42	9.0	2.0	Thursday	50.1169	8.6837	2.0	25.0	2.0	1.0	4.0	2.0	2022-10-06 15:10:34	2022-10-06 15:11:59	100	84	1	-1.0	0.0	100.0	64.0	50.0	0.0	61.0	18.0	0.0	2.0	67.0	10.0	34.0	20.0	50.0	63.0	50.0	26.0	66.0	86.0	50.0	97.0	0.0	0.0	0.0	0.0	0.0	-1.0	-1.0
60376.0	2022-10-06 16:44:24	2022-10-06 17:09:49	11.0	43	9.0	3.0	Thursday	50.8261	8.9244	2.0	25.0	2.0	1.0	4.0	2.0	2022-10-06 17:08:28	2022-10-06 17:09:49	100	80	1	-1.0	3.0	99.0	67.0	50.0	10.0	53.0	10.0	65.0	12.0	87.0	33.0	50.0	15.0	50.0	52.0	18.0	3.0	50.0	86.0	61.0	87.0	0.0	0.0	8.0	0.0	0.0	-1.0	-1.0
60376.0	2022-10-06 21:16:22	2022-10-06 21:23:48	11.0	44	9.0	4.0	Thursday	50.8261	8.9244	2.0	25.0	2.0	1.0	4.0	2.0	2022-10-06 21:19:46	2022-10-06 21:23:43	100	237	1	-1.0	2.0	100.0	23.0	50.0	2.0	74.0	16.0	66.0	0.0	80.0	15.0	42.0	18.0	83.0	50.0	68.0	12.0	51.0	78.0	87.0	92.0	0.0	0.0	0.0	0.0	0.0	-1.0	-1.0
60376.0	2022-10-06 23:28:04	2022-10-06 23:34:16	11.0	45	9.0	5.0	Thursday	50.8261	8.9244	2.0	25.0	2.0	1.0	4.0	2.0	2022-10-06 23:32:32	2022-10-06 23:34:14	100	102	1	-1.0	0.0	88.0	12.0	51.0	1.0	46.0	19.0	69.0	0.0	78.0	3.0	39.0	1.0	78.0	30.0	50.0	5.0	50.0	84.0	86.0	85.0	0.0	0.0	0.0	0.0	0.0	-1.0	-1.0
60376.0	2022-10-07 11:00:29	2022-10-07 12:00:08	11.0	46	10.0	1.0	Friday	50.8261	8.9244	2.0	25.0	2.0	1.0	4.0	2.0	2022-10-07 11:59:04	2022-10-07 12:00:07	100	63	1	-1.0	0.0	100.0	7.0	37.0	0.0	54.0	13.0	75.0	0.0	65.0	0.0	50.0	7.0	64.0	26.0	64.0	0.0	43.0	93.0	60.0	95.0	0.0	0.0	0.0	0.0	0.0	6.5	73.0
60376.0	2022-10-07 14:17:41	2022-10-07 14:28:58	11.0	47	10.0	2.0	Friday	50.8261	8.9244	2.0	25.0	2.0	1.0	4.0	2.0	2022-10-07 14:28:11	2022-10-07 14:28:57	100	46	1	-1.0	6.0	87.0	47.0	50.0	41.0	53.0	16.0	77.0	0.0	50.0	8.0	72.0	31.0	31.0	58.0	62.0	27.0	66.0	81.0	87.0	87.0	0.0	0.0	0.0	0.0	0.0	-1.0	-1.0
60376.0	2022-10-07 18:04:18	2022-10-07 18:29:59	11.0	48	10.0	3.0	Friday	50.8261	8.9244	2.0	25.0	2.0	1.0	4.0	2.0	2022-10-07 18:29:03	2022-10-07 18:29:58	100	55	1	-1.0	0.0	96.0	48.0	64.0	3.0	50.0	1.0	74.0	10.0	75.0	21.0	50.0	21.0	80.0	57.0	23.0	11.0	36.0	83.0	77.0	98.0	0.0	0.0	0.0	0.0	0.0	-1.0	-1.0
60376.0	2022-10-07 19:51:40	2022-10-07 20:24:33	11.0	49	10.0	4.0	Friday	50.7996	8.7669	2.0	25.0	2.0	1.0	4.0	2.0	2022-10-07 20:23:25	2022-10-07 20:24:32	100	67	1	-1.0	0.0	82.0	40.0	58.0	2.0	73.0	5.0	95.0	18.0	90.0	32.0	49.0	0.0	93.0	68.0	50.0	29.0	39.0	67.0	59.0	87.0	0.0	0.0	15.0	0.0	0.0	-1.0	-1.0
60376.0	2022-10-08 00:02:11	2022-10-08 00:04:35	11.0	50	10.0	5.0	Saturday	50.7996	8.7669	2.0	25.0	2.0	1.0	4.0	2.0	2022-10-08 00:03:24	2022-10-08 00:04:34	100	70	1	-1.0	0.0	100.0	22.0	49.0	2.0	81.0	0.0	97.0	0.0	82.0	10.0	65.0	0.0	75.0	59.0	59.0	16.0	60.0	82.0	20.0	90.0	0.0	0.0	1.0	0.0	0.0	-1.0	-1.0
60376.0	2022-10-08 11:01:14	2022-10-08 11:04:24	11.0	51	11.0	1.0	Saturday	50.1169	8.6837	2.0	25.0	2.0	1.0	4.0	2.0	2022-10-08 11:03:39	2022-10-08 11:04:24	100	45	1	-1.0	28.0	100.0	21.0	75.0	0.0	70.0	28.0	68.0	16.0	90.0	31.0	28.0	6.0	83.0	23.0	67.0	32.0	68.0	84.0	89.0	90.0	0.0	0.0	0.0	0.0	0.0	7.2	84.0
60376.0	2022-10-08 13:31:41	2022-10-08 13:35:37	11.0	52	11.0	2.0	Saturday	50.1169	8.6837	2.0	25.0	2.0	1.0	4.0	2.0	2022-10-08 13:34:47	2022-10-08 13:35:36	100	48	1	-1.0	0.0	100.0	66.0	70.0	0.0	63.0	0.0	0.0	20.0	69.0	21.0	60.0	4.0	71.0	66.0	59.0	0.0	70.0	88.0	81.0	81.0	0.0	0.0	0.0	0.0	0.0	-1.0	-1.0
60376.0	2022-10-08 17:02:32	2022-10-08 17:13:51	11.0	53	11.0	3.0	Saturday	50.1169	8.6837	2.0	25.0	2.0	1.0	4.0	2.0	2022-10-08 17:12:46	2022-10-08 17:13:50	100	64	1	-1.0	9.0	100.0	28.0	49.0	7.0	84.0	8.0	65.0	13.0	81.0	27.0	67.0	6.0	86.0	13.0	71.0	11.0	68.0	65.0	81.0	95.0	0.0	0.0	6.0	3.0	0.0	-1.0	-1.0
60376.0	2022-10-08 19:59:56	2022-10-08 20:41:56	11.0	54	11.0	4.0	Saturday	50.7996	8.7669	2.0	25.0	2.0	1.0	4.0	2.0	2022-10-08 20:38:52	2022-10-08 20:40:58	100	126	1	-1.0	76.0	92.0	18.0	67.0	0.0	82.0	13.0	80.0	6.0	77.0	17.0	61.0	16.0	73.0	4.0	50.0	14.0	76.0	50.0	100.0	95.0	0.0	0.0	25.0	27.0	0.0	-1.0	-1.0
60376.0	2022-10-08 23:43:44	2022-10-09 00:30:58	11.0	55	11.0	5.0	Sunday	50.7996	8.7669	2.0	25.0	2.0	1.0	4.0	2.0	2022-10-09 00:29:01	2022-10-09 00:30:57	100	116	1	-1.0	0.0	100.0	2.0	73.0	0.0	69.0	0.0	93.0	0.0	75.0	26.0	19.0	13.0	53.0	40.0	41.0	11.0	28.0	72.0	9.0	92.0	0.0	0.0	0.0	0.0	0.0	-1.0	-1.0
60376.0	2022-10-09 11:08:02	2022-10-09 11:47:15	11.0	56	12.0	1.0	Sunday	50.7996	8.7669	2.0	25.0	2.0	1.0	4.0	2.0	2022-10-09 11:11:46	2022-10-09 11:47:15	100	2128	1	-1.0	0.0	100.0	17.0	68.0	10.0	83.0	0.0	87.0	8.0	91.0	13.0	36.0	7.0	97.0	0.0	80.0	18.0	84.0	100.0	81.0	93.0	0.0	1.0	0.0	0.0	0.0	10.0	81.0
60376.0	2022-10-09 13:47:28	2022-10-09 14:22:30	11.0	57	12.0	2.0	Sunday	50.1169	8.6837	2.0	25.0	2.0	1.0	4.0	2.0	2022-10-09 14:20:37	2022-10-09 14:22:30	100	112	1	-1.0	0.0	86.0	21.0	85.0	4.0	53.0	20.0	78.0	22.0	89.0	32.0	31.0	25.0	52.0	51.0	59.0	23.0	62.0	73.0	93.0	97.0	0.0	0.0	61.0	0.0	0.0	-1.0	-1.0
60376.0	2022-10-09 16:43:13	2022-10-09 16:50:56	11.0	58	12.0	3.0	Sunday	50.1169	8.6837	2.0	25.0	2.0	1.0	4.0	2.0	2022-10-09 16:49:08	2022-10-09 16:50:56	100	107	1	-1.0	2.0	100.0	52.0	64.0	5.0	48.0	8.0	80.0	11.0	93.0	35.0	27.0	25.0	29.0	38.0	69.0	16.0	48.0	75.0	80.0	87.0	1.0	0.0	0.0	0.0	0.0	-1.0	-1.0
60376.0	2022-10-09 20:05:40	2022-10-09 20:36:26	11.0	59	12.0	4.0	Sunday	50.1169	8.6837	2.0	25.0	2.0	1.0	4.0	2.0	2022-10-09 20:33:42	2022-10-09 20:36:25	100	162	1	-1.0	12.0	100.0	26.0	29.0	6.0	44.0	1.0	90.0	5.0	76.0	25.0	50.0	49.0	50.0	54.0	77.0	32.0	62.0	70.0	81.0	90.0	0.0	0.0	0.0	0.0	0.0	-1.0	-1.0
60376.0	2022-10-09 23:03:49	2022-10-09 23:33:41	11.0	60	12.0	5.0	Sunday	50.8261	8.9244	2.0	25.0	2.0	1.0	4.0	2.0	2022-10-09 23:32:51	2022-10-09 23:33:41	100	49	1	-1.0	0.0	100.0	4.0	0.0	0.0	52.0	14.0	8.0	0.0	74.0	18.0	0.0	49.0	49.0	24.0	49.0	31.0	83.0	80.0	12.0	95.0	0.0	0.0	0.0	0.0	0.0	-1.0	-1.0
60376.0	2022-10-10 11:51:18	2022-10-10 11:59:01	11.0	61	13.0	1.0	Monday	50.8261	8.9244	2.0	25.0	2.0	1.0	4.0	2.0	2022-10-10 11:57:52	2022-10-10 11:59:00	100	68	1	-1.0	0.0	100.0	50.0	54.0	0.0	66.0	0.0	59.0	12.0	52.0	27.0	23.0	25.0	66.0	51.0	37.0	16.0	62.0	85.0	68.0	100.0	0.0	0.0	10.0	0.0	0.0	8.5	91.0
60376.0	2022-10-10 14:45:42	2022-10-10 15:41:45	11.0	62	13.0	2.0	Monday	50.8261	8.9244	2.0	25.0	2.0	1.0	4.0	2.0	2022-10-10 15:39:35	2022-10-10 15:41:44	100	129	1	-1.0	3.0	100.0	58.0	22.0	2.0	73.0	9.0	7.0	16.0	66.0	10.0	61.0	11.0	80.0	51.0	50.0	4.0	50.0	68.0	91.0	89.0	0.0	0.0	0.0	0.0	0.0	-1.0	-1.0
60376.0	2022-10-10 17:40:49	2022-10-10 17:42:32	11.0	63	13.0	3.0	Monday	50.8261	8.9244	2.0	25.0	2.0	1.0	4.0	2.0	2022-10-10 17:41:41	2022-10-10 17:42:31	100	50	1	-1.0	0.0	96.0	63.0	59.0	1.0	50.0	3.0	61.0	2.0	80.0	2.0	58.0	22.0	51.0	58.0	67.0	0.0	75.0	90.0	89.0	97.0	0.0	0.0	3.0	0.0	0.0	-1.0	-1.0
60376.0	2022-10-10 19:35:47	2022-10-10 20:00:13	11.0	64	13.0	4.0	Monday	50.8261	8.9244	2.0	25.0	2.0	1.0	4.0	2.0	2022-10-10 19:59:16	2022-10-10 20:00:13	100	57	1	-1.0	0.0	91.0	8.0	38.0	0.0	55.0	10.0	83.0	29.0	86.0	20.0	36.0	31.0	46.0	50.0	38.0	24.0	50.0	96.0	89.0	89.0	0.0	0.0	4.0	0.0	0.0	-1.0	-1.0
60376.0	2022-10-11 00:22:05	2022-10-11 01:21:31	11.0	65	13.0	5.0	Tuesday	51.4511	6.9999	2.0	25.0	2.0	1.0	4.0	2.0	2022-10-11 01:20:18	2022-10-11 01:21:30	100	72	1	-1.0	20.0	100.0	22.0	81.0	3.0	79.0	10.0	75.0	10.0	85.0	5.0	6.0	13.0	15.0	54.0	41.0	5.0	46.0	73.0	94.0	77.0	0.0	0.0	0.0	0.0	1.0	-1.0	-1.0
60376.0	2022-10-11 10:52:22	2022-10-11 11:31:27	11.0	66	14.0	1.0	Tuesday	50.8261	8.9244	2.0	25.0	2.0	1.0	4.0	2.0	2022-10-11 11:29:46	2022-10-11 11:31:28	100	101	1	-1.0	0.0	100.0	50.0	41.0	3.0	50.0	2.0	6.0	22.0	78.0	30.0	40.0	35.0	50.0	43.0	50.0	17.0	50.0	36.0	37.0	90.0	0.0	0.0	0.0	0.0	0.0	5.2	40.0
60376.0	2022-10-11 14:38:04	2022-10-11 14:46:09	11.0	67	14.0	2.0	Tuesday	50.8261	8.9244	2.0	25.0	2.0	1.0	4.0	2.0	2022-10-11 14:43:32	2022-10-11 14:46:08	100	155	1	-1.0	0.0	100.0	72.0	89.0	9.0	50.0	11.0	85.0	8.0	9.0	17.0	60.0	17.0	91.0	50.0	40.0	3.0	50.0	90.0	86.0	87.0	0.0	0.0	0.0	0.0	0.0	-1.0	-1.0
60376.0	2022-10-11 17:19:00	2022-10-11 17:27:08	11.0	68	14.0	3.0	Tuesday	50.8261	8.9244	2.0	25.0	2.0	1.0	4.0	2.0	2022-10-11 17:26:08	2022-10-11 17:27:06	100	58	1	-1.0	0.0	100.0	14.0	68.0	0.0	50.0	14.0	11.0	8.0	94.0	20.0	19.0	17.0	50.0	20.0	27.0	50.0	54.0	74.0	93.0	94.0	0.0	0.0	0.0	0.0	0.0	-1.0	-1.0
60376.0	2022-10-11 20:49:16	2022-10-11 21:10:31	11.0	69	14.0	4.0	Tuesday	50.1169	8.6837	2.0	25.0	2.0	1.0	4.0	2.0	2022-10-11 21:08:38	2022-10-11 21:10:23	100	104	1	-1.0	0.0	93.0	51.0	48.0	5.0	81.0	0.0	73.0	22.0	77.0	12.0	42.0	22.0	50.0	12.0	53.0	0.0	60.0	92.0	89.0	90.0	0.0	0.0	0.0	0.0	0.0	-1.0	-1.0
60376.0	2022-10-12 00:13:05	2022-10-12 00:24:16	11.0	70	14.0	5.0	Wednesday	50.8261	8.9244	2.0	25.0	2.0	1.0	4.0	2.0	2022-10-12 00:21:49	2022-10-12 00:24:15	100	145	1	-1.0	1.0	100.0	0.0	52.0	5.0	59.0	22.0	94.0	21.0	78.0	3.0	50.0	8.0	35.0	47.0	60.0	14.0	50.0	89.0	91.0	96.0	0.0	0.0	0.0	0.0	0.0	-1.0	-1.0
60376.0	2022-10-12 10:37:46	2022-10-12 11:58:08	11.0	71	15.0	1.0	Wednesday	50.8261	8.9244	2.0	25.0	2.0	1.0	4.0	2.0	2022-10-12 11:56:21	2022-10-12 11:58:06	100	105	1	-1.0	0.0	100.0	39.0	50.0	0.0	76.0	16.0	83.0	5.0	72.0	34.0	49.0	6.0	49.0	27.0	35.0	0.0	51.0	96.0	22.0	96.0	0.0	0.0	0.0	0.0	0.0	7.4	76.0
60376.0	2022-10-12 13:24:37	2022-10-12 13:51:58	11.0	72	15.0	2.0	Wednesday	50.8261	8.9244	2.0	25.0	2.0	1.0	4.0	2.0	2022-10-12 13:49:38	2022-10-12 13:51:57	100	139	1	-1.0	18.0	100.0	29.0	52.0	0.0	55.0	8.0	17.0	10.0	86.0	29.0	52.0	2.0	82.0	38.0	48.0	5.0	50.0	82.0	81.0	93.0	0.0	0.0	13.0	0.0	0.0	-1.0	-1.0
60376.0	2022-10-12 17:17:15	2022-10-12 18:28:07	11.0	73	15.0	3.0	-1.0	-1.0	-1.0	2.0	25.0	2.0	1.0	4.0	2.0	-1	-1	-1	-1	-1	-1.0	-1.0	-1.0	-1.0	-1.0	-1.0	-1.0	-1.0	-1.0	-1.0	-1.0	-1.0	-1.0	-1.0	-1.0	-1.0	-1.0	-1.0	-1.0	-1.0	-1.0	-1.0	-1.0	-1.0	-1.0	-1.0	-1.0	-1.0	-1.0
60376.0	2022-10-12 20:47:03	2022-10-12 20:57:46	11.0	74	15.0	4.0	Wednesday	50.8261	8.9244	2.0	25.0	2.0	1.0	4.0	2.0	2022-10-12 20:56:12	2022-10-12 20:57:45	100	93	1	-1.0	3.0	100.0	45.0	84.0	3.0	48.0	7.0	6.0	3.0	71.0	1.0	80.0	11.0	88.0	33.0	54.0	12.0	65.0	91.0	92.0	93.0	0.0	0.0	0.0	0.0	0.0	-1.0	-1.0
60376.0	2022-10-12 23:44:37	2022-10-12 23:54:03	11.0	75	15.0	5.0	Wednesday	50.8261	8.9244	2.0	25.0	2.0	1.0	4.0	2.0	2022-10-12 23:52:42	2022-10-12 23:54:02	100	80	1	-1.0	0.0	92.0	50.0	33.0	0.0	31.0	8.0	16.0	5.0	50.0	10.0	61.0	44.0	36.0	60.0	50.0	12.0	28.0	50.0	58.0	86.0	0.0	0.0	0.0	0.0	0.0	-1.0	-1.0
60376.0	2022-10-13 11:45:15	2022-10-13 11:51:15	11.0	76	16.0	1.0	Thursday	50.1169	8.6837	2.0	25.0	2.0	1.0	4.0	2.0	2022-10-13 11:46:55	2022-10-13 11:48:38	100	102	1	-1.0	0.0	100.0	60.0	50.0	0.0	55.0	6.0	0.0	6.0	90.0	24.0	44.0	2.0	59.0	41.0	43.0	1.0	38.0	54.0	90.0	94.0	0.0	0.0	0.0	0.0	0.0	5.4	38.0
60376.0	2022-10-13 14:41:08	2022-10-13 14:45:53	11.0	77	16.0	2.0	Thursday	50.8261	8.9244	2.0	25.0	2.0	1.0	4.0	2.0	2022-10-13 14:44:59	2022-10-13 14:45:51	100	52	1	-1.0	0.0	100.0	0.0	45.0	0.0	69.0	11.0	0.0	16.0	95.0	40.0	39.0	15.0	42.0	48.0	35.0	15.0	39.0	67.0	97.0	95.0	0.0	29.0	0.0	0.0	0.0	-1.0	-1.0
60376.0	2022-10-13 16:57:42	2022-10-13 17:19:07	11.0	78	16.0	3.0	Thursday	50.8261	8.9244	2.0	25.0	2.0	1.0	4.0	2.0	2022-10-13 17:18:02	2022-10-13 17:19:06	100	64	1	-1.0	0.0	86.0	31.0	50.0	5.0	68.0	9.0	10.0	31.0	81.0	0.0	50.0	10.0	39.0	50.0	63.0	27.0	50.0	61.0	90.0	91.0	0.0	0.0	18.0	0.0	0.0	-1.0	-1.0
60376.0	2022-10-13 19:31:34	2022-10-13 21:06:02	11.0	79	16.0	4.0	Thursday	50.1169	8.6837	2.0	25.0	2.0	1.0	4.0	2.0	2022-10-13 21:03:54	2022-10-13 21:05:55	100	120	1	-1.0	1.0	100.0	0.0	60.0	0.0	76.0	11.0	92.0	1.0	80.0	0.0	14.0	2.0	87.0	52.0	84.0	10.0	34.0	67.0	97.0	89.0	0.0	0.0	17.0	0.0	0.0	-1.0	-1.0
60376.0	2022-10-13 23:37:23	2022-10-14 00:01:47	11.0	80	16.0	5.0	Friday	50.8261	8.9244	2.0	25.0	2.0	1.0	4.0	2.0	2022-10-14 00:00:23	2022-10-14 00:01:29	100	66	1	-1.0	0.0	100.0	54.0	70.0	0.0	53.0	17.0	11.0	4.0	88.0	41.0	56.0	10.0	83.0	44.0	43.0	23.0	34.0	59.0	12.0	92.0	0.0	0.0	0.0	0.0	0.0	-1.0	-1.0
60376.0	2022-10-14 11:18:03	2022-10-14 12:01:15	11.0	81	17.0	1.0	Friday	50.8261	8.9244	2.0	25.0	2.0	1.0	4.0	2.0	2022-10-14 11:59:09	2022-10-14 12:01:12	100	123	1	-1.0	1.0	100.0	42.0	59.0	2.0	76.0	13.0	14.0	12.0	84.0	24.0	34.0	19.0	33.0	59.0	59.0	14.0	43.0	85.0	71.0	97.0	0.0	0.0	0.0	0.0	0.0	5.7	51.0
60376.0	2022-10-14 13:06:50	2022-10-14 13:17:01	11.0	82	17.0	2.0	Friday	50.7088	7.0412	2.0	25.0	2.0	1.0	4.0	2.0	2022-10-14 13:16:07	2022-10-14 13:16:58	100	50	1	-1.0	0.0	100.0	24.0	62.0	0.0	84.0	9.0	5.0	3.0	75.0	12.0	41.0	25.0	78.0	60.0	32.0	33.0	40.0	90.0	91.0	97.0	0.0	0.0	0.0	0.0	0.0	-1.0	-1.0
60376.0	2022-10-14 17:13:38	2022-10-14 18:33:50	11.0	83	17.0	3.0	Friday	50.8261	8.9244	2.0	25.0	2.0	1.0	4.0	2.0	2022-10-14 18:32:49	2022-10-14 18:33:48	100	58	1	-1.0	0.0	100.0	66.0	38.0	0.0	68.0	13.0	1.0	8.0	82.0	41.0	39.0	9.0	50.0	58.0	62.0	0.0	50.0	87.0	81.0	93.0	0.0	0.0	3.0	0.0	0.0	-1.0	-1.0
60376.0	2022-10-14 21:09:06	2022-10-14 22:07:57	11.0	84	17.0	4.0	Friday	50.8261	8.9244	2.0	25.0	2.0	1.0	4.0	2.0	2022-10-14 21:53:16	2022-10-14 22:07:56	100	879	1	-1.0	10.0	100.0	29.0	53.0	71.0	66.0	13.0	85.0	16.0	72.0	21.0	55.0	12.0	82.0	29.0	40.0	8.0	50.0	79.0	87.0	96.0	0.0	0.0	0.0	0.0	0.0	-1.0	-1.0
60376.0	2022-10-14 23:13:49	2022-10-15 00:18:19	11.0	85	17.0	5.0	Saturday	50.8261	8.9244	2.0	25.0	2.0	1.0	4.0	2.0	2022-10-15 00:17:26	2022-10-15 00:18:18	100	51	1	-1.0	0.0	100.0	22.0	66.0	0.0	39.0	4.0	36.0	11.0	99.0	36.0	58.0	14.0	25.0	35.0	40.0	5.0	50.0	78.0	20.0	90.0	0.0	0.0	0.0	0.0	0.0	-1.0	-1.0
60376.0	2022-10-15 11:18:14	2022-10-15 12:02:19	11.0	86	18.0	1.0	Saturday	50.8261	8.9244	2.0	25.0	2.0	1.0	4.0	2.0	2022-10-15 11:58:07	2022-10-15 12:02:15	100	247	1	-1.0	0.0	100.0	58.0	28.0	1.0	66.0	3.0	2.0	1.0	93.0	9.0	50.0	17.0	68.0	32.0	59.0	3.0	50.0	93.0	83.0	99.0	1.0	0.0	7.0	0.0	0.0	6.7	50.0
60376.0	2022-10-15 14:13:25	2022-10-15 14:42:39	11.0	87	18.0	2.0	Saturday	50.1169	8.6837	2.0	25.0	2.0	1.0	4.0	2.0	2022-10-15 14:41:14	2022-10-15 14:42:38	100	83	1	-1.0	0.0	100.0	18.0	59.0	0.0	50.0	0.0	7.0	3.0	86.0	19.0	22.0	6.0	23.0	42.0	71.0	15.0	50.0	71.0	87.0	92.0	0.0	0.0	10.0	0.0	0.0	-1.0	-1.0
60376.0	2022-10-15 17:16:45	2022-10-15 17:21:48	11.0	88	18.0	3.0	Saturday	51.4444	7.0114	2.0	25.0	2.0	1.0	4.0	2.0	2022-10-15 17:20:27	2022-10-15 17:21:47	100	79	1	-1.0	14.0	90.0	38.0	47.0	0.0	91.0	0.0	19.0	79.0	13.0	25.0	23.0	30.0	29.0	42.0	50.0	0.0	50.0	88.0	86.0	95.0	0.0	0.0	8.0	0.0	0.0	-1.0	-1.0
60376.0	2022-10-15 19:30:28	2022-10-15 20:30:21	11.0	89	18.0	4.0	Saturday	48767	9.1827	2.0	25.0	2.0	1.0	4.0	2.0	2022-10-15 20:28:03	2022-10-15 20:30:20	100	137	1	-1.0	6.0	92.0	23.0	47.0	0.0	66.0	2.0	6.0	80.0	9.0	2.0	12.0	6.0	49.0	13.0	53.0	22.0	42.0	93.0	90.0	93.0	2.0	0.0	26.0	0.0	0.0	-1.0	-1.0
60376.0	2022-10-15 23:54:43	2022-10-16 00:42:28	11.0	90	18.0	5.0	Sunday	50.8261	8.9244	2.0	25.0	2.0	1.0	4.0	2.0	2022-10-16 00:41:21	2022-10-16 00:42:28	100	66	1	-1.0	3.0	100.0	77.0	49.0	0.0	74.0	4.0	39.0	0.0	88.0	0.0	15.0	2.0	81.0	13.0	55.0	14.0	50.0	68.0	30.0	94.0	0.0	0.0	0.0	0.0	0.0	-1.0	-1.0
60376.0	2022-10-16 10:56:18	2022-10-16 11:57:57	11.0	91	19.0	1.0	Sunday	50.8261	8.9244	2.0	25.0	2.0	1.0	4.0	2.0	2022-10-16 11:56:21	2022-10-16 11:57:55	100	94	1	-1.0	0.0	100.0	32.0	34.0	0.0	55.0	0.0	1.0	0.0	93.0	39.0	49.0	2.0	78.0	65.0	63.0	15.0	42.0	85.0	17.0	95.0	0.0	0.0	0.0	0.0	0.0	7.0	70.0
60376.0	2022-10-16 13:58:33	2022-10-16 14:02:00	11.0	92	19.0	2.0	Sunday	50.1169	8.6837	2.0	25.0	2.0	1.0	4.0	2.0	2022-10-16 14:00:55	2022-10-16 14:01:59	100	64	1	-1.0	0.0	100.0	0.0	50.0	21.0	54.0	0.0	87.0	0.0	85.0	7.0	40.0	14.0	27.0	40.0	38.0	16.0	47.0	50.0	31.0	92.0	0.0	0.0	0.0	0.0	0.0	-1.0	-1.0
60376.0	2022-10-16 17:14:20	2022-10-16 18:09:29	11.0	93	19.0	3.0	Sunday	50.8261	8.9244	2.0	25.0	2.0	1.0	4.0	2.0	2022-10-16 18:08:27	2022-10-16 18:09:29	100	61	1	-1.0	0.0	100.0	50.0	35.0	2.0	50.0	10.0	61.0	24.0	79.0	12.0	6.0	19.0	51.0	38.0	29.0	9.0	42.0	93.0	80.0	98.0	0.0	0.0	0.0	0.0	0.0	-1.0	-1.0
60376.0	2022-10-16 20:46:09	2022-10-16 20:56:17	11.0	94	19.0	4.0	Sunday	50.8261	8.9244	2.0	25.0	2.0	1.0	4.0	2.0	2022-10-16 20:48:50	2022-10-16 20:56:16	100	446	1	-1.0	0.0	100.0	12.0	45.0	0.0	50.0	23.0	50.0	13.0	91.0	36.0	50.0	32.0	50.0	13.0	44.0	19.0	50.0	66.0	68.0	91.0	0.0	0.0	0.0	0.0	0.0	-1.0	-1.0
60376.0	2022-10-16 22:55:03	2022-10-16 23:01:29	11.0	95	19.0	5.0	Sunday	50.8261	8.9244	2.0	25.0	2.0	1.0	4.0	2.0	2022-10-16 22:56:52	2022-10-16 23:01:22	100	269	1	-1.0	0.0	91.0	26.0	49.0	0.0	47.0	29.0	24.0	8.0	50.0	32.0	41.0	26.0	39.0	36.0	53.0	6.0	35.0	66.0	87.0	94.0	0.0	0.0	0.0	0.0	0.0	-1.0	-1.0
60376.0	2022-10-17 11:40:58	2022-10-17 12:08:29	11.0	96	20.0	1.0	Monday	50.8261	8.9244	2.0	25.0	2.0	1.0	4.0	2.0	2022-10-17 12:05:55	2022-10-17 12:08:27	100	152	1	-1.0	0.0	100.0	22.0	37.0	0.0	55.0	17.0	2.0	8.0	25.0	47.0	11.0	20.0	53.0	44.0	27.0	38.0	50.0	85.0	88.0	93.0	0.0	0.0	9.0	0.0	0.0	8.4	89.0
60376.0	2022-10-17 14:45:04	2022-10-17 15:59:56	11.0	97	20.0	2.0	Monday	50.8261	8.9244	2.0	25.0	2.0	1.0	4.0	2.0	2022-10-17 15:58:54	2022-10-17 15:59:55	100	60	1	-1.0	2.0	73.0	11.0	62.0	2.0	50.0	16.0	1.0	31.0	74.0	7.0	35.0	16.0	46.0	67.0	28.0	7.0	41.0	91.0	95.0	95.0	0.0	0.0	1.0	0.0	0.0	-1.0	-1.0
60376.0	2022-10-17 17:08:08	2022-10-17 18:39:30	11.0	98	20.0	3.0	Monday	50.8261	8.9244	2.0	25.0	2.0	1.0	4.0	2.0	2022-10-17 18:38:27	2022-10-17 18:39:29	100	61	1	-1.0	0.0	100.0	66.0	50.0	0.0	49.0	3.0	1.0	0.0	63.0	0.0	30.0	1.0	50.0	63.0	50.0	0.0	40.0	71.0	85.0	90.0	9.0	13.0	12.0	0.0	0.0	-1.0	-1.0
60376.0	2022-10-17 20:11:31	2022-10-17 20:58:58	11.0	99	20.0	4.0	Monday	50.1169	8.6837	2.0	25.0	2.0	1.0	4.0	2.0	2022-10-17 20:57:52	2022-10-17 20:58:57	100	65	1	-1.0	4.0	100.0	13.0	46.0	0.0	76.0	8.0	90.0	7.0	65.0	0.0	50.0	12.0	50.0	29.0	50.0	9.0	60.0	64.0	85.0	90.0	2.0	0.0	0.0	0.0	0.0	-1.0	-1.0
60376.0	2022-10-17 22:24:30	2022-10-17 23:04:56	11.0	100	20.0	5.0	Monday	50.1169	8.6837	2.0	25.0	2.0	1.0	4.0	2.0	2022-10-17 23:03:29	2022-10-17 23:04:54	100	84	1	-1.0	0.0	100.0	14.0	26.0	0.0	38.0	17.0	66.0	0.0	92.0	19.0	62.0	9.0	52.0	37.0	27.0	1.0	63.0	84.0	95.0	97.0	0.0	0.0	0.0	0.0	0.0	-1.0	-1.0
60376.0	2022-10-18 11:34:51	2022-10-18 12:31:53	11.0	101	21.0	1.0	Tuesday	50.8261	8.9244	2.0	25.0	2.0	1.0	4.0	2.0	2022-10-18 12:30:23	2022-10-18 12:31:50	100	87	1	-1.0	0.0	100.0	32.0	0.0	12.0	55.0	6.0	0.0	2.0	48.0	0.0	0.0	16.0	50.0	31.0	49.0	0.0	50.0	64.0	12.0	94.0	0.0	0.0	0.0	0.0	0.0	8.6	72.0
60376.0	2022-10-18 14:10:20	2022-10-18 15:00:32	11.0	102	21.0	2.0	Tuesday	50.8261	8.9244	2.0	25.0	2.0	1.0	4.0	2.0	2022-10-18 14:24:00	2022-10-18 15:00:28	100	2188	1	-1.0	0.0	100.0	62.0	61.0	15.0	80.0	9.0	79.0	10.0	82.0	18.0	40.0	29.0	53.0	53.0	39.0	50.0	33.0	59.0	93.0	99.0	0.0	0.0	0.0	0.0	0.0	-1.0	-1.0
60376.0	2022-10-18 16:16:41	2022-10-18 16:33:40	11.0	103	21.0	3.0	Tuesday	50.1169	8.6837	2.0	25.0	2.0	1.0	4.0	2.0	2022-10-18 16:32:20	2022-10-18 16:33:40	100	79	1	-1.0	32.0	100.0	18.0	60.0	28.0	69.0	11.0	25.0	18.0	81.0	50.0	27.0	34.0	68.0	63.0	40.0	17.0	20.0	28.0	79.0	80.0	29.0	0.0	23.0	19.0	0.0	-1.0	-1.0
60376.0	2022-10-18 20:20:48	2022-10-18 21:20:28	11.0	104	21.0	4.0	Tuesday	50.8021	8.7857	2.0	25.0	2.0	1.0	4.0	2.0	2022-10-18 21:18:53	2022-10-18 21:20:26	100	93	1	-1.0	0.0	88.0	40.0	54.0	0.0	50.0	16.0	2.0	10.0	78.0	11.0	69.0	2.0	74.0	50.0	25.0	0.0	26.0	16.0	21.0	96.0	0.0	0.0	0.0	0.0	0.0	-1.0	-1.0
60376.0	2022-10-18 23:31:52	2022-10-18 23:33:32	11.0	105	21.0	5.0	Tuesday	50.8021	8.7857	2.0	25.0	2.0	1.0	4.0	2.0	2022-10-18 23:31:59	2022-10-18 23:33:30	100	90	1	-1.0	0.0	100.0	52.0	50.0	5.0	54.0	6.0	0.0	0.0	82.0	28.0	50.0	12.0	70.0	50.0	42.0	10.0	43.0	4.0	1.0	97.0	2.0	0.0	3.0	0.0	0.0	-1.0	-1.0
60371.0	2022-09-28 10:26:46	2022-09-28 10:36:23	12.0	1	1.0	1.0	Wednesday	50.7923	8.9241	1.0	22.0	1.0	2.0	4.0	2.0	2022-09-28 10:30:21	2022-09-28 10:36:12	100	350	1	-1.0	39.0	75.0	79.0	42.0	47.0	64.0	17.0	32.0	18.0	77.0	41.0	68.0	37.0	50.0	58.0	40.0	28.0	50.0	67.0	43.0	76.0	32.0	71.0	68.0	1.0	92.0	7.9	73.0
60371.0	2022-09-28 13:24:39	2022-09-28 13:36:58	12.0	2	1.0	2.0	Wednesday	50.7923	8.9241	1.0	22.0	1.0	2.0	4.0	2.0	2022-09-28 13:34:15	2022-09-28 13:36:50	100	155	1	-1.0	38.0	66.0	58.0	44.0	69.0	70.0	0.0	40.0	41.0	76.0	59.0	64.0	48.0	35.0	60.0	68.0	58.0	70.0	53.0	58.0	68.0	36.0	57.0	64.0	13.0	71.0	-1.0	-1.0
60371.0	2022-09-28 15:08:26	2022-09-28 16:29:03	12.0	3	1.0	3.0	Wednesday	50.7923	8.9241	1.0	22.0	1.0	2.0	4.0	2.0	2022-09-28 16:26:59	2022-09-28 16:28:58	100	118	1	-1.0	25.0	75.0	11.0	66.0	26.0	70.0	9.0	81.0	21.0	76.0	19.0	65.0	20.0	77.0	14.0	61.0	16.0	61.0	78.0	82.0	83.0	11.0	10.0	38.0	2.0	20.0	-1.0	-1.0
60371.0	2022-09-28 20:14:13	2022-09-28 20:29:56	12.0	4	1.0	4.0	Wednesday	49.4331	11.0374	1.0	22.0	1.0	2.0	4.0	2.0	2022-09-28 20:27:34	2022-09-28 20:29:53	100	139	1	-1.0	23.0	71.0	15.0	77.0	8.0	71.0	0.0	68.0	19.0	86.0	5.0	82.0	15.0	80.0	19.0	77.0	15.0	77.0	63.0	93.0	57.0	5.0	14.0	27.0	25.0	78.0	-1.0	-1.0
60371.0	2022-09-28 22:48:46	2022-09-28 23:06:19	12.0	5	1.0	5.0	Wednesday	50.7923	8.9241	1.0	22.0	1.0	2.0	4.0	2.0	2022-09-28 23:03:22	2022-09-28 23:06:15	100	172	1	-1.0	19.0	74.0	36.0	73.0	30.0	72.0	0.0	71.0	25.0	72.0	26.0	71.0	20.0	74.0	19.0	76.0	25.0	65.0	71.0	42.0	70.0	1.0	2.0	15.0	0.0	68.0	-1.0	-1.0
60371.0	2022-09-29 09:04:50	2022-09-29 09:53:54	12.0	6	2.0	1.0	Thursday	50.7923	8.9241	1.0	22.0	1.0	2.0	4.0	2.0	2022-09-29 09:49:46	2022-09-29 09:53:50	100	243	1	-1.0	19.0	72.0	37.0	63.0	25.0	71.0	15.0	65.0	26.0	80.0	25.0	78.0	5.0	77.0	28.0	75.0	20.0	73.0	79.0	43.0	71.0	2.0	5.0	21.0	8.0	10.0	9.1	78.0
60371.0	2022-09-29 13:52:14	2022-09-29 13:56:13	12.0	7	2.0	2.0	Thursday	50.7923	8.9241	1.0	22.0	1.0	2.0	4.0	2.0	2022-09-29 13:52:42	2022-09-29 13:56:09	100	207	1	-1.0	18.0	73.0	24.0	64.0	39.0	55.0	2.0	55.0	20.0	68.0	46.0	51.0	27.0	58.0	20.0	60.0	35.0	73.0	71.0	21.0	79.0	8.0	0.0	0.0	0.0	66.0	-1.0	-1.0
60371.0	2022-09-29 15:10:17	2022-09-29 16:07:37	12.0	8	2.0	3.0	Thursday	50.7923	8.9241	1.0	22.0	1.0	2.0	4.0	2.0	2022-09-29 16:04:10	2022-09-29 16:07:32	100	202	1	-1.0	23.0	78.0	4.0	59.0	34.0	54.0	0.0	31.0	20.0	48.0	51.0	33.0	16.0	68.0	17.0	60.0	26.0	72.0	65.0	27.0	65.0	0.0	6.0	19.0	0.0	19.0	-1.0	-1.0
60371.0	2022-09-29 20:06:20	2022-09-29 20:33:20	12.0	9	2.0	4.0	Thursday	50.7923	8.9241	1.0	22.0	1.0	2.0	4.0	2.0	2022-09-29 20:30:47	2022-09-29 20:33:16	100	149	1	-1.0	0.0	64.0	18.0	72.0	33.0	66.0	0.0	50.0	0.0	77.0	37.0	50.0	0.0	72.0	23.0	71.0	19.0	61.0	60.0	27.0	75.0	0.0	6.0	5.0	0.0	76.0	-1.0	-1.0
60371.0	2022-09-29 21:27:31	2022-09-29 21:31:12	12.0	10	2.0	5.0	Thursday	50.7923	8.9241	1.0	22.0	1.0	2.0	4.0	2.0	2022-09-29 21:28:20	2022-09-29 21:31:08	100	168	1	-1.0	9.0	71.0	10.0	61.0	25.0	68.0	3.0	67.0	0.0	75.0	21.0	50.0	12.0	73.0	10.0	68.0	14.0	69.0	64.0	43.0	75.0	21.0	22.0	0.0	0.0	64.0	-1.0	-1.0
60371.0	2022-09-30 10:20:02	2022-09-30 10:24:30	12.0	11	3.0	1.0	Friday	50.7923	8.9241	1.0	22.0	1.0	2.0	4.0	2.0	2022-09-30 10:20:15	2022-09-30 10:24:25	100	249	1	-1.0	14.0	73.0	24.0	61.0	8.0	77.0	18.0	81.0	0.0	86.0	28.0	79.0	12.0	79.0	3.0	67.0	21.0	70.0	61.0	57.0	61.0	16.0	0.0	7.0	0.0	72.0	9.0	49.0
60371.0	2022-09-30 13:00:38	2022-09-30 13:57:29	12.0	12	3.0	2.0	Friday	49.2293	6.9994	1.0	22.0	1.0	2.0	4.0	2.0	2022-09-30 13:20:19	2022-09-30 13:57:26	100	2226	1	-1.0	13.0	88.0	12.0	80.0	13.0	83.0	0.0	23.0	3.0	85.0	83.0	83.0	22.0	81.0	17.0	76.0	22.0	80.0	90.0	78.0	72.0	1.0	15.0	22.0	0.0	82.0	-1.0	-1.0
60371.0	2022-09-30 16:40:42	2022-09-30 18:25:07	12.0	13	3.0	3.0	Friday	50.7996	8.7669	1.0	22.0	1.0	2.0	4.0	2.0	2022-09-30 18:22:48	2022-09-30 18:25:03	100	135	1	-1.0	15.0	30.0	28.0	54.0	51.0	42.0	0.0	64.0	36.0	42.0	20.0	35.0	6.0	56.0	26.0	62.0	68.0	70.0	57.0	36.0	68.0	0.0	11.0	41.0	0.0	63.0	-1.0	-1.0
60371.0	2022-09-30 19:31:05	2022-09-30 21:28:53	12.0	14	3.0	4.0	Friday	50.7923	8.9241	1.0	22.0	1.0	2.0	4.0	2.0	2022-09-30 21:23:33	2022-09-30 21:28:49	100	316	1	-1.0	25.0	91.0	17.0	76.0	2.0	82.0	8.0	80.0	16.0	78.0	4.0	81.0	77.0	61.0	16.0	66.0	18.0	77.0	94.0	83.0	82.0	8.0	10.0	16.0	0.0	68.0	-1.0	-1.0
60371.0	2022-09-30 22:19:24	2022-10-01 00:02:56	12.0	15	3.0	5.0	Friday	49.2293	6.9994	1.0	22.0	1.0	2.0	4.0	2.0	2022-09-30 23:59:36	2022-10-01 00:02:52	100	196	1	-1.0	8.0	78.0	20.0	78.0	0.0	83.0	7.0	82.0	10.0	85.0	18.0	76.0	10.0	66.0	6.0	80.0	12.0	81.0	80.0	79.0	77.0	0.0	0.0	0.0	0.0	83.0	-1.0	-1.0
60371.0	2022-10-01 09:49:10	2022-10-01 11:42:30	12.0	16	4.0	1.0	Saturday	50.7923	8.9241	1.0	22.0	1.0	2.0	4.0	2.0	2022-10-01 11:39:08	2022-10-01 11:42:27	100	198	1	-1.0	21.0	76.0	21.0	69.0	23.0	76.0	14.0	75.0	22.0	80.0	27.0	79.0	33.0	58.0	11.0	81.0	16.0	83.0	61.0	69.0	77.0	18.0	14.0	19.0	5.0	71.0	7.5	49.0
60371.0	2022-10-01 12:52:47	2022-10-01 14:52:47	12.0	17	4.0	2.0	-1.0	-1.0	-1.0	1.0	22.0	1.0	2.0	4.0	2.0	-1	-1	-1	-1	-1	-1.0	-1.0	-1.0	-1.0	-1.0	-1.0	-1.0	-1.0	-1.0	-1.0	-1.0	-1.0	-1.0	-1.0	-1.0	-1.0	-1.0	-1.0	-1.0	-1.0	-1.0	-1.0	-1.0	-1.0	-1.0	-1.0	-1.0	-1.0	-1.0
60371.0	2022-10-01 16:53:01	2022-10-01 18:34:58	12.0	18	4.0	3.0	Saturday	50.7923	8.9241	1.0	22.0	1.0	2.0	4.0	2.0	2022-10-01 18:33:13	2022-10-01 18:34:54	100	101	1	-1.0	11.0	79.0	16.0	78.0	13.0	80.0	9.0	84.0	8.0	76.0	21.0	57.0	0.0	77.0	14.0	64.0	18.0	87.0	80.0	61.0	76.0	0.0	0.0	20.0	0.0	16.0	-1.0	-1.0
60371.0	2022-10-01 18:58:19	2022-10-01 19:56:44	12.0	19	4.0	4.0	Saturday	50.7923	8.9241	1.0	22.0	1.0	2.0	4.0	2.0	2022-10-01 19:54:48	2022-10-01 19:56:40	100	112	1	-1.0	26.0	81.0	20.0	64.0	36.0	79.0	25.0	59.0	21.0	76.0	27.0	58.0	25.0	60.0	63.0	63.0	18.0	59.0	64.0	66.0	65.0	26.0	0.0	0.0	16.0	60.0	-1.0	-1.0
60371.0	2022-10-01 21:38:40	2022-10-01 22:02:03	12.0	20	4.0	5.0	Saturday	50.8021	8.7857	1.0	22.0	1.0	2.0	4.0	2.0	2022-10-01 21:58:37	2022-10-01 22:02:00	100	202	1	-1.0	17.0	71.0	69.0	58.0	29.0	63.0	0.0	89.0	9.0	73.0	10.0	47.0	19.0	41.0	34.0	65.0	0.0	66.0	76.0	45.0	77.0	14.0	2.0	18.0	0.0	81.0	-1.0	-1.0
60371.0	2022-10-02 10:52:02	2022-10-02 12:49:33	12.0	21	5.0	1.0	Sunday	48767	9.1827	1.0	22.0	1.0	2.0	4.0	2.0	2022-10-02 12:44:45	2022-10-02 12:49:30	100	284	1	-1.0	18.0	81.0	15.0	82.0	28.0	85.0	0.0	93.0	2.0	77.0	5.0	79.0	20.0	68.0	0.0	79.0	16.0	71.0	78.0	74.0	76.0	7.0	21.0	9.0	0.0	0.0	6.1	73.0
60371.0	2022-10-02 12:13:43	2022-10-02 12:52:24	12.0	22	5.0	2.0	Sunday	48767	9.1827	1.0	22.0	1.0	2.0	4.0	2.0	2022-10-02 12:49:46	2022-10-02 12:52:20	100	153	1	-1.0	1.0	81.0	8.0	75.0	14.0	90.0	0.0	85.0	13.0	83.0	23.0	68.0	17.0	84.0	0.0	78.0	73.0	80.0	73.0	79.0	63.0	14.0	7.0	10.0	0.0	79.0	-1.0	-1.0
60371.0	2022-10-02 16:33:38	2022-10-02 17:32:56	12.0	23	5.0	3.0	Sunday	50.1103	8.7147	1.0	22.0	1.0	2.0	4.0	2.0	2022-10-02 17:30:49	2022-10-02 17:32:52	100	123	1	-1.0	49.0	81.0	14.0	4.0	25.0	70.0	1.0	90.0	0.0	74.0	38.0	50.0	16.0	67.0	25.0	68.0	17.0	66.0	74.0	64.0	82.0	17.0	46.0	18.0	1.0	83.0	-1.0	-1.0
60371.0	2022-10-02 18:41:27	2022-10-02 18:43:09	12.0	24	5.0	4.0	-1.0	-1.0	-1.0	1.0	22.0	1.0	2.0	4.0	2.0	-1	-1	-1	-1	-1	-1.0	-1.0	-1.0	-1.0	-1.0	-1.0	-1.0	-1.0	-1.0	-1.0	-1.0	-1.0	-1.0	-1.0	-1.0	-1.0	-1.0	-1.0	-1.0	-1.0	-1.0	-1.0	-1.0	-1.0	-1.0	-1.0	-1.0	-1.0	-1.0
60371.0	2022-10-02 22:03:41	2022-10-02 23:48:43	12.0	25	5.0	5.0	Sunday	50.7923	8.9241	1.0	22.0	1.0	2.0	4.0	2.0	2022-10-02 23:45:35	2022-10-02 23:48:40	100	184	1	-1.0	12.0	66.0	54.0	50.0	18.0	33.0	6.0	32.0	0.0	56.0	62.0	34.0	55.0	34.0	29.0	59.0	41.0	50.0	54.0	39.0	57.0	39.0	51.0	41.0	42.0	55.0	-1.0	-1.0
60371.0	2022-10-03 09:37:47	2022-10-03 11:21:57	12.0	26	6.0	1.0	Monday	50.7923	8.9241	1.0	22.0	1.0	2.0	4.0	2.0	2022-10-03 11:18:28	2022-10-03 11:21:52	100	203	1	-1.0	2.0	67.0	22.0	73.0	27.0	75.0	0.0	70.0	6.0	66.0	31.0	49.0	10.0	59.0	57.0	76.0	24.0	71.0	57.0	50.0	67.0	32.0	33.0	21.0	9.0	54.0	9.6	77.0
60371.0	2022-10-03 12:28:41	2022-10-03 13:33:48	12.0	27	6.0	2.0	Monday	50.0027	8.2788	1.0	22.0	1.0	2.0	4.0	2.0	2022-10-03 13:30:32	2022-10-03 13:33:40	100	188	1	-1.0	11.0	85.0	13.0	78.0	27.0	85.0	0.0	86.0	18.0	89.0	7.0	85.0	13.0	84.0	11.0	74.0	82.0	74.0	83.0	81.0	84.0	0.0	15.0	35.0	0.0	94.0	-1.0	-1.0
60371.0	2022-10-03 16:05:51	2022-10-03 18:05:51	12.0	28	6.0	3.0	-1.0	-1.0	-1.0	1.0	22.0	1.0	2.0	4.0	2.0	-1	-1	-1	-1	-1	-1.0	-1.0	-1.0	-1.0	-1.0	-1.0	-1.0	-1.0	-1.0	-1.0	-1.0	-1.0	-1.0	-1.0	-1.0	-1.0	-1.0	-1.0	-1.0	-1.0	-1.0	-1.0	-1.0	-1.0	-1.0	-1.0	-1.0	-1.0	-1.0
60371.0	2022-10-03 18:37:59	2022-10-03 19:06:43	12.0	29	6.0	4.0	Monday	50.7923	8.9241	1.0	22.0	1.0	2.0	4.0	2.0	2022-10-03 19:02:04	2022-10-03 19:06:40	100	275	1	-1.0	13.0	83.0	15.0	78.0	11.0	82.0	3.0	81.0	0.0	69.0	15.0	58.0	6.0	60.0	22.0	67.0	71.0	76.0	73.0	75.0	71.0	20.0	8.0	37.0	11.0	12.0	-1.0	-1.0
60371.0	2022-10-03 22:27:09	2022-10-03 23:35:05	12.0	30	6.0	5.0	Monday	49.2293	6.9994	1.0	22.0	1.0	2.0	4.0	2.0	2022-10-03 23:28:56	2022-10-03 23:35:01	100	364	1	-1.0	14.0	79.0	8.0	60.0	6.0	72.0	0.0	100.0	0.0	81.0	0.0	76.0	16.0	65.0	2.0	82.0	84.0	74.0	76.0	70.0	75.0	19.0	12.0	7.0	9.0	89.0	-1.0	-1.0
60371.0	2022-10-04 09:43:27	2022-10-04 11:17:28	12.0	31	7.0	1.0	Tuesday	50.7996	8.7669	1.0	22.0	1.0	2.0	4.0	2.0	2022-10-04 10:58:46	2022-10-04 11:17:24	100	1118	1	-1.0	0.0	61.0	27.0	57.0	51.0	61.0	0.0	78.0	18.0	58.0	61.0	55.0	0.0	78.0	48.0	68.0	56.0	86.0	56.0	56.0	64.0	19.0	0.0	29.0	13.0	5.0	7.0	68.0
60371.0	2022-10-04 12:30:17	2022-10-04 13:36:42	12.0	32	7.0	2.0	Tuesday	50.7996	8.7669	1.0	22.0	1.0	2.0	4.0	2.0	2022-10-04 13:34:57	2022-10-04 13:36:39	100	101	1	-1.0	1.0	75.0	74.0	59.0	23.0	66.0	0.0	67.0	69.0	31.0	58.0	41.0	2.0	65.0	0.0	36.0	84.0	70.0	63.0	43.0	75.0	11.0	10.0	38.0	0.0	81.0	-1.0	-1.0
60371.0	2022-10-04 16:14:00	2022-10-04 17:47:17	12.0	33	7.0	3.0	Tuesday	50.7923	8.9241	1.0	22.0	1.0	2.0	4.0	2.0	2022-10-04 17:45:10	2022-10-04 17:47:13	100	122	1	-1.0	13.0	77.0	4.0	47.0	58.0	61.0	17.0	52.0	6.0	69.0	55.0	67.0	16.0	54.0	55.0	36.0	20.0	47.0	59.0	37.0	77.0	18.0	19.0	47.0	0.0	5.0	-1.0	-1.0
60371.0	2022-10-04 18:33:01	2022-10-04 18:54:15	12.0	34	7.0	4.0	Tuesday	50.7923	8.9241	1.0	22.0	1.0	2.0	4.0	2.0	2022-10-04 18:52:03	2022-10-04 18:54:10	100	127	1	-1.0	30.0	63.0	29.0	64.0	50.0	64.0	32.0	28.0	20.0	58.0	50.0	49.0	19.0	67.0	46.0	50.0	38.0	61.0	26.0	25.0	50.0	38.0	0.0	49.0	3.0	32.0	-1.0	-1.0
60371.0	2022-10-04 22:37:48	2022-10-04 22:49:42	12.0	35	7.0	5.0	Tuesday	50.7923	8.9241	1.0	22.0	1.0	2.0	4.0	2.0	2022-10-04 22:47:24	2022-10-04 22:49:39	100	134	1	-1.0	12.0	74.0	4.0	62.0	21.0	69.0	20.0	16.0	13.0	78.0	16.0	58.0	0.0	83.0	30.0	70.0	19.0	80.0	77.0	10.0	79.0	9.0	0.0	15.0	3.0	64.0	-1.0	-1.0
60371.0	2022-10-05 10:27:25	2022-10-05 11:05:53	12.0	36	8.0	1.0	Wednesday	50.7996	8.7669	1.0	22.0	1.0	2.0	4.0	2.0	2022-10-05 11:01:13	2022-10-05 11:05:49	100	276	1	-1.0	31.0	89.0	42.0	38.0	39.0	34.0	0.0	49.0	61.0	74.0	28.0	41.0	0.0	69.0	25.0	67.0	63.0	73.0	65.0	47.0	70.0	27.0	10.0	32.0	10.0	20.0	8.6	65.0
60371.0	2022-10-05 13:33:40	2022-10-05 15:06:40	12.0	37	8.0	2.0	Wednesday	50.7996	8.7669	1.0	22.0	1.0	2.0	4.0	2.0	2022-10-05 15:03:13	2022-10-05 15:06:28	100	194	1	-1.0	14.0	71.0	22.0	69.0	14.0	82.0	0.0	83.0	19.0	45.0	23.0	70.0	0.0	68.0	13.0	71.0	19.0	82.0	65.0	71.0	83.0	15.0	8.0	18.0	0.0	88.0	-1.0	-1.0
60371.0	2022-10-05 15:32:43	2022-10-05 16:39:47	12.0	38	8.0	3.0	Wednesday	50.7996	8.7669	1.0	22.0	1.0	2.0	4.0	2.0	2022-10-05 16:37:11	2022-10-05 16:39:44	100	152	1	-1.0	0.0	83.0	14.0	61.0	16.0	39.0	0.0	44.0	60.0	32.0	4.0	57.0	0.0	35.0	29.0	55.0	36.0	43.0	71.0	51.0	68.0	13.0	19.0	31.0	0.0	72.0	-1.0	-1.0
60371.0	2022-10-05 18:34:36	2022-10-05 19:00:04	12.0	39	8.0	4.0	Wednesday	50.7923	8.9241	1.0	22.0	1.0	2.0	4.0	2.0	2022-10-05 18:57:59	2022-10-05 19:00:01	100	122	1	-1.0	20.0	87.0	9.0	74.0	19.0	68.0	0.0	99.0	0.0	70.0	9.0	56.0	10.0	78.0	18.0	66.0	7.0	81.0	83.0	59.0	74.0	0.0	0.0	28.0	0.0	81.0	-1.0	-1.0
60371.0	2022-10-05 22:55:19	2022-10-05 23:15:29	12.0	40	8.0	5.0	Wednesday	50.7923	8.9241	1.0	22.0	1.0	2.0	4.0	2.0	2022-10-05 23:13:20	2022-10-05 23:15:26	100	126	1	-1.0	0.0	71.0	19.0	79.0	65.0	45.0	0.0	17.0	0.0	63.0	36.0	55.0	8.0	55.0	55.0	40.0	41.0	56.0	67.0	28.0	85.0	36.0	0.0	0.0	0.0	38.0	-1.0	-1.0
60371.0	2022-10-06 10:05:52	2022-10-06 10:27:29	12.0	41	9.0	1.0	Thursday	50.7996	8.7669	1.0	22.0	1.0	2.0	4.0	2.0	2022-10-06 10:24:05	2022-10-06 10:27:26	100	201	1	-1.0	26.0	71.0	22.0	59.0	20.0	40.0	0.0	58.0	41.0	70.0	22.0	44.0	24.0	61.0	39.0	63.0	37.0	63.0	70.0	62.0	67.0	11.0	10.0	63.0	12.0	76.0	8.1	72.0
60371.0	2022-10-06 13:47:23	2022-10-06 15:28:46	12.0	42	9.0	2.0	Thursday	50.7996	8.7669	1.0	22.0	1.0	2.0	4.0	2.0	2022-10-06 15:13:06	2022-10-06 15:28:42	100	935	1	-1.0	23.0	81.0	13.0	71.0	14.0	69.0	0.0	81.0	12.0	81.0	28.0	33.0	0.0	72.0	13.0	69.0	43.0	68.0	74.0	53.0	80.0	8.0	0.0	28.0	0.0	71.0	-1.0	-1.0
60371.0	2022-10-06 16:26:27	2022-10-06 18:10:24	12.0	43	9.0	3.0	Thursday	50.7923	8.9241	1.0	22.0	1.0	2.0	4.0	2.0	2022-10-06 18:07:31	2022-10-06 18:10:21	100	169	1	-1.0	0.0	77.0	29.0	54.0	83.0	53.0	0.0	84.0	19.0	82.0	36.0	27.0	20.0	32.0	40.0	34.0	78.0	75.0	21.0	20.0	69.0	31.0	3.0	45.0	0.0	59.0	-1.0	-1.0
60371.0	2022-10-06 19:09:07	2022-10-06 20:48:11	12.0	44	9.0	4.0	Thursday	50.7923	8.9241	1.0	22.0	1.0	2.0	4.0	2.0	2022-10-06 20:46:23	2022-10-06 20:48:07	100	104	1	-1.0	41.0	91.0	24.0	50.0	55.0	56.0	0.0	30.0	59.0	59.0	39.0	38.0	27.0	59.0	31.0	46.0	39.0	57.0	57.0	33.0	59.0	37.0	10.0	21.0	0.0	35.0	-1.0	-1.0
60371.0	2022-10-06 23:14:46	2022-10-07 01:14:46	12.0	45	9.0	5.0	-1.0	-1.0	-1.0	1.0	22.0	1.0	2.0	4.0	2.0	-1	-1	-1	-1	-1	-1.0	-1.0	-1.0	-1.0	-1.0	-1.0	-1.0	-1.0	-1.0	-1.0	-1.0	-1.0	-1.0	-1.0	-1.0	-1.0	-1.0	-1.0	-1.0	-1.0	-1.0	-1.0	-1.0	-1.0	-1.0	-1.0	-1.0	-1.0	-1.0
60371.0	2022-10-07 09:51:01	2022-10-07 10:30:01	12.0	46	10.0	1.0	Friday	50.7996	8.7669	1.0	22.0	1.0	2.0	4.0	2.0	2022-10-07 10:27:36	2022-10-07 10:29:58	100	141	1	-1.0	29.0	85.0	32.0	59.0	61.0	62.0	1.0	55.0	36.0	57.0	29.0	32.0	35.0	56.0	39.0	34.0	70.0	57.0	69.0	65.0	70.0	0.0	0.0	30.0	0.0	75.0	8.0	73.0
60371.0	2022-10-07 13:10:13	2022-10-07 14:51:24	12.0	47	10.0	2.0	Friday	48767	9.1827	1.0	22.0	1.0	2.0	4.0	2.0	2022-10-07 13:54:39	2022-10-07 14:51:21	100	3401	1	-1.0	9.0	76.0	39.0	60.0	78.0	79.0	0.0	60.0	77.0	33.0	21.0	65.0	0.0	50.0	5.0	61.0	81.0	61.0	77.0	49.0	72.0	0.0	26.0	21.0	0.0	72.0	-1.0	-1.0
60371.0	2022-10-07 15:50:24	2022-10-07 16:54:46	12.0	48	10.0	3.0	Friday	48767	9.1827	1.0	22.0	1.0	2.0	4.0	2.0	2022-10-07 16:52:30	2022-10-07 16:54:43	100	132	1	-1.0	80.0	80.0	28.0	77.0	43.0	40.0	0.0	59.0	24.0	35.0	32.0	31.0	0.0	70.0	28.0	71.0	72.0	69.0	79.0	61.0	69.0	3.0	3.0	31.0	15.0	74.0	-1.0	-1.0
60371.0	2022-10-07 19:58:22	2022-10-07 21:08:30	12.0	49	10.0	4.0	Friday	50.7923	8.9241	1.0	22.0	1.0	2.0	4.0	2.0	2022-10-07 21:06:23	2022-10-07 21:08:27	100	124	1	-1.0	29.0	84.0	36.0	35.0	72.0	63.0	4.0	20.0	0.0	70.0	27.0	35.0	22.0	43.0	36.0	27.0	69.0	66.0	72.0	29.0	69.0	26.0	0.0	21.0	18.0	57.0	-1.0	-1.0
60371.0	2022-10-07 21:52:59	2022-10-07 23:21:46	12.0	50	10.0	5.0	Friday	50.7923	8.9241	1.0	22.0	1.0	2.0	4.0	2.0	2022-10-07 23:20:03	2022-10-07 23:21:44	100	100	1	-1.0	0.0	60.0	65.0	70.0	67.0	64.0	0.0	9.0	9.0	60.0	30.0	30.0	29.0	57.0	24.0	59.0	59.0	42.0	73.0	34.0	76.0	26.0	7.0	29.0	0.0	25.0	-1.0	-1.0
60371.0	2022-10-08 10:22:08	2022-10-08 12:05:56	12.0	51	11.0	1.0	Saturday	50.7996	8.7669	1.0	22.0	1.0	2.0	4.0	2.0	2022-10-08 12:03:04	2022-10-08 12:05:53	100	168	1	-1.0	14.0	68.0	26.0	71.0	20.0	64.0	0.0	57.0	15.0	55.0	20.0	64.0	16.0	68.0	20.0	78.0	16.0	75.0	70.0	67.0	78.0	14.0	12.0	19.0	6.0	77.0	8.5	66.0
60371.0	2022-10-08 14:05:09	2022-10-08 15:57:58	12.0	52	11.0	2.0	Saturday	50.7923	8.9241	1.0	22.0	1.0	2.0	4.0	2.0	2022-10-08 15:56:04	2022-10-08 15:57:55	100	110	1	-1.0	88.0	65.0	26.0	54.0	43.0	68.0	0.0	53.0	23.0	36.0	31.0	60.0	14.0	45.0	29.0	60.0	59.0	51.0	64.0	64.0	59.0	21.0	0.0	38.0	0.0	60.0	-1.0	-1.0
60371.0	2022-10-08 15:30:55	2022-10-08 15:30:55	12.0	53	11.0	3.0	-1	-1.0	-1.0	1.0	22.0	1.0	2.0	4.0	2.0	-1	-1	-1	-1	-1	-1.0	-1.0	-1.0	-1.0	-1.0	-1.0	-1.0	-1.0	-1.0	-1.0	-1.0	-1.0	-1.0	-1.0	-1.0	-1.0	-1.0	-1.0	-1.0	-1.0	-1.0	-1.0	-1.0	-1.0	-1.0	-1.0	-1.0	-1.0	-1.0
60371.0	2022-10-08 19:45:42	2022-10-08 21:45:42	12.0	54	11.0	4.0	-1.0	-1.0	-1.0	1.0	22.0	1.0	2.0	4.0	2.0	-1	-1	-1	-1	-1	-1.0	-1.0	-1.0	-1.0	-1.0	-1.0	-1.0	-1.0	-1.0	-1.0	-1.0	-1.0	-1.0	-1.0	-1.0	-1.0	-1.0	-1.0	-1.0	-1.0	-1.0	-1.0	-1.0	-1.0	-1.0	-1.0	-1.0	-1.0	-1.0
60371.0	2022-10-08 22:47:59	2022-10-08 23:44:54	12.0	55	11.0	5.0	Saturday	50.7923	8.9241	1.0	22.0	1.0	2.0	4.0	2.0	2022-10-08 23:43:02	2022-10-08 23:44:51	100	108	1	-1.0	0.0	74.0	34.0	78.0	12.0	75.0	7.0	24.0	6.0	85.0	40.0	27.0	21.0	54.0	4.0	36.0	30.0	50.0	73.0	66.0	64.0	3.0	0.0	15.0	0.0	75.0	-1.0	-1.0
60371.0	2022-10-09 10:21:33	2022-10-09 11:13:05	12.0	56	12.0	1.0	Sunday	50.7923	8.9241	1.0	22.0	1.0	2.0	4.0	2.0	2022-10-09 11:10:37	2022-10-09 11:13:02	100	144	1	-1.0	0.0	79.0	29.0	65.0	30.0	63.0	0.0	28.0	30.0	62.0	33.0	33.0	0.0	72.0	38.0	77.0	35.0	74.0	70.0	60.0	79.0	14.0	17.0	39.0	0.0	22.0	10.0	96.0
60371.0	2022-10-09 12:03:46	2022-10-09 12:50:26	12.0	57	12.0	2.0	Sunday	50.7923	8.9241	1.0	22.0	1.0	2.0	4.0	2.0	2022-10-09 12:13:05	2022-10-09 12:50:19	100	2234	1	-1.0	3.0	71.0	21.0	66.0	26.0	72.0	0.0	100.0	15.0	81.0	30.0	74.0	14.0	74.0	18.0	73.0	80.0	74.0	81.0	69.0	69.0	0.0	17.0	12.0	0.0	84.0	-1.0	-1.0
60371.0	2022-10-09 16:21:24	2022-10-09 18:14:09	12.0	58	12.0	3.0	Sunday	50.7923	8.9241	1.0	22.0	1.0	2.0	4.0	2.0	2022-10-09 18:12:18	2022-10-09 18:14:06	100	107	1	-1.0	24.0	68.0	19.0	67.0	26.0	72.0	8.0	66.0	25.0	64.0	24.0	69.0	19.0	79.0	25.0	74.0	20.0	76.0	67.0	61.0	89.0	0.0	18.0	22.0	4.0	89.0	-1.0	-1.0
60371.0	2022-10-09 19:06:29	2022-10-09 20:32:08	12.0	59	12.0	4.0	Sunday	50.7923	8.9241	1.0	22.0	1.0	2.0	4.0	2.0	2022-10-09 20:30:22	2022-10-09 20:32:05	100	102	1	-1.0	0.0	74.0	14.0	68.0	21.0	72.0	13.0	74.0	11.0	74.0	4.0	62.0	15.0	72.0	12.0	73.0	26.0	69.0	79.0	76.0	83.0	18.0	0.0	22.0	0.0	63.0	-1.0	-1.0
60371.0	2022-10-09 21:35:24	2022-10-09 23:27:54	12.0	60	12.0	5.0	Sunday	50.7923	8.9241	1.0	22.0	1.0	2.0	4.0	2.0	2022-10-09 23:26:17	2022-10-09 23:27:47	100	90	1	-1.0	0.0	91.0	0.0	1.0	22.0	72.0	0.0	51.0	1.0	61.0	0.0	26.0	0.0	59.0	27.0	31.0	0.0	36.0	76.0	8.0	71.0	32.0	0.0	27.0	0.0	63.0	-1.0	-1.0
60371.0	2022-10-10 09:40:30	2022-10-10 09:49:57	12.0	61	13.0	1.0	Monday	50.7996	8.7669	1.0	22.0	1.0	2.0	4.0	2.0	2022-10-10 09:47:47	2022-10-10 09:49:54	100	126	1	-1.0	0.0	84.0	29.0	63.0	5.0	66.0	2.0	30.0	1.0	59.0	27.0	59.0	0.0	38.0	23.0	70.0	49.0	70.0	62.0	64.0	80.0	8.0	21.0	27.0	0.0	0.0	7.5	60.0
60371.0	2022-10-10 14:14:15	2022-10-10 15:02:45	12.0	62	13.0	2.0	Monday	50.7923	8.9241	1.0	22.0	1.0	2.0	4.0	2.0	2022-10-10 15:00:47	2022-10-10 15:02:32	100	104	1	-1.0	0.0	91.0	24.0	69.0	24.0	71.0	0.0	40.0	6.0	82.0	20.0	69.0	23.0	72.0	23.0	73.0	14.0	77.0	76.0	79.0	71.0	0.0	1.0	13.0	0.0	45.0	-1.0	-1.0
60371.0	2022-10-10 15:17:10	2022-10-10 17:17:10	12.0	63	13.0	3.0	-1.0	-1.0	-1.0	1.0	22.0	1.0	2.0	4.0	2.0	-1	-1	-1	-1	-1	-1.0	-1.0	-1.0	-1.0	-1.0	-1.0	-1.0	-1.0	-1.0	-1.0	-1.0	-1.0	-1.0	-1.0	-1.0	-1.0	-1.0	-1.0	-1.0	-1.0	-1.0	-1.0	-1.0	-1.0	-1.0	-1.0	-1.0	-1.0	-1.0
60371.0	2022-10-10 19:26:55	2022-10-10 21:26:55	12.0	64	13.0	4.0	-1.0	-1.0	-1.0	1.0	22.0	1.0	2.0	4.0	2.0	-1	-1	-1	-1	-1	-1.0	-1.0	-1.0	-1.0	-1.0	-1.0	-1.0	-1.0	-1.0	-1.0	-1.0	-1.0	-1.0	-1.0	-1.0	-1.0	-1.0	-1.0	-1.0	-1.0	-1.0	-1.0	-1.0	-1.0	-1.0	-1.0	-1.0	-1.0	-1.0
60371.0	2022-10-10 23:24:50	2022-10-10 23:32:29	12.0	65	13.0	5.0	Monday	50.7923	8.9241	1.0	22.0	1.0	2.0	4.0	2.0	2022-10-10 23:30:44	2022-10-10 23:32:26	100	101	1	-1.0	33.0	100.0	26.0	30.0	23.0	66.0	15.0	22.0	0.0	69.0	32.0	76.0	13.0	40.0	42.0	69.0	31.0	71.0	74.0	17.0	78.0	35.0	1.0	9.0	0.0	32.0	-1.0	-1.0
60371.0	2022-10-11 10:24:14	2022-10-11 10:34:04	12.0	66	14.0	1.0	Tuesday	50.7996	8.7669	1.0	22.0	1.0	2.0	4.0	2.0	2022-10-11 10:32:11	2022-10-11 10:33:59	100	107	1	-1.0	5.0	81.0	62.0	64.0	18.0	63.0	0.0	32.0	33.0	39.0	29.0	53.0	0.0	61.0	61.0	30.0	68.0	73.0	54.0	59.0	76.0	6.0	15.0	48.0	0.0	73.0	6.9	79.0
60371.0	2022-10-11 13:33:19	2022-10-11 14:15:28	12.0	67	14.0	2.0	Tuesday	50.7923	8.9241	1.0	22.0	1.0	2.0	4.0	2.0	2022-10-11 14:13:07	2022-10-11 14:15:18	100	130	1	-1.0	20.0	87.0	13.0	66.0	19.0	70.0	0.0	66.0	0.0	68.0	0.0	66.0	0.0	84.0	37.0	67.0	10.0	82.0	67.0	74.0	83.0	2.0	10.0	39.0	0.0	71.0	-1.0	-1.0
60371.0	2022-10-11 16:54:55	2022-10-11 18:50:36	12.0	68	14.0	3.0	Tuesday	49.4933	8.5381	1.0	22.0	1.0	2.0	4.0	2.0	2022-10-11 18:47:04	2022-10-11 18:50:33	100	209	1	-1.0	25.0	29.0	26.0	82.0	18.0	79.0	25.0	81.0	9.0	84.0	24.0	80.0	13.0	59.0	18.0	83.0	22.0	74.0	71.0	76.0	78.0	0.0	0.0	33.0	0.0	79.0	-1.0	-1.0
60371.0	2022-10-11 18:30:34	2022-10-11 18:30:34	12.0	69	14.0	4.0	-1	-1.0	-1.0	1.0	22.0	1.0	2.0	4.0	2.0	-1	-1	-1	-1	-1	-1.0	-1.0	-1.0	-1.0	-1.0	-1.0	-1.0	-1.0	-1.0	-1.0	-1.0	-1.0	-1.0	-1.0	-1.0	-1.0	-1.0	-1.0	-1.0	-1.0	-1.0	-1.0	-1.0	-1.0	-1.0	-1.0	-1.0	-1.0	-1.0
60371.0	2022-10-11 22:58:29	2022-10-11 23:01:12	12.0	70	14.0	5.0	Tuesday	50.7923	8.9241	1.0	22.0	1.0	2.0	4.0	2.0	2022-10-11 22:58:48	2022-10-11 23:01:09	100	140	1	-1.0	13.0	72.0	38.0	68.0	23.0	64.0	0.0	31.0	9.0	62.0	50.0	49.0	0.0	63.0	24.0	69.0	43.0	62.0	76.0	19.0	81.0	22.0	13.0	24.0	0.0	29.0	-1.0	-1.0
60371.0	2022-10-12 10:44:15	2022-10-12 11:22:06	12.0	71	15.0	1.0	Wednesday	50.8261	9.0078	1.0	22.0	1.0	2.0	4.0	2.0	2022-10-12 11:18:19	2022-10-12 11:22:01	100	222	1	-1.0	24.0	79.0	29.0	64.0	32.0	83.0	16.0	66.0	21.0	91.0	31.0	41.0	0.0	73.0	21.0	72.0	38.0	75.0	74.0	73.0	81.0	23.0	25.0	38.0	15.0	71.0	7.1	82.0
60371.0	2022-10-12 12:35:53	2022-10-12 13:03:17	12.0	72	15.0	2.0	Wednesday	50.8261	9.0078	1.0	22.0	1.0	2.0	4.0	2.0	2022-10-12 13:01:31	2022-10-12 13:03:14	100	102	1	-1.0	21.0	75.0	36.0	74.0	53.0	56.0	0.0	42.0	14.0	68.0	40.0	82.0	14.0	76.0	41.0	80.0	24.0	75.0	71.0	69.0	89.0	0.0	21.0	51.0	6.0	0.0	-1.0	-1.0
60371.0	2022-10-12 15:53:17	2022-10-12 17:40:33	12.0	73	15.0	3.0	Wednesday	50.8261	9.0078	1.0	22.0	1.0	2.0	4.0	2.0	2022-10-12 17:36:19	2022-10-12 17:40:28	100	249	1	-1.0	8.0	19.0	13.0	68.0	25.0	76.0	15.0	84.0	15.0	80.0	22.0	67.0	0.0	81.0	20.0	82.0	36.0	82.0	100.0	70.0	77.0	5.0	5.0	22.0	0.0	11.0	-1.0	-1.0
60371.0	2022-10-12 18:34:08	2022-10-12 19:13:08	12.0	74	15.0	4.0	Wednesday	50.8261	9.0078	1.0	22.0	1.0	2.0	4.0	2.0	2022-10-12 19:06:42	2022-10-12 19:13:04	100	382	1	-1.0	16.0	68.0	49.0	58.0	53.0	67.0	0.0	65.0	0.0	64.0	25.0	70.0	28.0	56.0	26.0	78.0	25.0	64.0	67.0	58.0	80.0	25.0	14.0	21.0	9.0	72.0	-1.0	-1.0
60371.0	2022-10-12 21:37:15	2022-10-12 22:00:34	12.0	75	15.0	5.0	Wednesday	49.4155	11.1262	1.0	22.0	1.0	2.0	4.0	2.0	2022-10-12 21:58:45	2022-10-12 22:00:29	100	104	1	-1.0	3.0	81.0	25.0	72.0	11.0	73.0	14.0	34.0	3.0	70.0	2.0	79.0	17.0	79.0	14.0	71.0	23.0	86.0	95.0	96.0	90.0	0.0	7.0	15.0	0.0	16.0	-1.0	-1.0
60371.0	2022-10-13 10:13:41	2022-10-13 12:13:41	12.0	76	16.0	1.0	-1.0	-1.0	-1.0	1.0	22.0	1.0	2.0	4.0	2.0	-1	-1	-1	-1	-1	-1.0	-1.0	-1.0	-1.0	-1.0	-1.0	-1.0	-1.0	-1.0	-1.0	-1.0	-1.0	-1.0	-1.0	-1.0	-1.0	-1.0	-1.0	-1.0	-1.0	-1.0	-1.0	-1.0	-1.0	-1.0	-1.0	-1.0	-1.0	-1.0
60371.0	2022-10-13 13:46:55	2022-10-13 14:24:33	12.0	77	16.0	2.0	Thursday	50.8021	8.7857	1.0	22.0	1.0	2.0	4.0	2.0	2022-10-13 14:20:43	2022-10-13 14:24:30	100	226	1	-1.0	0.0	82.0	0.0	81.0	0.0	100.0	0.0	79.0	0.0	82.0	19.0	82.0	0.0	85.0	10.0	80.0	8.0	82.0	84.0	78.0	87.0	0.0	0.0	0.0	0.0	52.0	-1.0	-1.0
60371.0	2022-10-13 16:23:43	2022-10-13 17:35:22	12.0	78	16.0	3.0	Thursday	49.5251	8.4907	1.0	22.0	1.0	2.0	4.0	2.0	2022-10-13 17:32:48	2022-10-13 17:35:18	100	149	1	-1.0	18.0	97.0	16.0	94.0	25.0	77.0	0.0	100.0	22.0	81.0	0.0	81.0	82.0	83.0	0.0	76.0	23.0	79.0	88.0	83.0	84.0	0.0	7.0	18.0	0.0	94.0	-1.0	-1.0
60371.0	2022-10-13 19:54:59	2022-10-13 20:38:12	12.0	79	16.0	4.0	Thursday	50.8261	9.0078	1.0	22.0	1.0	2.0	4.0	2.0	2022-10-13 20:35:59	2022-10-13 20:38:09	100	129	1	-1.0	34.0	53.0	54.0	39.0	32.0	75.0	17.0	63.0	20.0	67.0	32.0	57.0	27.0	63.0	47.0	50.0	33.0	70.0	36.0	71.0	65.0	55.0	0.0	30.0	26.0	57.0	-1.0	-1.0
60371.0	2022-10-13 22:13:48	2022-10-13 23:52:43	12.0	80	16.0	5.0	Thursday	50.8261	9.0078	1.0	22.0	1.0	2.0	4.0	2.0	2022-10-13 23:49:19	2022-10-13 23:52:36	100	197	1	-1.0	21.0	82.0	75.0	79.0	0.0	83.0	19.0	73.0	23.0	78.0	77.0	66.0	34.0	83.0	70.0	79.0	22.0	76.0	79.0	83.0	78.0	16.0	0.0	14.0	8.0	18.0	-1.0	-1.0
60371.0	2022-10-14 10:15:07	2022-10-14 10:48:08	12.0	81	17.0	1.0	Friday	50.8261	9.0078	1.0	22.0	1.0	2.0	4.0	2.0	2022-10-14 10:44:38	2022-10-14 10:48:00	100	202	1	-1.0	35.0	82.0	64.0	71.0	17.0	79.0	18.0	73.0	21.0	52.0	16.0	79.0	11.0	72.0	52.0	78.0	18.0	82.0	69.0	64.0	77.0	19.0	21.0	36.0	11.0	50.0	9.0	75.0
60371.0	2022-10-14 13:47:19	2022-10-14 14:27:43	12.0	82	17.0	2.0	Friday	50.8021	8.7857	1.0	22.0	1.0	2.0	4.0	2.0	2022-10-14 14:25:50	2022-10-14 14:27:40	100	109	1	-1.0	24.0	77.0	21.0	77.0	38.0	76.0	27.0	57.0	39.0	64.0	32.0	81.0	0.0	81.0	26.0	61.0	59.0	35.0	73.0	53.0	81.0	14.0	4.0	36.0	7.0	23.0	-1.0	-1.0
60371.0	2022-10-14 16:00:09	2022-10-14 17:42:52	12.0	83	17.0	3.0	Friday	50.8021	8.7857	1.0	22.0	1.0	2.0	4.0	2.0	2022-10-14 17:40:23	2022-10-14 17:42:49	100	145	1	-1.0	16.0	74.0	25.0	58.0	39.0	71.0	0.0	61.0	0.0	75.0	21.0	51.0	23.0	60.0	26.0	26.0	19.0	69.0	82.0	65.0	79.0	0.0	10.0	8.0	0.0	26.0	-1.0	-1.0
60371.0	2022-10-14 19:09:07	2022-10-14 21:09:03	12.0	84	17.0	4.0	Friday	50.8261	9.0078	1.0	22.0	1.0	2.0	4.0	2.0	2022-10-14 21:06:05	2022-10-14 21:09:01	100	175	1	-1.0	23.0	79.0	67.0	74.0	62.0	70.0	0.0	76.0	21.0	68.0	32.0	66.0	0.0	41.0	22.0	70.0	36.0	67.0	80.0	67.0	79.0	27.0	1.0	43.0	9.0	81.0	-1.0	-1.0
60371.0	2022-10-14 22:45:48	2022-10-15 00:14:19	12.0	85	17.0	5.0	Saturday	50.1382	8.6183	1.0	22.0	1.0	2.0	4.0	2.0	2022-10-15 00:10:08	2022-10-15 00:14:16	100	248	1	-1.0	3.0	60.0	24.0	76.0	27.0	76.0	77.0	80.0	18.0	92.0	77.0	71.0	47.0	44.0	16.0	64.0	24.0	77.0	81.0	81.0	80.0	0.0	18.0	0.0	0.0	21.0	-1.0	-1.0
60371.0	2022-10-15 10:05:16	2022-10-15 11:06:32	12.0	86	18.0	1.0	Saturday	50.8261	9.0078	1.0	22.0	1.0	2.0	4.0	2.0	2022-10-15 11:04:22	2022-10-15 11:06:30	100	127	1	-1.0	15.0	78.0	20.0	77.0	16.0	82.0	16.0	100.0	23.0	77.0	19.0	81.0	19.0	14.0	20.0	24.0	23.0	84.0	93.0	100.0	90.0	26.0	0.0	35.0	0.0	77.0	6.0	66.0
60371.0	2022-10-15 14:05:20	2022-10-15 14:48:25	12.0	87	18.0	2.0	Saturday	50.8261	9.0078	1.0	22.0	1.0	2.0	4.0	2.0	2022-10-15 14:46:40	2022-10-15 14:48:22	100	102	1	-1.0	21.0	100.0	23.0	85.0	25.0	88.0	6.0	49.0	12.0	88.0	9.0	21.0	20.0	81.0	17.0	84.0	17.0	88.0	100.0	79.0	87.0	2.0	0.0	7.0	0.0	61.0	-1.0	-1.0
60371.0	2022-10-15 15:51:38	2022-10-15 17:34:57	12.0	88	18.0	3.0	Saturday	50.8261	9.0078	1.0	22.0	1.0	2.0	4.0	2.0	2022-10-15 17:32:38	2022-10-15 17:34:54	100	135	1	-1.0	25.0	81.0	26.0	81.0	21.0	79.0	18.0	79.0	24.0	75.0	18.0	83.0	24.0	72.0	18.0	78.0	14.0	84.0	74.0	40.0	80.0	16.0	11.0	26.0	11.0	92.0	-1.0	-1.0
60371.0	2022-10-15 18:44:29	2022-10-15 20:32:33	12.0	89	18.0	4.0	Saturday	50.8261	9.0078	1.0	22.0	1.0	2.0	4.0	2.0	2022-10-15 20:26:53	2022-10-15 20:32:29	100	336	1	-1.0	9.0	81.0	17.0	78.0	24.0	78.0	0.0	100.0	18.0	75.0	67.0	77.0	49.0	50.0	14.0	76.0	14.0	70.0	81.0	63.0	74.0	0.0	6.0	30.0	0.0	7.0	-1.0	-1.0
60371.0	2022-10-15 22:04:47	2022-10-16 00:04:47	12.0	90	18.0	5.0	-1.0	-1.0	-1.0	1.0	22.0	1.0	2.0	4.0	2.0	-1	-1	-1	-1	-1	-1.0	-1.0	-1.0	-1.0	-1.0	-1.0	-1.0	-1.0	-1.0	-1.0	-1.0	-1.0	-1.0	-1.0	-1.0	-1.0	-1.0	-1.0	-1.0	-1.0	-1.0	-1.0	-1.0	-1.0	-1.0	-1.0	-1.0	-1.0	-1.0
60371.0	2022-10-16 09:56:58	2022-10-16 11:25:21	12.0	91	19.0	1.0	Sunday	50.8261	9.0078	1.0	22.0	1.0	2.0	4.0	2.0	2022-10-16 11:21:55	2022-10-16 11:25:18	100	203	1	-1.0	22.0	82.0	21.0	79.0	19.0	78.0	0.0	84.0	28.0	78.0	28.0	77.0	33.0	43.0	31.0	70.0	21.0	78.0	48.0	35.0	71.0	11.0	13.0	15.0	18.0	0.0	7.0	43.0
60371.0	2022-10-16 13:39:16	2022-10-16 14:54:49	12.0	92	19.0	2.0	Sunday	50.8261	9.0078	1.0	22.0	1.0	2.0	4.0	2.0	2022-10-16 14:50:21	2022-10-16 14:54:46	100	264	1	-1.0	17.0	73.0	83.0	78.0	24.0	81.0	0.0	84.0	10.0	70.0	21.0	76.0	8.0	58.0	21.0	70.0	21.0	83.0	81.0	45.0	77.0	19.0	17.0	17.0	16.0	98.0	-1.0	-1.0
60371.0	2022-10-16 15:45:22	2022-10-16 15:58:56	12.0	93	19.0	3.0	Sunday	50.8261	9.0078	1.0	22.0	1.0	2.0	4.0	2.0	2022-10-16 15:55:14	2022-10-16 15:58:53	100	219	1	-1.0	13.0	83.0	91.0	76.0	26.0	86.0	5.0	100.0	73.0	87.0	11.0	75.0	11.0	85.0	12.0	79.0	88.0	83.0	60.0	78.0	83.0	0.0	7.0	26.0	10.0	0.0	-1.0	-1.0
60371.0	2022-10-16 18:20:00	2022-10-16 20:04:55	12.0	94	19.0	4.0	Sunday	50.8021	8.7857	1.0	22.0	1.0	2.0	4.0	2.0	2022-10-16 20:00:13	2022-10-16 20:04:51	100	277	1	-1.0	20.0	77.0	82.0	78.0	78.0	74.0	20.0	80.0	19.0	80.0	79.0	85.0	27.0	84.0	34.0	80.0	20.0	80.0	87.0	61.0	79.0	6.0	0.0	1.0	5.0	2.0	-1.0	-1.0
60371.0	2022-10-16 23:04:04	2022-10-16 23:08:22	12.0	95	19.0	5.0	Sunday	50.8261	9.0078	1.0	22.0	1.0	2.0	4.0	2.0	2022-10-16 23:06:25	2022-10-16 23:08:19	100	114	1	-1.0	17.0	81.0	6.0	79.0	0.0	67.0	24.0	54.0	11.0	56.0	17.0	88.0	21.0	77.0	15.0	74.0	16.0	85.0	81.0	77.0	100.0	3.0	22.0	9.0	0.0	19.0	-1.0	-1.0
60371.0	2022-10-17 11:24:21	2022-10-17 12:57:11	12.0	96	20.0	1.0	Monday	50.8021	8.7857	1.0	22.0	1.0	2.0	4.0	2.0	2022-10-17 12:54:49	2022-10-17 12:57:07	100	138	1	-1.0	27.0	72.0	18.0	70.0	26.0	72.0	17.0	33.0	30.0	75.0	62.0	27.0	34.0	73.0	25.0	78.0	27.0	80.0	45.0	38.0	73.0	18.0	21.0	15.0	0.0	8.0	8.4	48.0
60371.0	2022-10-17 13:41:36	2022-10-17 14:51:08	12.0	97	20.0	2.0	Monday	50.8261	9.0078	1.0	22.0	1.0	2.0	4.0	2.0	2022-10-17 14:48:17	2022-10-17 14:51:05	100	167	1	-1.0	15.0	100.0	24.0	82.0	31.0	83.0	20.0	23.0	24.0	77.0	18.0	90.0	18.0	78.0	59.0	81.0	19.0	82.0	59.0	41.0	80.0	16.0	15.0	39.0	18.0	25.0	-1.0	-1.0
60371.0	2022-10-17 15:37:22	2022-10-17 16:49:44	12.0	98	20.0	3.0	Monday	50.8261	9.0078	1.0	22.0	1.0	2.0	4.0	2.0	2022-10-17 16:44:06	2022-10-17 16:49:41	100	335	1	-1.0	30.0	70.0	31.0	64.0	25.0	61.0	22.0	36.0	20.0	71.0	34.0	33.0	29.0	65.0	34.0	51.0	61.0	62.0	52.0	40.0	79.0	16.0	20.0	24.0	13.0	21.0	-1.0	-1.0
60371.0	2022-10-17 20:02:51	2022-10-17 21:31:14	12.0	99	20.0	4.0	Monday	50.8261	9.0078	1.0	22.0	1.0	2.0	4.0	2.0	2022-10-17 21:29:18	2022-10-17 21:31:11	100	113	1	-1.0	65.0	75.0	36.0	67.0	27.0	71.0	10.0	24.0	25.0	63.0	26.0	22.0	24.0	80.0	21.0	71.0	28.0	80.0	65.0	21.0	73.0	16.0	26.0	27.0	0.0	18.0	-1.0	-1.0
60371.0	2022-10-17 22:14:17	2022-10-17 22:49:54	12.0	100	20.0	5.0	Monday	50.8261	9.0078	1.0	22.0	1.0	2.0	4.0	2.0	2022-10-17 22:47:59	2022-10-17 22:49:51	100	111	1	-1.0	24.0	80.0	20.0	53.0	22.0	78.0	22.0	17.0	6.0	79.0	66.0	75.0	32.0	40.0	38.0	64.0	23.0	61.0	34.0	24.0	74.0	9.0	18.0	10.0	18.0	66.0	-1.0	-1.0
60371.0	2022-10-18 10:07:20	2022-10-18 11:00:00	12.0	101	21.0	1.0	Tuesday	50.8021	8.7857	1.0	22.0	1.0	2.0	4.0	2.0	2022-10-18 10:57:23	2022-10-18 10:59:57	100	154	1	-1.0	18.0	85.0	30.0	64.0	11.0	72.0	0.0	61.0	10.0	55.0	18.0	64.0	26.0	48.0	13.0	63.0	33.0	61.0	56.0	44.0	82.0	0.0	0.0	4.0	0.0	83.0	8.5	54.0
60371.0	2022-10-18 13:01:32	2022-10-18 14:38:31	12.0	102	21.0	2.0	Tuesday	50.7996	8.7669	1.0	22.0	1.0	2.0	4.0	2.0	2022-10-18 14:34:56	2022-10-18 14:38:27	100	211	1	-1.0	0.0	83.0	28.0	80.0	40.0	70.0	10.0	67.0	27.0	41.0	33.0	56.0	23.0	59.0	19.0	79.0	17.0	82.0	78.0	34.0	80.0	21.0	27.0	25.0	7.0	32.0	-1.0	-1.0
60371.0	2022-10-18 16:08:47	2022-10-18 18:08:47	12.0	103	21.0	3.0	-1.0	-1.0	-1.0	1.0	22.0	1.0	2.0	4.0	2.0	-1	-1	-1	-1	-1	-1.0	-1.0	-1.0	-1.0	-1.0	-1.0	-1.0	-1.0	-1.0	-1.0	-1.0	-1.0	-1.0	-1.0	-1.0	-1.0	-1.0	-1.0	-1.0	-1.0	-1.0	-1.0	-1.0	-1.0	-1.0	-1.0	-1.0	-1.0	-1.0
60371.0	2022-10-18 19:05:04	2022-10-18 19:07:55	12.0	104	21.0	4.0	Tuesday	50.8261	9.0078	1.0	22.0	1.0	2.0	4.0	2.0	2022-10-18 19:05:16	2022-10-18 19:07:51	100	154	1	-1.0	22.0	93.0	16.0	77.0	24.0	68.0	33.0	86.0	22.0	77.0	35.0	66.0	26.0	71.0	30.0	74.0	41.0	81.0	68.0	58.0	78.0	30.0	16.0	15.0	2.0	31.0	-1.0	-1.0
60371.0	2022-10-18 21:42:37	2022-10-18 22:34:56	12.0	105	21.0	5.0	Tuesday	50.8261	9.0078	1.0	22.0	1.0	2.0	4.0	2.0	2022-10-18 22:33:11	2022-10-18 22:34:52	100	101	1	-1.0	15.0	82.0	73.0	73.0	62.0	61.0	14.0	22.0	28.0	86.0	48.0	46.0	22.0	55.0	61.0	57.0	21.0	84.0	42.0	29.0	79.0	20.0	27.0	18.0	43.0	38.0	-1.0	-1.0
60447.0	2022-09-30 09:44:44	2022-09-30 10:06:57	13.0	1	1.0	1.0	Friday	50.0027	8.2788	1.0	23.0	2.0	2.0	5.0	2.0	2022-09-30 10:04:44	2022-09-30 10:06:56	100	131	1	-1.0	4.0	88.0	0.0	79.0	0.0	90.0	0.0	100.0	25.0	90.0	2.0	95.0	0.0	100.0	14.0	100.0	0.0	96.0	81.0	88.0	92.0	0.0	20.0	36.0	0.0	0.0	9.2	92.0
60447.0	2022-09-30 12:39:30	2022-09-30 12:42:28	13.0	2	1.0	2.0	Friday	50.0027	8.2788	1.0	23.0	2.0	2.0	5.0	2.0	2022-09-30 12:39:45	2022-09-30 12:42:26	100	160	1	-1.0	0.0	92.0	5.0	89.0	17.0	79.0	5.0	100.0	65.0	88.0	9.0	80.0	0.0	96.0	6.0	100.0	21.0	96.0	85.0	96.0	100.0	0.0	1.0	28.0	0.0	0.0	-1.0	-1.0
60447.0	2022-09-30 15:19:36	2022-09-30 15:22:36	13.0	3	1.0	3.0	Friday	53.5492	9.9418	1.0	23.0	2.0	2.0	5.0	2.0	2022-09-30 15:19:59	2022-09-30 15:22:34	100	155	1	-1.0	0.0	73.0	12.0	80.0	22.0	75.0	10.0	100.0	88.0	77.0	78.0	78.0	12.0	31.0	33.0	76.0	13.0	91.0	100.0	60.0	91.0	0.0	0.0	30.0	0.0	0.0	-1.0	-1.0
60447.0	2022-09-30 18:13:56	2022-09-30 18:18:55	13.0	4	1.0	4.0	Friday	53.5492	9.9418	1.0	23.0	2.0	2.0	5.0	2.0	2022-09-30 18:17:02	2022-09-30 18:18:52	100	110	1	-1.0	20.0	75.0	23.0	79.0	24.0	78.0	0.0	100.0	58.0	100.0	0.0	87.0	0.0	21.0	35.0	70.0	18.0	87.0	69.0	70.0	97.0	0.0	11.0	38.0	0.0	0.0	-1.0	-1.0
60447.0	2022-09-30 21:13:58	2022-09-30 21:15:44	13.0	5	1.0	5.0	Friday	53.5544	9996	1.0	23.0	2.0	2.0	5.0	2.0	2022-09-30 21:14:07	2022-09-30 21:15:41	100	94	1	-1.0	8.0	74.0	14.0	70.0	17.0	84.0	0.0	100.0	14.0	100.0	21.0	58.0	0.0	80.0	19.0	88.0	0.0	72.0	100.0	86.0	96.0	0.0	0.0	0.0	0.0	100.0	-1.0	-1.0
60447.0	2022-10-01 08:30:48	2022-10-01 10:30:48	13.0	6	2.0	1.0	-1.0	-1.0	-1.0	1.0	23.0	2.0	2.0	5.0	2.0	-1	-1	-1	-1	-1	-1.0	-1.0	-1.0	-1.0	-1.0	-1.0	-1.0	-1.0	-1.0	-1.0	-1.0	-1.0	-1.0	-1.0	-1.0	-1.0	-1.0	-1.0	-1.0	-1.0	-1.0	-1.0	-1.0	-1.0	-1.0	-1.0	-1.0	-1.0	-1.0
60447.0	2022-10-01 11:37:01	2022-10-01 11:48:43	13.0	7	2.0	2.0	Saturday	53.5456	9.9615	1.0	23.0	2.0	2.0	5.0	2.0	2022-10-01 11:46:41	2022-10-01 11:48:41	100	120	1	-1.0	18.0	85.0	5.0	76.0	0.0	100.0	0.0	100.0	9.0	80.0	22.0	82.0	2.0	81.0	0.0	81.0	0.0	91.0	100.0	75.0	88.0	0.0	0.0	0.0	0.0	100.0	-1.0	-1.0
60447.0	2022-10-01 14:50:00	2022-10-01 14:53:52	13.0	8	2.0	3.0	Saturday	53.5456	9.9615	1.0	23.0	2.0	2.0	5.0	2.0	2022-10-01 14:50:13	2022-10-01 14:53:50	100	217	1	-1.0	19.0	91.0	20.0	94.0	92.0	84.0	16.0	100.0	33.0	100.0	17.0	60.0	27.0	76.0	14.0	66.0	20.0	100.0	100.0	71.0	100.0	0.0	4.0	0.0	0.0	100.0	-1.0	-1.0
60447.0	2022-10-01 18:25:11	2022-10-01 18:31:36	13.0	9	2.0	4.0	Saturday	50882	6.6949	1.0	23.0	2.0	2.0	5.0	2.0	2022-10-01 18:29:55	2022-10-01 18:31:34	100	99	1	-1.0	27.0	71.0	25.0	67.0	12.0	77.0	0.0	67.0	0.0	76.0	19.0	62.0	0.0	64.0	22.0	67.0	58.0	78.0	69.0	63.0	100.0	20.0	0.0	31.0	0.0	89.0	-1.0	-1.0
60447.0	2022-10-01 21:42:25	2022-10-01 21:44:24	13.0	10	2.0	5.0	Saturday	50.7996	8.7669	1.0	23.0	2.0	2.0	5.0	2.0	2022-10-01 21:42:48	2022-10-01 21:44:18	100	90	1	-1.0	39.0	65.0	30.0	64.0	35.0	82.0	23.0	100.0	65.0	85.0	32.0	42.0	13.0	53.0	33.0	63.0	56.0	79.0	39.0	17.0	80.0	0.0	0.0	0.0	0.0	0.0	-1.0	-1.0
60447.0	2022-10-02 08:25:37	2022-10-02 09:37:05	13.0	11	3.0	1.0	Sunday	50.7996	8.7669	1.0	23.0	2.0	2.0	5.0	2.0	2022-10-02 09:35:12	2022-10-02 09:37:04	100	111	1	-1.0	17.0	79.0	16.0	85.0	15.0	63.0	1.0	100.0	18.0	77.0	22.0	75.0	4.0	79.0	16.0	74.0	19.0	80.0	94.0	19.0	100.0	0.0	0.0	0.0	0.0	0.0	8.9	88.0
60447.0	2022-10-02 11:59:33	2022-10-02 12:02:40	13.0	12	3.0	2.0	Sunday	50.7996	8.7669	1.0	23.0	2.0	2.0	5.0	2.0	2022-10-02 12:01:07	2022-10-02 12:02:38	100	91	1	-1.0	30.0	79.0	19.0	70.0	58.0	57.0	4.0	96.0	36.0	59.0	64.0	24.0	15.0	60.0	2.0	83.0	27.0	71.0	88.0	32.0	100.0	25.0	0.0	0.0	0.0	1.0	-1.0	-1.0
60447.0	2022-10-02 15:13:04	2022-10-02 15:27:49	13.0	13	3.0	3.0	Sunday	50.7996	8.7669	1.0	23.0	2.0	2.0	5.0	2.0	2022-10-02 15:26:16	2022-10-02 15:27:47	100	90	1	-1.0	23.0	97.0	25.0	78.0	7.0	100.0	2.0	67.0	12.0	89.0	22.0	93.0	24.0	84.0	28.0	70.0	23.0	91.0	83.0	64.0	84.0	9.0	0.0	10.0	0.0	67.0	-1.0	-1.0
60447.0	2022-10-02 18:45:26	2022-10-02 19:09:13	13.0	14	3.0	4.0	Sunday	50.0027	8.2788	1.0	23.0	2.0	2.0	5.0	2.0	2022-10-02 19:05:06	2022-10-02 19:09:12	100	245	1	-1.0	23.0	80.0	19.0	75.0	41.0	80.0	0.0	100.0	56.0	79.0	32.0	100.0	0.0	20.0	10.0	87.0	28.0	78.0	83.0	60.0	89.0	0.0	24.0	0.0	0.0	0.0	-1.0	-1.0
60447.0	2022-10-02 21:24:50	2022-10-02 21:57:27	13.0	15	3.0	5.0	Sunday	51.3321	9.4939	1.0	23.0	2.0	2.0	5.0	2.0	2022-10-02 21:54:04	2022-10-02 21:57:26	100	202	1	-1.0	0.0	63.0	0.0	88.0	15.0	94.0	0.0	100.0	8.0	100.0	0.0	100.0	0.0	57.0	0.0	73.0	36.0	96.0	67.0	100.0	100.0	0.0	70.0	72.0	0.0	0.0	-1.0	-1.0
60447.0	2022-10-03 09:23:15	2022-10-03 09:51:19	13.0	16	4.0	1.0	Monday	51.3321	9.4939	1.0	23.0	2.0	2.0	5.0	2.0	2022-10-03 09:49:17	2022-10-03 09:51:17	100	120	1	-1.0	19.0	83.0	26.0	60.0	16.0	94.0	17.0	100.0	27.0	82.0	0.0	93.0	0.0	85.0	37.0	78.0	25.0	89.0	96.0	69.0	100.0	0.0	0.0	0.0	0.0	0.0	9.7	100.0
60447.0	2022-10-03 11:42:27	2022-10-03 11:44:44	13.0	17	4.0	2.0	Monday	51.3321	9.4939	1.0	23.0	2.0	2.0	5.0	2.0	2022-10-03 11:42:42	2022-10-03 11:44:43	100	120	1	-1.0	7.0	80.0	35.0	80.0	11.0	98.0	0.0	90.0	35.0	100.0	15.0	29.0	9.0	75.0	25.0	100.0	9.0	80.0	87.0	53.0	99.0	0.0	0.0	0.0	0.0	0.0	-1.0	-1.0
60447.0	2022-10-03 14:04:27	2022-10-03 14:06:16	13.0	18	4.0	3.0	Monday	51.3321	9.4939	1.0	23.0	2.0	2.0	5.0	2.0	2022-10-03 14:04:52	2022-10-03 14:06:14	100	81	1	-1.0	0.0	85.0	23.0	84.0	15.0	100.0	0.0	100.0	2.0	96.0	71.0	78.0	22.0	86.0	19.0	98.0	16.0	92.0	89.0	69.0	100.0	0.0	11.0	44.0	0.0	0.0	-1.0	-1.0
60447.0	2022-10-03 18:34:08	2022-10-03 18:48:30	13.0	19	4.0	4.0	Monday	50121	8747	1.0	23.0	2.0	2.0	5.0	2.0	2022-10-03 18:47:16	2022-10-03 18:48:30	100	73	1	-1.0	11.0	20.0	9.0	84.0	10.0	88.0	1.0	100.0	12.0	91.0	12.0	87.0	3.0	93.0	6.0	94.0	16.0	84.0	100.0	26.0	100.0	0.0	0.0	0.0	0.0	0.0	-1.0	-1.0
60447.0	2022-10-03 21:32:38	2022-10-03 21:34:37	13.0	20	4.0	5.0	Monday	50.7996	8.7669	1.0	23.0	2.0	2.0	5.0	2.0	2022-10-03 21:32:49	2022-10-03 21:34:36	100	107	1	-1.0	23.0	65.0	10.0	73.0	25.0	96.0	0.0	30.0	6.0	63.0	16.0	86.0	7.0	93.0	19.0	98.0	81.0	87.0	82.0	59.0	100.0	0.0	0.0	1.0	0.0	0.0	-1.0	-1.0
60447.0	2022-10-04 08:53:24	2022-10-04 09:42:46	13.0	21	5.0	1.0	Tuesday	50.7996	8.7669	1.0	23.0	2.0	2.0	5.0	2.0	2022-10-04 09:40:45	2022-10-04 09:42:46	100	120	1	-1.0	10.0	70.0	30.0	56.0	33.0	66.0	6.0	38.0	19.0	83.0	31.0	29.0	26.0	85.0	63.0	60.0	32.0	63.0	86.0	6.0	100.0	1.0	0.0	0.0	1.0	0.0	8.9	99.0
60447.0	2022-10-04 13:17:11	2022-10-04 13:31:33	13.0	22	5.0	2.0	Tuesday	50.7996	8.7669	1.0	23.0	2.0	2.0	5.0	2.0	2022-10-04 13:30:03	2022-10-04 13:31:33	100	89	1	-1.0	68.0	87.0	27.0	87.0	25.0	82.0	25.0	71.0	30.0	27.0	36.0	65.0	27.0	84.0	23.0	78.0	24.0	73.0	81.0	71.0	95.0	3.0	17.0	0.0	0.0	5.0	-1.0	-1.0
60447.0	2022-10-04 15:04:28	2022-10-04 15:36:21	13.0	23	5.0	3.0	Tuesday	50.0027	8.2788	1.0	23.0	2.0	2.0	5.0	2.0	2022-10-04 15:33:20	2022-10-04 15:36:20	100	180	1	-1.0	14.0	93.0	17.0	95.0	12.0	100.0	0.0	100.0	16.0	91.0	8.0	79.0	0.0	100.0	12.0	100.0	7.0	95.0	92.0	94.0	100.0	0.0	0.0	0.0	0.0	0.0	-1.0	-1.0
60447.0	2022-10-04 18:39:47	2022-10-04 18:42:47	13.0	24	5.0	4.0	Tuesday	50.7996	8.7669	1.0	23.0	2.0	2.0	5.0	2.0	2022-10-04 18:40:35	2022-10-04 18:42:46	100	130	1	-1.0	0.0	81.0	0.0	88.0	80.0	100.0	0.0	100.0	13.0	79.0	25.0	81.0	0.0	78.0	17.0	83.0	12.0	100.0	77.0	64.0	100.0	0.0	0.0	0.0	0.0	0.0	-1.0	-1.0
60447.0	2022-10-04 21:53:28	2022-10-04 22:05:08	13.0	25	5.0	5.0	Tuesday	50.7996	8.7669	1.0	23.0	2.0	2.0	5.0	2.0	2022-10-04 22:02:30	2022-10-04 22:05:03	100	152	1	-1.0	7.0	100.0	13.0	86.0	26.0	68.0	0.0	88.0	29.0	81.0	19.0	100.0	12.0	57.0	15.0	79.0	0.0	10.0	83.0	74.0	100.0	0.0	0.0	0.0	0.0	0.0	-1.0	-1.0
60447.0	2022-10-05 09:06:44	2022-10-05 09:39:24	13.0	26	6.0	1.0	Wednesday	50.7996	8.7669	1.0	23.0	2.0	2.0	5.0	2.0	2022-10-05 09:37:48	2022-10-05 09:39:24	100	96	1	-1.0	17.0	76.0	30.0	86.0	22.0	92.0	0.0	89.0	26.0	86.0	25.0	88.0	15.0	98.0	15.0	22.0	22.0	88.0	98.0	28.0	100.0	4.0	0.0	0.0	3.0	0.0	8.2	92.0
60447.0	2022-10-05 12:42:03	2022-10-05 13:06:42	13.0	27	6.0	2.0	Wednesday	50.7996	8.7669	1.0	23.0	2.0	2.0	5.0	2.0	2022-10-05 13:05:26	2022-10-05 13:06:42	100	75	1	-1.0	19.0	90.0	16.0	86.0	66.0	98.0	0.0	100.0	62.0	87.0	1.0	90.0	0.0	91.0	4.0	90.0	21.0	88.0	100.0	78.0	100.0	0.0	0.0	32.0	0.0	0.0	-1.0	-1.0
60447.0	2022-10-05 16:14:05	2022-10-05 17:21:46	13.0	28	6.0	3.0	Wednesday	48767	9.1827	1.0	23.0	2.0	2.0	5.0	2.0	2022-10-05 17:20:06	2022-10-05 17:21:41	100	95	1	-1.0	12.0	87.0	22.0	79.0	2.0	92.0	12.0	98.0	10.0	90.0	12.0	100.0	9.0	98.0	7.0	86.0	11.0	86.0	81.0	63.0	100.0	81.0	5.0	25.0	4.0	0.0	-1.0	-1.0
60447.0	2022-10-05 17:30:08	2022-10-05 17:42:13	13.0	29	6.0	4.0	Wednesday	48767	9.1827	1.0	23.0	2.0	2.0	5.0	2.0	2022-10-05 17:40:56	2022-10-05 17:42:13	100	76	1	-1.0	25.0	93.0	13.0	82.0	26.0	87.0	0.0	100.0	64.0	91.0	17.0	74.0	0.0	84.0	23.0	62.0	11.0	98.0	92.0	71.0	100.0	42.0	12.0	20.0	0.0	0.0	-1.0	-1.0
60447.0	2022-10-05 21:50:22	2022-10-05 21:53:22	13.0	30	6.0	5.0	Wednesday	50.7996	8.7669	1.0	23.0	2.0	2.0	5.0	2.0	2022-10-05 21:50:38	2022-10-05 21:53:22	100	164	1	-1.0	12.0	74.0	0.0	89.0	21.0	78.0	0.0	100.0	15.0	96.0	36.0	76.0	5.0	78.0	4.0	73.0	22.0	78.0	81.0	22.0	79.0	5.0	0.0	0.0	0.0	0.0	-1.0	-1.0
60447.0	2022-10-06 08:57:30	2022-10-06 09:09:52	13.0	31	7.0	1.0	Thursday	50.1218	8.6376	1.0	23.0	2.0	2.0	5.0	2.0	2022-10-06 09:08:05	2022-10-06 09:09:51	100	106	1	-1.0	15.0	67.0	3.0	71.0	19.0	85.0	0.0	59.0	59.0	67.0	19.0	62.0	16.0	86.0	23.0	86.0	8.0	89.0	90.0	71.0	86.0	0.0	0.0	28.0	0.0	0.0	8.2	59.0
60447.0	2022-10-06 12:51:40	2022-10-06 12:53:12	13.0	32	7.0	2.0	Thursday	50.7996	8.7669	1.0	23.0	2.0	2.0	5.0	2.0	2022-10-06 12:51:51	2022-10-06 12:53:11	100	80	1	-1.0	12.0	79.0	20.0	73.0	87.0	89.0	0.0	27.0	66.0	69.0	28.0	57.0	75.0	41.0	33.0	61.0	62.0	100.0	96.0	81.0	100.0	0.0	0.0	29.0	0.0	0.0	-1.0	-1.0
60447.0	2022-10-06 14:48:42	2022-10-06 15:29:54	13.0	33	7.0	3.0	Thursday	50.8021	8.7857	1.0	23.0	2.0	2.0	5.0	2.0	2022-10-06 15:26:31	2022-10-06 15:29:54	100	203	1	-1.0	74.0	74.0	25.0	79.0	68.0	61.0	7.0	0.0	69.0	88.0	24.0	75.0	27.0	69.0	35.0	92.0	63.0	81.0	78.0	71.0	100.0	0.0	23.0	66.0	0.0	0.0	-1.0	-1.0
60447.0	2022-10-06 18:29:12	2022-10-06 18:35:08	13.0	34	7.0	4.0	Thursday	50.7996	8.7669	1.0	23.0	2.0	2.0	5.0	2.0	2022-10-06 18:31:19	2022-10-06 18:35:08	100	228	1	-1.0	17.0	87.0	0.0	79.0	11.0	85.0	0.0	74.0	59.0	80.0	17.0	85.0	11.0	87.0	19.0	69.0	20.0	92.0	99.0	66.0	100.0	0.0	0.0	0.0	0.0	0.0	-1.0	-1.0
60447.0	2022-10-06 21:04:26	2022-10-06 21:33:26	13.0	35	7.0	5.0	Thursday	50.1169	8.6837	1.0	23.0	2.0	2.0	5.0	2.0	2022-10-06 21:31:15	2022-10-06 21:33:27	100	131	1	-1.0	15.0	72.0	77.0	69.0	24.0	79.0	17.0	87.0	30.0	72.0	15.0	66.0	0.0	94.0	10.0	80.0	37.0	74.0	100.0	92.0	100.0	0.0	0.0	22.0	0.0	0.0	-1.0	-1.0
60447.0	2022-10-07 08:01:18	2022-10-07 08:31:26	13.0	36	8.0	1.0	Friday	50.7996	8.7669	1.0	23.0	2.0	2.0	5.0	2.0	2022-10-07 08:29:38	2022-10-07 08:31:26	100	108	1	-1.0	15.0	75.0	33.0	90.0	17.0	100.0	14.0	77.0	9.0	79.0	27.0	90.0	9.0	100.0	26.0	81.0	7.0	94.0	86.0	57.0	100.0	6.0	13.0	7.0	16.0	0.0	7.4	75.0
60447.0	2022-10-07 12:28:03	2022-10-07 12:31:47	13.0	37	8.0	2.0	Friday	50.0027	8.2788	1.0	23.0	2.0	2.0	5.0	2.0	2022-10-07 12:29:44	2022-10-07 12:31:47	100	122	1	-1.0	5.0	65.0	17.0	78.0	76.0	88.0	6.0	14.0	26.0	59.0	25.0	74.0	7.0	67.0	13.0	63.0	5.0	82.0	81.0	68.0	100.0	0.0	0.0	0.0	0.0	0.0	-1.0	-1.0
60447.0	2022-10-07 14:49:16	2022-10-07 15:32:40	13.0	38	8.0	3.0	Friday	50.0027	8.2788	1.0	23.0	2.0	2.0	5.0	2.0	2022-10-07 15:30:23	2022-10-07 15:32:39	100	135	1	-1.0	6.0	65.0	23.0	82.0	21.0	77.0	7.0	85.0	18.0	73.0	23.0	100.0	0.0	93.0	17.0	88.0	14.0	99.0	69.0	65.0	98.0	0.0	19.0	80.0	0.0	0.0	-1.0	-1.0
60447.0	2022-10-07 18:13:12	2022-10-07 18:15:18	13.0	39	8.0	4.0	Friday	50.7996	8.7669	1.0	23.0	2.0	2.0	5.0	2.0	2022-10-07 18:13:24	2022-10-07 18:15:16	100	112	1	-1.0	17.0	68.0	12.0	82.0	19.0	81.0	15.0	82.0	13.0	89.0	3.0	98.0	13.0	79.0	33.0	72.0	29.0	92.0	69.0	19.0	98.0	0.0	0.0	0.0	0.0	0.0	-1.0	-1.0
60447.0	2022-10-07 21:59:48	2022-10-07 22:04:05	13.0	40	8.0	5.0	Friday	50.7996	8.7669	1.0	23.0	2.0	2.0	5.0	2.0	2022-10-07 22:02:17	2022-10-07 22:04:04	100	106	1	-1.0	100.0	28.0	23.0	50.0	26.0	68.0	9.0	100.0	21.0	81.0	28.0	80.0	30.0	65.0	78.0	73.0	51.0	74.0	60.0	29.0	73.0	44.0	18.0	6.0	0.0	0.0	-1.0	-1.0
60447.0	2022-10-08 08:50:06	2022-10-08 09:23:11	13.0	41	9.0	1.0	Saturday	50.7996	8.7669	1.0	23.0	2.0	2.0	5.0	2.0	2022-10-08 09:21:04	2022-10-08 09:23:09	100	125	1	-1.0	31.0	72.0	24.0	76.0	60.0	62.0	0.0	92.0	3.0	70.0	2.0	85.0	20.0	55.0	34.0	55.0	6.0	71.0	79.0	57.0	90.0	0.0	0.0	0.0	1.0	0.0	8.9	85.0
60447.0	2022-10-08 12:47:38	2022-10-08 13:05:00	13.0	42	9.0	2.0	Saturday	50.0027	8.2788	1.0	23.0	2.0	2.0	5.0	2.0	2022-10-08 13:03:27	2022-10-08 13:04:59	100	92	1	-1.0	86.0	11.0	31.0	61.0	100.0	73.0	0.0	77.0	75.0	53.0	7.0	74.0	15.0	35.0	56.0	63.0	86.0	77.0	28.0	41.0	82.0	0.0	0.0	0.0	0.0	0.0	-1.0	-1.0
60447.0	2022-10-08 14:32:57	2022-10-08 14:38:01	13.0	43	9.0	3.0	Saturday	50.0027	8.2788	1.0	23.0	2.0	2.0	5.0	2.0	2022-10-08 14:36:02	2022-10-08 14:37:55	100	113	1	-1.0	39.0	59.0	19.0	75.0	57.0	79.0	0.0	100.0	17.0	90.0	9.0	74.0	9.0	68.0	58.0	79.0	6.0	72.0	85.0	65.0	100.0	0.0	0.0	28.0	0.0	0.0	-1.0	-1.0
60447.0	2022-10-08 18:00:37	2022-10-08 18:03:56	13.0	44	9.0	4.0	Saturday	50.7996	8.7669	1.0	23.0	2.0	2.0	5.0	2.0	2022-10-08 18:02:27	2022-10-08 18:03:54	100	86	1	-1.0	12.0	85.0	22.0	74.0	6.0	78.0	0.0	84.0	15.0	76.0	9.0	70.0	20.0	85.0	11.0	89.0	12.0	94.0	80.0	57.0	98.0	0.0	0.0	22.0	0.0	1.0	-1.0	-1.0
60447.0	2022-10-08 21:36:25	2022-10-08 21:46:25	13.0	45	9.0	5.0	Saturday	50.7996	8.7669	1.0	23.0	2.0	2.0	5.0	2.0	2022-10-08 21:39:40	2022-10-08 21:46:23	100	403	1	-1.0	50.0	90.0	23.0	77.0	62.0	83.0	0.0	85.0	32.0	68.0	0.0	70.0	7.0	83.0	2.0	72.0	18.0	76.0	98.0	82.0	100.0	0.0	0.0	30.0	0.0	0.0	-1.0	-1.0
60447.0	2022-10-09 10:01:51	2022-10-09 10:04:18	13.0	46	10.0	1.0	Sunday	50.7996	8.7669	1.0	23.0	2.0	2.0	5.0	2.0	2022-10-09 10:02:38	2022-10-09 10:04:16	100	97	1	-1.0	17.0	65.0	0.0	85.0	29.0	78.0	0.0	68.0	31.0	70.0	0.0	81.0	19.0	67.0	17.0	78.0	23.0	93.0	93.0	63.0	92.0	0.0	0.0	16.0	0.0	0.0	9.1	84.0
60447.0	2022-10-09 13:21:33	2022-10-09 13:47:04	13.0	47	10.0	2.0	Sunday	50.7996	8.7669	1.0	23.0	2.0	2.0	5.0	2.0	2022-10-09 13:45:42	2022-10-09 13:47:03	100	81	1	-1.0	7.0	71.0	16.0	11.0	23.0	71.0	0.0	59.0	11.0	74.0	16.0	70.0	0.0	70.0	28.0	80.0	73.0	100.0	81.0	77.0	91.0	0.0	0.0	1.0	0.0	0.0	-1.0	-1.0
60447.0	2022-10-09 15:10:30	2022-10-09 15:18:08	13.0	48	10.0	3.0	Sunday	52.5481	13.3844	1.0	23.0	2.0	2.0	5.0	2.0	2022-10-09 15:16:38	2022-10-09 15:18:08	100	90	1	-1.0	17.0	69.0	84.0	66.0	61.0	77.0	0.0	80.0	12.0	76.0	12.0	79.0	32.0	62.0	9.0	74.0	13.0	85.0	91.0	50.0	83.0	0.0	0.0	0.0	0.0	0.0	-1.0	-1.0
60447.0	2022-10-09 18:57:39	2022-10-09 19:13:21	13.0	49	10.0	4.0	Sunday	51.3321	9.4939	1.0	23.0	2.0	2.0	5.0	2.0	2022-10-09 19:11:31	2022-10-09 19:13:19	100	108	1	-1.0	14.0	80.0	8.0	82.0	26.0	59.0	0.0	94.0	24.0	74.0	9.0	77.0	6.0	78.0	13.0	75.0	21.0	80.0	84.0	64.0	95.0	0.0	0.0	0.0	0.0	0.0	-1.0	-1.0
60447.0	2022-10-09 20:45:20	2022-10-09 20:49:50	13.0	50	10.0	5.0	Sunday	51.3321	9.4939	1.0	23.0	2.0	2.0	5.0	2.0	2022-10-09 20:47:21	2022-10-09 20:49:50	100	148	1	-1.0	19.0	78.0	33.0	83.0	68.0	83.0	0.0	60.0	0.0	78.0	20.0	70.0	12.0	51.0	10.0	73.0	84.0	81.0	81.0	62.0	100.0	0.0	0.0	0.0	0.0	0.0	-1.0	-1.0
60447.0	2022-10-10 08:51:32	2022-10-10 09:35:46	13.0	51	11.0	1.0	Monday	51.2993	9491	1.0	23.0	2.0	2.0	5.0	2.0	2022-10-10 09:33:54	2022-10-10 09:35:45	100	111	1	-1.0	0.0	75.0	12.0	76.0	7.0	89.0	0.0	99.0	7.0	69.0	5.0	75.0	5.0	68.0	1.0	73.0	9.0	78.0	94.0	67.0	93.0	0.0	0.0	0.0	0.0	0.0	5.0	6.0
60447.0	2022-10-10 12:13:26	2022-10-10 12:15:00	13.0	52	11.0	2.0	Monday	48.1663	11.5683	1.0	23.0	2.0	2.0	5.0	2.0	2022-10-10 12:13:40	2022-10-10 12:15:00	100	79	1	-1.0	19.0	68.0	77.0	82.0	34.0	91.0	0.0	91.0	17.0	100.0	28.0	82.0	58.0	16.0	8.0	79.0	35.0	72.0	70.0	59.0	99.0	0.0	0.0	0.0	0.0	0.0	-1.0	-1.0
60447.0	2022-10-10 15:00:42	2022-10-10 15:10:45	13.0	53	11.0	3.0	Monday	49.2293	6.9994	1.0	23.0	2.0	2.0	5.0	2.0	2022-10-10 15:09:24	2022-10-10 15:10:45	100	80	1	-1.0	11.0	89.0	11.0	90.0	25.0	89.0	2.0	87.0	21.0	100.0	27.0	67.0	67.0	20.0	17.0	80.0	22.0	67.0	88.0	23.0	100.0	0.0	0.0	0.0	0.0	0.0	-1.0	-1.0
60447.0	2022-10-10 17:58:38	2022-10-10 18:02:07	13.0	54	11.0	4.0	Monday	45.4317	10.9859	1.0	23.0	2.0	2.0	5.0	2.0	2022-10-10 18:00:13	2022-10-10 18:02:06	100	112	1	-1.0	11.0	78.0	0.0	82.0	81.0	74.0	0.0	80.0	20.0	100.0	0.0	91.0	0.0	74.0	6.0	94.0	7.0	100.0	100.0	82.0	100.0	0.0	0.0	0.0	0.0	0.0	-1.0	-1.0
60447.0	2022-10-10 21:58:12	2022-10-10 22:23:56	13.0	55	11.0	5.0	Monday	51.6635	6.6235	1.0	23.0	2.0	2.0	5.0	2.0	2022-10-10 22:22:04	2022-10-10 22:23:54	100	109	1	-1.0	4.0	87.0	20.0	88.0	20.0	95.0	0.0	96.0	20.0	100.0	10.0	80.0	0.0	78.0	19.0	98.0	0.0	75.0	100.0	83.0	100.0	0.0	0.0	0.0	0.0	0.0	-1.0	-1.0
60447.0	2022-10-11 09:44:39	2022-10-11 09:47:32	13.0	56	12.0	1.0	Tuesday	45.4317	10.9859	1.0	23.0	2.0	2.0	5.0	2.0	2022-10-11 09:46:03	2022-10-11 09:47:32	100	88	1	-1.0	7.0	79.0	16.0	83.0	12.0	93.0	15.0	76.0	14.0	86.0	12.0	77.0	0.0	80.0	11.0	78.0	5.0	86.0	82.0	59.0	100.0	0.0	20.0	0.0	0.0	4.0	8.3	49.0
60447.0	2022-10-11 12:04:41	2022-10-11 12:44:45	13.0	57	12.0	2.0	Tuesday	50.1088	8.7647	1.0	23.0	2.0	2.0	5.0	2.0	2022-10-11 12:42:30	2022-10-11 12:44:40	100	129	1	-1.0	9.0	83.0	28.0	86.0	1.0	93.0	0.0	100.0	10.0	100.0	9.0	73.0	0.0	83.0	7.0	90.0	23.0	87.0	91.0	68.0	100.0	0.0	0.0	0.0	1.0	0.0	-1.0	-1.0
60447.0	2022-10-11 16:19:51	2022-10-11 16:40:13	13.0	58	12.0	3.0	Tuesday	50.1088	8.7647	1.0	23.0	2.0	2.0	5.0	2.0	2022-10-11 16:38:28	2022-10-11 16:40:13	100	104	1	-1.0	100.0	0.0	30.0	85.0	77.0	82.0	0.0	100.0	43.0	72.0	58.0	65.0	3.0	68.0	29.0	67.0	80.0	64.0	46.0	88.0	100.0	32.0	37.0	85.0	90.0	8.0	-1.0	-1.0
60447.0	2022-10-11 18:00:31	2022-10-11 18:17:52	13.0	59	12.0	4.0	Tuesday	50.1088	8.7647	1.0	23.0	2.0	2.0	5.0	2.0	2022-10-11 18:15:13	2022-10-11 18:17:51	100	157	1	-1.0	16.0	69.0	39.0	78.0	81.0	76.0	4.0	85.0	18.0	65.0	60.0	77.0	13.0	25.0	79.0	63.0	60.0	61.0	83.0	70.0	90.0	0.0	40.0	33.0	65.0	0.0	-1.0	-1.0
60447.0	2022-10-11 21:09:59	2022-10-11 21:12:44	13.0	60	12.0	5.0	Tuesday	45.4317	10.9859	1.0	23.0	2.0	2.0	5.0	2.0	2022-10-11 21:11:10	2022-10-11 21:12:42	100	91	1	-1.0	68.0	72.0	15.0	66.0	20.0	76.0	10.0	79.0	16.0	80.0	21.0	77.0	7.0	13.0	19.0	82.0	24.0	85.0	61.0	17.0	97.0	0.0	5.0	0.0	0.0	0.0	-1.0	-1.0
60447.0	2022-10-12 08:06:39	2022-10-12 08:34:23	13.0	61	13.0	1.0	Wednesday	45.4317	10.9859	1.0	23.0	2.0	2.0	5.0	2.0	2022-10-12 08:32:31	2022-10-12 08:34:23	100	112	1	-1.0	13.0	77.0	21.0	70.0	70.0	73.0	18.0	34.0	31.0	25.0	65.0	57.0	12.0	5.0	74.0	69.0	21.0	75.0	71.0	62.0	98.0	5.0	0.0	0.0	0.0	0.0	9.3	61.0
60447.0	2022-10-12 12:02:10	2022-10-12 12:09:23	13.0	62	13.0	2.0	Wednesday	51.6805	6.5807	1.0	23.0	2.0	2.0	5.0	2.0	2022-10-12 12:07:47	2022-10-12 12:09:22	100	95	1	-1.0	20.0	68.0	14.0	76.0	28.0	71.0	0.0	80.0	5.0	75.0	5.0	76.0	100.0	81.0	19.0	64.0	71.0	81.0	89.0	61.0	100.0	0.0	0.0	0.0	0.0	0.0	-1.0	-1.0
60447.0	2022-10-12 15:13:10	2022-10-12 15:19:41	13.0	63	13.0	3.0	Wednesday	52.5448	13.3862	1.0	23.0	2.0	2.0	5.0	2.0	2022-10-12 15:15:42	2022-10-12 15:19:07	100	204	1	-1.0	29.0	83.0	0.0	72.0	19.0	74.0	0.0	66.0	12.0	87.0	14.0	79.0	35.0	72.0	4.0	26.0	30.0	91.0	77.0	68.0	60.0	15.0	18.0	12.0	13.0	10.0	-1.0	-1.0
60447.0	2022-10-12 18:02:38	2022-10-12 18:09:58	13.0	64	13.0	4.0	Wednesday	50.7088	7.0412	1.0	23.0	2.0	2.0	5.0	2.0	2022-10-12 18:08:29	2022-10-12 18:09:57	100	87	1	-1.0	15.0	67.0	0.0	77.0	13.0	90.0	14.0	68.0	49.0	79.0	15.0	72.0	63.0	16.0	6.0	65.0	24.0	70.0	92.0	66.0	80.0	0.0	0.0	0.0	0.0	0.0	-1.0	-1.0
60447.0	2022-10-12 20:46:57	2022-10-12 21:14:47	13.0	65	13.0	5.0	Wednesday	45.4317	10.9859	1.0	23.0	2.0	2.0	5.0	2.0	2022-10-12 21:03:03	2022-10-12 21:14:44	100	701	1	-1.0	15.0	75.0	20.0	80.0	16.0	94.0	1.0	74.0	15.0	79.0	9.0	73.0	0.0	62.0	32.0	78.0	24.0	75.0	74.0	38.0	82.0	0.0	0.0	0.0	0.0	0.0	-1.0	-1.0
60447.0	2022-10-13 08:49:36	2022-10-13 09:13:47	13.0	66	14.0	1.0	Thursday	50.0027	8.2788	1.0	23.0	2.0	2.0	5.0	2.0	2022-10-13 09:12:00	2022-10-13 09:13:40	100	99	1	-1.0	13.0	94.0	5.0	81.0	0.0	88.0	0.0	100.0	14.0	75.0	6.0	72.0	0.0	20.0	0.0	77.0	0.0	91.0	87.0	81.0	86.0	0.0	0.0	0.0	0.0	0.0	8.9	67.0
60447.0	2022-10-13 12:45:35	2022-10-13 14:27:27	13.0	67	14.0	2.0	Thursday	53.5494	9.9781	1.0	23.0	2.0	2.0	5.0	2.0	2022-10-13 14:25:59	2022-10-13 14:27:25	100	86	1	-1.0	17.0	85.0	15.0	84.0	10.0	87.0	0.0	85.0	14.0	100.0	0.0	80.0	0.0	36.0	12.0	96.0	0.0	92.0	99.0	100.0	100.0	0.0	0.0	0.0	0.0	0.0	-1.0	-1.0
60447.0	2022-10-13 15:32:11	2022-10-13 15:38:50	13.0	68	14.0	3.0	Thursday	53.5494	9.9781	1.0	23.0	2.0	2.0	5.0	2.0	2022-10-13 15:36:52	2022-10-13 15:38:48	100	115	1	-1.0	0.0	89.0	22.0	81.0	19.0	76.0	0.0	81.0	14.0	100.0	18.0	78.0	17.0	29.0	21.0	81.0	85.0	81.0	97.0	81.0	93.0	0.0	0.0	0.0	0.0	0.0	-1.0	-1.0
60447.0	2022-10-13 18:02:18	2022-10-13 18:08:42	13.0	69	14.0	4.0	Thursday	53.5494	9.9781	1.0	23.0	2.0	2.0	5.0	2.0	2022-10-13 18:07:14	2022-10-13 18:08:41	100	86	1	-1.0	0.0	75.0	24.0	82.0	0.0	91.0	0.0	76.0	25.0	96.0	2.0	23.0	69.0	10.0	0.0	79.0	0.0	84.0	95.0	82.0	100.0	0.0	0.0	0.0	0.0	0.0	-1.0	-1.0
60447.0	2022-10-13 22:00:20	2022-10-13 23:28:03	13.0	70	14.0	5.0	Thursday	45.4317	10.9859	1.0	23.0	2.0	2.0	5.0	2.0	2022-10-13 23:26:41	2022-10-13 23:28:01	100	80	1	-1.0	0.0	78.0	18.0	75.0	4.0	81.0	9.0	88.0	17.0	81.0	12.0	78.0	30.0	40.0	5.0	80.0	14.0	78.0	91.0	64.0	100.0	0.0	1.0	0.0	0.0	0.0	-1.0	-1.0
60447.0	2022-10-14 09:22:58	2022-10-14 10:10:31	13.0	71	15.0	1.0	Friday	54.0868	12.1308	1.0	23.0	2.0	2.0	5.0	2.0	2022-10-14 10:08:49	2022-10-14 10:10:28	100	98	1	-1.0	0.0	95.0	11.0	66.0	27.0	81.0	0.0	86.0	1.0	73.0	0.0	74.0	9.0	16.0	0.0	71.0	57.0	74.0	87.0	33.0	100.0	0.0	0.0	0.0	0.0	0.0	7.0	86.0
60447.0	2022-10-14 12:45:37	2022-10-14 12:53:15	13.0	72	15.0	2.0	Friday	51.5241	7.5278	1.0	23.0	2.0	2.0	5.0	2.0	2022-10-14 12:51:34	2022-10-14 12:53:14	100	99	1	-1.0	4.0	64.0	16.0	72.0	60.0	88.0	12.0	72.0	9.0	90.0	13.0	61.0	9.0	75.0	9.0	79.0	36.0	71.0	83.0	73.0	77.0	0.0	0.0	2.0	0.0	0.0	-1.0	-1.0
60447.0	2022-10-14 15:46:36	2022-10-14 17:26:48	13.0	73	15.0	3.0	-1.0	-1.0	-1.0	1.0	23.0	2.0	2.0	5.0	2.0	-1	-1	-1	-1	-1	-1.0	-1.0	-1.0	-1.0	-1.0	-1.0	-1.0	-1.0	-1.0	-1.0	-1.0	-1.0	-1.0	-1.0	-1.0	-1.0	-1.0	-1.0	-1.0	-1.0	-1.0	-1.0	-1.0	-1.0	-1.0	-1.0	-1.0	-1.0	-1.0
60447.0	2022-10-14 17:43:38	2022-10-14 18:44:53	13.0	74	15.0	4.0	Friday	50.1273	8.6895	1.0	23.0	2.0	2.0	5.0	2.0	2022-10-14 18:43:53	2022-10-14 18:44:51	100	58	1	-1.0	0.0	100.0	0.0	100.0	0.0	100.0	0.0	100.0	0.0	100.0	0.0	100.0	57.0	21.0	0.0	100.0	0.0	100.0	100.0	78.0	100.0	0.0	0.0	0.0	0.0	0.0	-1.0	-1.0
60447.0	2022-10-14 21:45:55	2022-10-14 21:47:12	13.0	75	15.0	5.0	Friday	48.1364	11.5896	1.0	23.0	2.0	2.0	5.0	2.0	2022-10-14 21:46:08	2022-10-14 21:47:12	100	64	1	-1.0	13.0	64.0	0.0	67.0	24.0	80.0	0.0	83.0	41.0	77.0	28.0	76.0	28.0	30.0	15.0	62.0	8.0	74.0	100.0	58.0	100.0	0.0	0.0	4.0	0.0	0.0	-1.0	-1.0
60447.0	2022-10-15 09:10:54	2022-10-15 09:23:17	13.0	76	16.0	1.0	Saturday	51.2993	9491	1.0	23.0	2.0	2.0	5.0	2.0	2022-10-15 09:22:05	2022-10-15 09:23:16	100	71	1	-1.0	33.0	86.0	0.0	100.0	9.0	93.0	0.0	80.0	10.0	78.0	20.0	68.0	0.0	59.0	5.0	95.0	0.0	100.0	100.0	65.0	100.0	0.0	0.0	1.0	0.0	1.0	6.3	77.0
60447.0	2022-10-15 12:29:16	2022-10-15 12:34:41	13.0	77	16.0	2.0	Saturday	48.0918	11.5856	1.0	23.0	2.0	2.0	5.0	2.0	2022-10-15 12:33:33	2022-10-15 12:34:40	100	67	1	-1.0	0.0	81.0	7.0	95.0	0.0	89.0	0.0	85.0	15.0	68.0	0.0	66.0	16.0	54.0	29.0	73.0	10.0	85.0	100.0	77.0	93.0	26.0	0.0	0.0	0.0	0.0	-1.0	-1.0
60447.0	2022-10-15 14:50:50	2022-10-15 15:06:02	13.0	78	16.0	3.0	Saturday	48.0918	11.5856	1.0	23.0	2.0	2.0	5.0	2.0	2022-10-15 15:04:44	2022-10-15 15:06:00	100	76	1	-1.0	3.0	87.0	15.0	74.0	12.0	79.0	3.0	70.0	7.0	72.0	14.0	73.0	0.0	67.0	13.0	61.0	21.0	77.0	96.0	100.0	95.0	0.0	0.0	0.0	0.0	0.0	-1.0	-1.0
60447.0	2022-10-15 17:58:45	2022-10-15 18:00:11	13.0	79	16.0	4.0	Saturday	48.0918	11.5856	1.0	23.0	2.0	2.0	5.0	2.0	2022-10-15 17:59:03	2022-10-15 18:00:10	100	66	1	-1.0	16.0	79.0	20.0	100.0	0.0	91.0	0.0	79.0	0.0	100.0	0.0	86.0	0.0	0.0	0.0	100.0	0.0	100.0	88.0	63.0	100.0	0.0	0.0	0.0	0.0	0.0	-1.0	-1.0
60447.0	2022-10-15 22:02:10	2022-10-15 22:47:56	13.0	80	16.0	5.0	Saturday	51.2993	9491	1.0	23.0	2.0	2.0	5.0	2.0	2022-10-15 22:46:27	2022-10-15 22:47:55	100	88	1	-1.0	0.0	85.0	0.0	100.0	4.0	83.0	0.0	100.0	9.0	77.0	11.0	90.0	9.0	0.0	10.0	91.0	0.0	96.0	56.0	40.0	100.0	0.0	0.0	0.0	0.0	0.0	-1.0	-1.0
60447.0	2022-10-16 10:03:41	2022-10-16 11:01:52	13.0	81	17.0	1.0	Sunday	51.2993	9491	1.0	23.0	2.0	2.0	5.0	2.0	2022-10-16 10:59:55	2022-10-16 11:01:48	100	113	1	-1.0	0.0	73.0	17.0	77.0	0.0	100.0	0.0	23.0	17.0	80.0	0.0	80.0	0.0	81.0	0.0	79.0	0.0	100.0	79.0	66.0	100.0	0.0	0.0	37.0	15.0	0.0	5.8	95.0
60447.0	2022-10-16 12:08:45	2022-10-16 12:50:37	13.0	82	17.0	2.0	Sunday	50.7996	8.7669	1.0	23.0	2.0	2.0	5.0	2.0	2022-10-16 12:49:42	2022-10-16 12:50:36	100	53	1	-1.0	0.0	100.0	0.0	97.0	0.0	100.0	0.0	100.0	0.0	100.0	0.0	94.0	0.0	43.0	0.0	85.0	0.0	92.0	100.0	76.0	99.0	0.0	0.0	21.0	18.0	0.0	-1.0	-1.0
60447.0	2022-10-16 15:57:41	2022-10-16 16:17:24	13.0	83	17.0	3.0	Sunday	50.1273	8.6895	1.0	23.0	2.0	2.0	5.0	2.0	2022-10-16 16:15:58	2022-10-16 16:17:23	100	85	1	-1.0	86.0	38.0	28.0	93.0	56.0	100.0	0.0	11.0	33.0	60.0	12.0	9.0	14.0	7.0	30.0	80.0	74.0	100.0	63.0	70.0	100.0	0.0	15.0	13.0	14.0	0.0	-1.0	-1.0
60447.0	2022-10-16 17:50:04	2022-10-16 19:07:34	13.0	84	17.0	4.0	Sunday	50.1273	8.6895	1.0	23.0	2.0	2.0	5.0	2.0	2022-10-16 19:05:55	2022-10-16 19:07:34	100	99	1	-1.0	0.0	91.0	20.0	81.0	7.0	89.0	8.0	100.0	6.0	84.0	2.0	78.0	3.0	80.0	8.0	91.0	8.0	87.0	83.0	86.0	87.0	0.0	0.0	28.0	6.0	0.0	-1.0	-1.0
60447.0	2022-10-16 20:39:02	2022-10-16 21:41:13	13.0	85	17.0	5.0	Sunday	50.7996	8.7669	1.0	23.0	2.0	2.0	5.0	2.0	2022-10-16 21:39:09	2022-10-16 21:41:13	100	124	1	-1.0	17.0	93.0	20.0	80.0	0.0	83.0	0.0	100.0	88.0	81.0	64.0	85.0	16.0	38.0	17.0	84.0	8.0	76.0	61.0	11.0	89.0	12.0	0.0	0.0	0.0	0.0	-1.0	-1.0
60447.0	2022-10-17 09:29:31	2022-10-17 10:47:57	13.0	86	18.0	1.0	Monday	50.0881	8.5909	1.0	23.0	2.0	2.0	5.0	2.0	2022-10-17 10:45:46	2022-10-17 10:47:53	100	126	1	-1.0	14.0	92.0	0.0	100.0	0.0	94.0	0.0	12.0	33.0	92.0	5.0	100.0	0.0	78.0	4.0	81.0	20.0	100.0	76.0	89.0	78.0	0.0	0.0	100.0	0.0	0.0	8.5	100.0
60447.0	2022-10-17 13:01:40	2022-10-17 13:03:39	13.0	87	18.0	2.0	Monday	50939	6.9644	1.0	23.0	2.0	2.0	5.0	2.0	2022-10-17 13:01:52	2022-10-17 13:03:37	100	104	1	-1.0	20.0	75.0	8.0	78.0	16.0	100.0	0.0	100.0	46.0	82.0	9.0	72.0	15.0	61.0	22.0	99.0	23.0	74.0	100.0	64.0	100.0	0.0	0.0	27.0	0.0	0.0	-1.0	-1.0
60447.0	2022-10-17 15:37:05	2022-10-17 16:15:52	13.0	88	18.0	3.0	Monday	50.7996	8.7669	1.0	23.0	2.0	2.0	5.0	2.0	2022-10-17 16:14:31	2022-10-17 16:15:51	100	80	1	-1.0	76.0	7.0	0.0	79.0	78.0	82.0	58.0	86.0	7.0	76.0	0.0	99.0	0.0	0.0	43.0	81.0	75.0	83.0	69.0	100.0	100.0	0.0	15.0	65.0	70.0	0.0	-1.0	-1.0
60447.0	2022-10-17 18:14:40	2022-10-17 18:26:23	13.0	89	18.0	4.0	Monday	50.7996	8.7669	1.0	23.0	2.0	2.0	5.0	2.0	2022-10-17 18:24:03	2022-10-17 18:26:22	100	139	1	-1.0	84.0	19.0	7.0	81.0	87.0	100.0	63.0	75.0	27.0	83.0	80.0	76.0	7.0	82.0	61.0	82.0	66.0	76.0	84.0	100.0	68.0	0.0	0.0	37.0	97.0	0.0	-1.0	-1.0
60447.0	2022-10-17 21:42:41	2022-10-17 21:45:53	13.0	90	18.0	5.0	Monday	50.7996	8.7669	1.0	23.0	2.0	2.0	5.0	2.0	2022-10-17 21:44:13	2022-10-17 21:45:52	100	98	1	-1.0	27.0	80.0	7.0	79.0	17.0	99.0	23.0	72.0	10.0	71.0	21.0	78.0	11.0	62.0	27.0	90.0	22.0	83.0	78.0	57.0	82.0	0.0	1.0	20.0	18.0	0.0	-1.0	-1.0
60447.0	2022-10-18 09:03:38	2022-10-18 09:21:52	13.0	91	19.0	1.0	-1.0	-1.0	-1.0	1.0	23.0	2.0	2.0	5.0	2.0	-1	-1	-1	-1	-1	-1.0	-1.0	-1.0	-1.0	-1.0	-1.0	-1.0	-1.0	-1.0	-1.0	-1.0	-1.0	-1.0	-1.0	-1.0	-1.0	-1.0	-1.0	-1.0	-1.0	-1.0	-1.0	-1.0	-1.0	-1.0	-1.0	-1.0	-1.0	-1.0
60447.0	2022-10-18 12:47:43	2022-10-18 12:51:32	13.0	92	19.0	2.0	Tuesday	50.7996	8.7669	1.0	23.0	2.0	2.0	5.0	2.0	2022-10-18 12:48:49	2022-10-18 12:51:32	100	163	1	-1.0	86.0	12.0	23.0	74.0	100.0	61.0	22.0	79.0	19.0	65.0	12.0	79.0	2.0	35.0	28.0	70.0	67.0	81.0	72.0	85.0	100.0	0.0	11.0	79.0	27.0	0.0	-1.0	-1.0
60447.0	2022-10-18 16:09:27	2022-10-18 16:13:18	13.0	93	19.0	3.0	Tuesday	50.7996	8.7669	1.0	23.0	2.0	2.0	5.0	2.0	2022-10-18 16:11:55	2022-10-18 16:13:18	100	82	1	-1.0	76.0	72.0	15.0	71.0	4.0	87.0	18.0	64.0	28.0	62.0	16.0	80.0	8.0	73.0	12.0	77.0	69.0	89.0	88.0	60.0	80.0	0.0	10.0	9.0	34.0	0.0	-1.0	-1.0
60447.0	2022-10-18 18:22:11	2022-10-18 18:27:15	13.0	94	19.0	4.0	Tuesday	50.7996	8.7669	1.0	23.0	2.0	2.0	5.0	2.0	2022-10-18 18:25:42	2022-10-18 18:27:15	100	92	1	-1.0	57.0	78.0	18.0	54.0	80.0	75.0	24.0	61.0	40.0	69.0	12.0	29.0	0.0	52.0	14.0	64.0	10.0	74.0	74.0	24.0	91.0	15.0	0.0	15.0	0.0	0.0	-1.0	-1.0
60447.0	2022-10-18 21:13:16	2022-10-18 21:33:04	13.0	95	19.0	5.0	Tuesday	50518	8.8172	1.0	23.0	2.0	2.0	5.0	2.0	2022-10-18 21:31:38	2022-10-18 21:33:04	100	85	1	-1.0	42.0	62.0	31.0	82.0	63.0	44.0	0.0	67.0	72.0	34.0	23.0	23.0	0.0	55.0	29.0	67.0	43.0	69.0	88.0	71.0	97.0	0.0	0.0	0.0	0.0	0.0	-1.0	-1.0
60447.0	2022-10-19 09:53:03	2022-10-19 09:56:44	13.0	96	20.0	1.0	Wednesday	50939	6.9644	1.0	23.0	2.0	2.0	5.0	2.0	2022-10-19 09:54:29	2022-10-19 09:56:44	100	134	1	-1.0	21.0	66.0	10.0	89.0	100.0	52.0	0.0	56.0	73.0	86.0	0.0	95.0	0.0	48.0	0.0	75.0	68.0	91.0	74.0	59.0	72.0	0.0	0.0	0.0	0.0	0.0	7.4	93.0
60447.0	2022-10-19 11:33:47	2022-10-19 12:31:36	13.0	97	20.0	2.0	Wednesday	50.7996	8.7669	1.0	23.0	2.0	2.0	5.0	2.0	2022-10-19 12:29:53	2022-10-19 12:31:34	100	100	1	-1.0	78.0	79.0	16.0	82.0	66.0	82.0	19.0	22.0	18.0	78.0	12.0	67.0	19.0	72.0	26.0	75.0	13.0	68.0	83.0	25.0	78.0	0.0	0.0	0.0	0.0	0.0	-1.0	-1.0
60447.0	2022-10-19 15:53:17	2022-10-19 16:06:41	13.0	98	20.0	3.0	Wednesday	50.0027	8.2788	1.0	23.0	2.0	2.0	5.0	2.0	2022-10-19 16:04:25	2022-10-19 16:06:38	100	132	1	-1.0	21.0	63.0	19.0	85.0	24.0	97.0	22.0	87.0	21.0	84.0	19.0	88.0	14.0	100.0	12.0	94.0	7.0	86.0	78.0	56.0	81.0	0.0	0.0	0.0	0.0	0.0	-1.0	-1.0
60447.0	2022-10-19 18:56:01	2022-10-19 18:58:42	13.0	99	20.0	4.0	Wednesday	50.0027	8.2788	1.0	23.0	2.0	2.0	5.0	2.0	2022-10-19 18:56:54	2022-10-19 18:58:36	100	102	1	-1.0	73.0	75.0	25.0	78.0	80.0	81.0	13.0	34.0	34.0	89.0	21.0	95.0	0.0	100.0	14.0	65.0	6.0	96.0	64.0	63.0	72.0	5.0	15.0	1.0	17.0	0.0	-1.0	-1.0
60447.0	2022-10-19 21:14:59	2022-10-19 21:50:29	13.0	100	20.0	5.0	Wednesday	50.7996	8.7669	1.0	23.0	2.0	2.0	5.0	2.0	2022-10-19 21:48:14	2022-10-19 21:50:29	100	134	1	-1.0	0.0	72.0	80.0	100.0	0.0	72.0	30.0	100.0	70.0	74.0	0.0	100.0	4.0	100.0	0.0	100.0	0.0	87.0	100.0	65.0	100.0	0.0	0.0	0.0	0.0	0.0	-1.0	-1.0
60447.0	2022-10-20 09:43:52	2022-10-20 10:05:59	13.0	101	21.0	1.0	Thursday	50.0746	8.2447	1.0	23.0	2.0	2.0	5.0	2.0	2022-10-20 10:04:19	2022-10-20 10:05:57	100	97	1	-1.0	26.0	78.0	17.0	64.0	22.0	80.0	0.0	62.0	12.0	61.0	10.0	83.0	13.0	57.0	23.0	80.0	18.0	81.0	89.0	80.0	83.0	0.0	0.0	47.0	0.0	0.0	8.3	100.0
60447.0	2022-10-20 13:00:54	2022-10-20 13:04:13	13.0	102	21.0	2.0	Thursday	50.7996	8.7669	1.0	23.0	2.0	2.0	5.0	2.0	2022-10-20 13:02:52	2022-10-20 13:04:12	100	79	1	-1.0	23.0	77.0	29.0	72.0	33.0	80.0	25.0	10.0	60.0	94.0	13.0	83.0	22.0	80.0	23.0	82.0	16.0	78.0	75.0	69.0	83.0	0.0	0.0	0.0	0.0	2.0	-1.0	-1.0
60447.0	2022-10-20 15:15:01	2022-10-20 16:08:26	13.0	103	21.0	3.0	Thursday	50.0746	8.2447	1.0	23.0	2.0	2.0	5.0	2.0	2022-10-20 16:07:17	2022-10-20 16:08:25	100	68	1	-1.0	6.0	14.0	10.0	86.0	20.0	83.0	0.0	95.0	81.0	88.0	18.0	64.0	9.0	81.0	16.0	97.0	9.0	82.0	74.0	100.0	77.0	0.0	0.0	0.0	0.0	0.0	-1.0	-1.0
60447.0	2022-10-20 17:48:00	2022-10-20 18:07:15	13.0	104	21.0	4.0	Thursday	50.0746	8.2447	1.0	23.0	2.0	2.0	5.0	2.0	2022-10-20 18:04:53	2022-10-20 18:07:14	100	141	1	-1.0	21.0	79.0	10.0	95.0	16.0	83.0	0.0	78.0	13.0	77.0	11.0	90.0	0.0	77.0	18.0	78.0	14.0	85.0	98.0	79.0	92.0	0.0	0.0	0.0	0.0	0.0	-1.0	-1.0
60447.0	2022-10-20 21:30:30	2022-10-20 21:33:31	13.0	105	21.0	5.0	Thursday	50.7996	8.7669	1.0	23.0	2.0	2.0	5.0	2.0	2022-10-20 21:31:52	2022-10-20 21:33:31	100	99	1	-1.0	14.0	73.0	17.0	100.0	10.0	88.0	0.0	77.0	18.0	90.0	14.0	91.0	59.0	28.0	6.0	88.0	27.0	87.0	72.0	62.0	75.0	1.0	0.0	5.0	0.0	0.0	-1.0	-1.0
61607.0	2022-10-26 09:49:13	2022-10-26 10:03:50	14.0	1	1.0	1.0	-1.0	-1.0	-1.0	1.0	21.0	3.0	3.0	4.0	2.0	-1	-1	-1	-1	-1	-1.0	-1.0	-1.0	-1.0	-1.0	-1.0	-1.0	-1.0	-1.0	-1.0	-1.0	-1.0	-1.0	-1.0	-1.0	-1.0	-1.0	-1.0	-1.0	-1.0	-1.0	-1.0	-1.0	-1.0	-1.0	-1.0	-1.0	-1.0	-1.0
61607.0	2022-10-26 13:18:25	2022-10-26 13:23:38	14.0	2	1.0	2.0	Wednesday	50.5781	8.7158	1.0	21.0	3.0	3.0	4.0	2.0	2022-10-26 13:21:19	2022-10-26 13:23:25	100	126	1	-1.0	19.0	85.0	10.0	62.0	26.0	79.0	10.0	100.0	18.0	79.0	22.0	68.0	33.0	36.0	27.0	66.0	42.0	20.0	63.0	31.0	75.0	16.0	18.0	87.0	22.0	100.0	-1.0	-1.0
61607.0	2022-10-26 16:25:21	2022-10-26 16:27:59	14.0	3	1.0	3.0	Wednesday	50.0027	8.2788	1.0	21.0	3.0	3.0	4.0	2.0	2022-10-26 16:26:08	2022-10-26 16:27:57	100	109	1	-1.0	27.0	87.0	26.0	80.0	9.0	68.0	2.0	100.0	0.0	79.0	66.0	22.0	23.0	23.0	23.0	66.0	73.0	36.0	80.0	81.0	85.0	6.0	74.0	100.0	13.0	85.0	-1.0	-1.0
61607.0	2022-10-26 19:04:43	2022-10-26 19:22:34	14.0	4	1.0	4.0	Wednesday	50.0027	8.2788	1.0	21.0	3.0	3.0	4.0	2.0	2022-10-26 19:20:18	2022-10-26 19:22:30	100	132	1	-1.0	27.0	85.0	22.0	61.0	25.0	68.0	0.0	100.0	13.0	86.0	46.0	40.0	62.0	38.0	8.0	58.0	64.0	48.0	76.0	18.0	71.0	18.0	61.0	73.0	0.0	13.0	-1.0	-1.0
61607.0	2022-10-26 21:33:20	2022-10-26 21:44:56	14.0	5	1.0	5.0	Wednesday	51.4444	7.0114	1.0	21.0	3.0	3.0	4.0	2.0	2022-10-26 21:42:34	2022-10-26 21:44:54	100	139	1	-1.0	21.0	84.0	13.0	32.0	14.0	53.0	3.0	87.0	0.0	71.0	35.0	33.0	58.0	43.0	19.0	68.0	42.0	41.0	66.0	29.0	79.0	57.0	62.0	70.0	0.0	9.0	-1.0	-1.0
61607.0	2022-10-27 09:42:13	2022-10-27 09:51:22	14.0	6	2.0	1.0	Thursday	51.4444	7.0114	1.0	21.0	3.0	3.0	4.0	2.0	2022-10-27 09:47:43	2022-10-27 09:51:18	100	215	1	-1.0	25.0	100.0	1.0	68.0	20.0	32.0	18.0	73.0	7.0	74.0	9.0	73.0	62.0	36.0	15.0	81.0	78.0	66.0	65.0	63.0	56.0	27.0	90.0	68.0	15.0	28.0	6.9	82.0
61607.0	2022-10-27 14:17:11	2022-10-27 14:52:45	14.0	7	2.0	2.0	Thursday	50.7996	8.7669	1.0	21.0	3.0	3.0	4.0	2.0	2022-10-27 14:51:17	2022-10-27 14:52:42	100	85	1	-1.0	26.0	86.0	11.0	75.0	7.0	62.0	0.0	100.0	8.0	77.0	25.0	17.0	59.0	21.0	26.0	78.0	72.0	34.0	27.0	15.0	69.0	62.0	75.0	88.0	61.0	71.0	-1.0	-1.0
61607.0	2022-10-27 16:13:43	2022-10-27 16:34:21	14.0	8	2.0	3.0	Thursday	50.7996	8.7669	1.0	21.0	3.0	3.0	4.0	2.0	2022-10-27 16:32:25	2022-10-27 16:34:18	100	112	1	-1.0	19.0	100.0	21.0	68.0	0.0	69.0	0.0	68.0	0.0	74.0	18.0	62.0	61.0	63.0	70.0	71.0	18.0	16.0	59.0	26.0	75.0	31.0	44.0	85.0	0.0	83.0	-1.0	-1.0
61607.0	2022-10-27 18:17:17	2022-10-27 18:22:22	14.0	9	2.0	4.0	Thursday	50.5866	8.6771	1.0	21.0	3.0	3.0	4.0	2.0	2022-10-27 18:20:19	2022-10-27 18:22:20	100	120	1	-1.0	9.0	69.0	74.0	62.0	0.0	70.0	21.0	89.0	0.0	82.0	66.0	26.0	56.0	41.0	66.0	37.0	64.0	39.0	40.0	33.0	71.0	65.0	65.0	89.0	72.0	67.0	-1.0	-1.0
61607.0	2022-10-27 22:26:54	2022-10-27 22:56:36	14.0	10	2.0	5.0	Thursday	50.5866	8.6771	1.0	21.0	3.0	3.0	4.0	2.0	2022-10-27 22:52:49	2022-10-27 22:56:33	100	224	1	-1.0	68.0	23.0	16.0	66.0	28.0	82.0	28.0	71.0	1.0	72.0	29.0	26.0	60.0	45.0	75.0	59.0	27.0	62.0	54.0	37.0	71.0	10.0	74.0	80.0	16.0	65.0	-1.0	-1.0
61607.0	2022-10-28 10:33:00	2022-10-28 10:50:15	14.0	11	3.0	1.0	Friday	50.5866	8.6771	1.0	21.0	3.0	3.0	4.0	2.0	2022-10-28 10:48:02	2022-10-28 10:50:12	100	129	1	-1.0	80.0	41.0	10.0	81.0	9.0	100.0	0.0	100.0	0.0	89.0	17.0	23.0	62.0	46.0	13.0	71.0	100.0	75.0	72.0	63.0	80.0	8.0	8.0	68.0	0.0	14.0	6.0	89.0
61607.0	2022-10-28 12:54:25	2022-10-28 13:07:33	14.0	12	3.0	2.0	Friday	50.5866	8.6771	1.0	21.0	3.0	3.0	4.0	2.0	2022-10-28 13:06:11	2022-10-28 13:07:30	100	79	1	-1.0	70.0	66.0	19.0	77.0	19.0	68.0	0.0	63.0	0.0	92.0	26.0	67.0	66.0	75.0	18.0	80.0	63.0	70.0	70.0	67.0	80.0	4.0	70.0	71.0	0.0	85.0	-1.0	-1.0
61607.0	2022-10-28 16:29:35	2022-10-28 16:35:15	14.0	13	3.0	3.0	Friday	50.7996	8.7669	1.0	21.0	3.0	3.0	4.0	2.0	2022-10-28 16:32:57	2022-10-28 16:35:13	100	135	1	-1.0	1.0	86.0	18.0	83.0	0.0	79.0	0.0	100.0	0.0	100.0	20.0	26.0	78.0	37.0	12.0	75.0	73.0	78.0	80.0	69.0	79.0	18.0	21.0	27.0	13.0	13.0	-1.0	-1.0
61607.0	2022-10-28 19:26:04	2022-10-28 20:21:38	14.0	14	3.0	4.0	Friday	50.1033	8.6533	1.0	21.0	3.0	3.0	4.0	2.0	2022-10-28 20:19:55	2022-10-28 20:21:37	100	102	1	-1.0	24.0	99.0	15.0	86.0	0.0	83.0	100.0	100.0	0.0	100.0	18.0	86.0	93.0	12.0	14.0	82.0	91.0	100.0	77.0	100.0	73.0	0.0	2.0	21.0	0.0	100.0	-1.0	-1.0
61607.0	2022-10-28 21:23:43	2022-10-28 23:23:43	14.0	15	3.0	5.0	-1.0	-1.0	-1.0	1.0	21.0	3.0	3.0	4.0	2.0	-1	-1	-1	-1	-1	-1.0	-1.0	-1.0	-1.0	-1.0	-1.0	-1.0	-1.0	-1.0	-1.0	-1.0	-1.0	-1.0	-1.0	-1.0	-1.0	-1.0	-1.0	-1.0	-1.0	-1.0	-1.0	-1.0	-1.0	-1.0	-1.0	-1.0	-1.0	-1.0
61607.0	2022-10-29 10:49:17	2022-10-29 10:52:12	14.0	16	4.0	1.0	Saturday	50.5866	8.6771	1.0	21.0	3.0	3.0	4.0	2.0	2022-10-29 10:49:22	2022-10-29 10:52:09	100	166	1	-1.0	0.0	78.0	0.0	78.0	6.0	75.0	0.0	100.0	0.0	79.0	19.0	71.0	66.0	61.0	25.0	66.0	71.0	70.0	85.0	25.0	80.0	0.0	0.0	2.0	0.0	76.0	7.0	89.0
61607.0	2022-10-29 13:21:07	2022-10-29 14:17:50	14.0	17	4.0	2.0	Saturday	50.5866	8.6771	1.0	21.0	3.0	3.0	4.0	2.0	2022-10-29 14:16:03	2022-10-29 14:17:49	100	106	1	-1.0	0.0	84.0	0.0	98.0	0.0	100.0	0.0	100.0	0.0	100.0	21.0	69.0	24.0	36.0	0.0	78.0	3.0	68.0	100.0	74.0	88.0	24.0	0.0	12.0	0.0	0.0	-1.0	-1.0
61607.0	2022-10-29 16:11:14	2022-10-29 18:01:03	14.0	18	4.0	3.0	Saturday	50.5866	8.6771	1.0	21.0	3.0	3.0	4.0	2.0	2022-10-29 17:59:34	2022-10-29 18:00:57	100	83	1	-1.0	3.0	100.0	0.0	78.0	8.0	100.0	0.0	100.0	0.0	88.0	89.0	0.0	67.0	35.0	14.0	18.0	20.0	69.0	90.0	63.0	81.0	0.0	0.0	0.0	0.0	100.0	-1.0	-1.0
61607.0	2022-10-29 18:27:28	2022-10-29 18:28:58	14.0	19	4.0	4.0	Saturday	50.5866	8.6771	1.0	21.0	3.0	3.0	4.0	2.0	2022-10-29 18:27:34	2022-10-29 18:28:56	100	82	1	-1.0	24.0	93.0	7.0	79.0	13.0	100.0	0.0	100.0	0.0	100.0	68.0	33.0	31.0	34.0	5.0	81.0	24.0	82.0	83.0	77.0	80.0	0.0	0.0	5.0	1.0	100.0	-1.0	-1.0
61607.0	2022-10-29 22:11:03	2022-10-29 22:28:31	14.0	20	4.0	5.0	Saturday	50.5866	8.6771	1.0	21.0	3.0	3.0	4.0	2.0	2022-10-29 22:26:41	2022-10-29 22:28:29	100	108	1	-1.0	1.0	96.0	3.0	76.0	0.0	81.0	0.0	100.0	0.0	83.0	23.0	99.0	62.0	35.0	0.0	62.0	19.0	75.0	90.0	75.0	92.0	0.0	0.0	0.0	0.0	0.0	-1.0	-1.0
61607.0	2022-10-30 09:33:07	2022-10-30 10:37:30	14.0	21	5.0	1.0	Sunday	50.5866	8.6771	1.0	21.0	3.0	3.0	4.0	2.0	2022-10-30 10:35:19	2022-10-30 10:37:27	100	127	1	-1.0	26.0	91.0	38.0	82.0	0.0	90.0	0.0	100.0	0.0	100.0	24.0	27.0	30.0	38.0	34.0	85.0	17.0	90.0	77.0	43.0	77.0	0.0	0.0	1.0	0.0	0.0	6.7	90.0
61607.0	2022-10-30 13:07:16	2022-10-30 13:42:39	14.0	22	5.0	2.0	Sunday	50.5866	8.6771	1.0	21.0	3.0	3.0	4.0	2.0	2022-10-30 13:39:37	2022-10-30 13:42:38	100	180	1	-1.0	19.0	67.0	16.0	74.0	0.0	86.0	0.0	91.0	0.0	100.0	27.0	32.0	51.0	50.0	19.0	75.0	21.0	69.0	61.0	35.0	67.0	38.0	19.0	0.0	28.0	69.0	-1.0	-1.0
61607.0	2022-10-30 15:41:51	2022-10-30 16:20:35	14.0	23	5.0	3.0	Sunday	50.5866	8.6771	1.0	21.0	3.0	3.0	4.0	2.0	2022-10-30 16:19:00	2022-10-30 16:20:32	100	92	1	-1.0	23.0	64.0	0.0	57.0	26.0	67.0	3.0	84.0	0.0	65.0	69.0	34.0	66.0	33.0	61.0	55.0	14.0	64.0	85.0	76.0	66.0	0.0	0.0	0.0	0.0	74.0	-1.0	-1.0
61607.0	2022-10-30 18:08:25	2022-10-30 18:38:29	14.0	24	5.0	4.0	Sunday	50.5866	8.6771	1.0	21.0	3.0	3.0	4.0	2.0	2022-10-30 18:37:04	2022-10-30 18:38:26	100	82	1	-1.0	23.0	76.0	22.0	73.0	4.0	76.0	33.0	26.0	0.0	71.0	77.0	27.0	68.0	38.0	71.0	24.0	27.0	77.0	68.0	27.0	74.0	72.0	0.0	0.0	0.0	17.0	-1.0	-1.0
61607.0	2022-10-30 21:36:17	2022-10-30 21:47:19	14.0	25	5.0	5.0	Sunday	50.5866	8.6771	1.0	21.0	3.0	3.0	4.0	2.0	2022-10-30 21:45:13	2022-10-30 21:47:17	100	124	1	-1.0	23.0	74.0	22.0	84.0	15.0	100.0	22.0	85.0	0.0	88.0	4.0	17.0	66.0	31.0	0.0	80.0	56.0	83.0	69.0	21.0	74.0	58.0	19.0	0.0	0.0	100.0	-1.0	-1.0
61607.0	2022-10-31 10:21:20	2022-10-31 10:33:50	14.0	26	6.0	1.0	Monday	50.7996	8.7669	1.0	21.0	3.0	3.0	4.0	2.0	2022-10-31 10:32:00	2022-10-31 10:33:48	100	107	1	-1.0	26.0	86.0	22.0	72.0	12.0	83.0	5.0	86.0	0.0	91.0	20.0	24.0	42.0	36.0	18.0	18.0	22.0	81.0	73.0	75.0	77.0	23.0	23.0	19.0	0.0	27.0	6.6	89.0
61607.0	2022-10-31 13:50:44	2022-10-31 15:00:53	14.0	27	6.0	2.0	Monday	50.7996	8.7669	1.0	21.0	3.0	3.0	4.0	2.0	2022-10-31 14:59:08	2022-10-31 15:00:51	100	102	1	-1.0	22.0	77.0	19.0	86.0	26.0	98.0	0.0	83.0	0.0	83.0	26.0	74.0	22.0	78.0	8.0	86.0	76.0	67.0	78.0	84.0	75.0	10.0	29.0	66.0	0.0	91.0	-1.0	-1.0
61607.0	2022-10-31 16:32:16	2022-10-31 16:56:57	14.0	28	6.0	3.0	Monday	50.7996	8.7669	1.0	21.0	3.0	3.0	4.0	2.0	2022-10-31 16:55:31	2022-10-31 16:56:56	100	85	1	-1.0	23.0	81.0	73.0	72.0	15.0	84.0	7.0	84.0	0.0	100.0	4.0	66.0	41.0	40.0	66.0	48.0	24.0	65.0	75.0	32.0	76.0	0.0	0.0	10.0	0.0	71.0	-1.0	-1.0
61607.0	2022-10-31 19:02:14	2022-10-31 19:35:00	14.0	29	6.0	4.0	Monday	50.1033	8.6533	1.0	21.0	3.0	3.0	4.0	2.0	2022-10-31 19:33:43	2022-10-31 19:34:58	100	75	1	-1.0	26.0	87.0	24.0	76.0	0.0	81.0	0.0	100.0	79.0	99.0	34.0	40.0	75.0	29.0	17.0	79.0	79.0	83.0	74.0	100.0	70.0	0.0	0.0	0.0	0.0	100.0	-1.0	-1.0
61607.0	2022-10-31 22:46:01	2022-10-31 22:49:29	14.0	30	6.0	5.0	Monday	50.1033	8.6533	1.0	21.0	3.0	3.0	4.0	2.0	2022-10-31 22:47:29	2022-10-31 22:49:26	100	117	1	-1.0	16.0	73.0	12.0	76.0	0.0	93.0	0.0	100.0	65.0	85.0	76.0	62.0	60.0	39.0	65.0	74.0	76.0	70.0	39.0	66.0	51.0	21.0	55.0	10.0	0.0	42.0	-1.0	-1.0
61607.0	2022-11-01 10:47:15	2022-11-01 11:15:52	14.0	31	7.0	1.0	Tuesday	50.7996	8.7669	1.0	21.0	3.0	3.0	4.0	2.0	2022-11-01 11:14:03	2022-11-01 11:15:49	100	105	1	-1.0	13.0	29.0	10.0	81.0	1.0	90.0	0.0	100.0	0.0	100.0	74.0	35.0	36.0	36.0	73.0	79.0	83.0	83.0	73.0	49.0	70.0	34.0	0.0	30.0	22.0	60.0	8.0	79.0
61607.0	2022-11-01 13:12:43	2022-11-01 14:40:39	14.0	32	7.0	2.0	Tuesday	50.7996	8.7669	1.0	21.0	3.0	3.0	4.0	2.0	2022-11-01 14:38:00	2022-11-01 14:40:38	100	158	1	-1.0	29.0	86.0	21.0	73.0	10.0	100.0	0.0	72.0	0.0	78.0	26.0	73.0	35.0	35.0	23.0	78.0	33.0	76.0	80.0	77.0	70.0	16.0	31.0	80.0	51.0	82.0	-1.0	-1.0
61607.0	2022-11-01 16:41:14	2022-11-01 17:25:33	14.0	33	7.0	3.0	Tuesday	50.7996	8.7669	1.0	21.0	3.0	3.0	4.0	2.0	2022-11-01 17:24:04	2022-11-01 17:25:32	100	88	1	-1.0	0.0	80.0	77.0	70.0	13.0	78.0	8.0	100.0	0.0	90.0	74.0	79.0	33.0	53.0	20.0	91.0	74.0	77.0	76.0	94.0	72.0	16.0	35.0	69.0	0.0	94.0	-1.0	-1.0
61607.0	2022-11-01 20:10:00	2022-11-01 20:14:33	14.0	34	7.0	4.0	Tuesday	50.8021	8.7857	1.0	21.0	3.0	3.0	4.0	2.0	2022-11-01 20:13:05	2022-11-01 20:14:23	100	78	1	-1.0	18.0	86.0	4.0	84.0	16.0	88.0	0.0	100.0	0.0	74.0	14.0	79.0	46.0	43.0	22.0	88.0	29.0	68.0	90.0	82.0	72.0	17.0	0.0	0.0	0.0	100.0	-1.0	-1.0
61607.0	2022-11-01 21:57:28	2022-11-01 22:04:32	14.0	35	7.0	5.0	Tuesday	50.8021	8.7857	1.0	21.0	3.0	3.0	4.0	2.0	2022-11-01 21:59:58	2022-11-01 22:04:30	100	272	1	-1.0	21.0	81.0	42.0	81.0	78.0	78.0	36.0	94.0	0.0	88.0	24.0	87.0	39.0	79.0	18.0	79.0	45.0	82.0	68.0	74.0	74.0	0.0	7.0	2.0	0.0	83.0	-1.0	-1.0
61607.0	2022-11-02 10:25:40	2022-11-02 11:33:37	14.0	36	8.0	1.0	Wednesday	50.7996	8.7669	1.0	21.0	3.0	3.0	4.0	2.0	2022-11-02 11:32:28	2022-11-02 11:33:36	100	68	1	-1.0	24.0	81.0	20.0	89.0	8.0	88.0	18.0	83.0	0.0	88.0	20.0	78.0	46.0	50.0	72.0	81.0	27.0	47.0	58.0	70.0	73.0	0.0	0.0	63.0	0.0	85.0	6.3	83.0
61607.0	2022-11-02 12:50:16	2022-11-02 13:33:55	14.0	37	8.0	2.0	Wednesday	48767	9.1827	1.0	21.0	3.0	3.0	4.0	2.0	2022-11-02 13:32:20	2022-11-02 13:33:53	100	92	1	-1.0	13.0	41.0	90.0	100.0	9.0	89.0	4.0	89.0	0.0	83.0	69.0	82.0	41.0	38.0	82.0	25.0	31.0	81.0	77.0	92.0	83.0	0.0	0.0	0.0	12.0	82.0	-1.0	-1.0
61607.0	2022-11-02 17:04:09	2022-11-02 17:37:20	14.0	38	8.0	3.0	Wednesday	48767	9.1827	1.0	21.0	3.0	3.0	4.0	2.0	2022-11-02 17:35:55	2022-11-02 17:37:18	100	82	1	-1.0	21.0	89.0	73.0	77.0	12.0	81.0	0.0	85.0	0.0	76.0	25.0	70.0	52.0	55.0	18.0	74.0	74.0	70.0	71.0	70.0	69.0	19.0	60.0	70.0	8.0	74.0	-1.0	-1.0
61607.0	2022-11-02 19:41:38	2022-11-02 20:34:40	14.0	39	8.0	4.0	Wednesday	50.5866	8.6771	1.0	21.0	3.0	3.0	4.0	2.0	2022-11-02 20:32:33	2022-11-02 20:34:38	100	124	1	-1.0	15.0	82.0	40.0	82.0	4.0	77.0	0.0	84.0	2.0	83.0	21.0	78.0	50.0	88.0	20.0	76.0	77.0	77.0	64.0	62.0	79.0	50.0	3.0	51.0	16.0	70.0	-1.0	-1.0
61607.0	2022-11-02 21:27:03	2022-11-02 22:02:49	14.0	40	8.0	5.0	Wednesday	50.5866	8.6771	1.0	21.0	3.0	3.0	4.0	2.0	2022-11-02 22:01:41	2022-11-02 22:02:47	100	66	1	-1.0	8.0	83.0	19.0	77.0	12.0	89.0	77.0	78.0	0.0	100.0	20.0	36.0	49.0	51.0	39.0	61.0	17.0	90.0	91.0	72.0	81.0	23.0	38.0	13.0	0.0	77.0	-1.0	-1.0
61607.0	2022-11-03 09:41:36	2022-11-03 10:30:33	14.0	41	9.0	1.0	Thursday	50.1188	8.6843	1.0	21.0	3.0	3.0	4.0	2.0	2022-11-03 10:28:42	2022-11-03 10:30:31	100	109	1	-1.0	22.0	73.0	13.0	67.0	0.0	76.0	0.0	69.0	0.0	80.0	16.0	36.0	45.0	73.0	4.0	86.0	40.0	71.0	67.0	72.0	78.0	23.0	21.0	62.0	0.0	62.0	7.8	81.0
61607.0	2022-11-03 12:13:36	2022-11-03 13:05:20	14.0	42	9.0	2.0	Thursday	51.9886	7.6171	1.0	21.0	3.0	3.0	4.0	2.0	2022-11-03 13:03:24	2022-11-03 13:05:17	100	113	1	-1.0	13.0	81.0	20.0	73.0	3.0	79.0	1.0	76.0	2.0	99.0	47.0	49.0	48.0	54.0	2.0	84.0	29.0	73.0	76.0	79.0	81.0	3.0	8.0	32.0	1.0	1.0	-1.0	-1.0
61607.0	2022-11-03 15:44:52	2022-11-03 16:17:58	14.0	43	9.0	3.0	Thursday	50.7996	8.7669	1.0	21.0	3.0	3.0	4.0	2.0	2022-11-03 16:16:50	2022-11-03 16:17:57	100	66	1	-1.0	11.0	82.0	17.0	78.0	0.0	85.0	0.0	87.0	0.0	100.0	20.0	60.0	50.0	50.0	39.0	81.0	22.0	63.0	76.0	71.0	65.0	64.0	28.0	19.0	0.0	78.0	-1.0	-1.0
61607.0	2022-11-03 19:42:29	2022-11-03 20:19:23	14.0	44	9.0	4.0	Thursday	50.5866	8.6771	1.0	21.0	3.0	3.0	4.0	2.0	2022-11-03 20:14:21	2022-11-03 20:19:22	100	301	1	-1.0	20.0	91.0	0.0	76.0	10.0	82.0	2.0	85.0	0.0	84.0	11.0	72.0	52.0	53.0	16.0	71.0	18.0	87.0	74.0	68.0	74.0	7.0	13.0	16.0	16.0	73.0	-1.0	-1.0
61607.0	2022-11-03 22:12:21	2022-11-03 22:14:29	14.0	45	9.0	5.0	Thursday	50.5866	8.6771	1.0	21.0	3.0	3.0	4.0	2.0	2022-11-03 22:12:57	2022-11-03 22:14:27	100	90	1	-1.0	100.0	30.0	87.0	84.0	11.0	67.0	81.0	36.0	60.0	62.0	77.0	21.0	52.0	48.0	90.0	69.0	33.0	30.0	87.0	82.0	73.0	70.0	73.0	75.0	74.0	70.0	-1.0	-1.0
61607.0	2022-11-04 09:53:16	2022-11-04 09:55:27	14.0	46	10.0	1.0	Friday	50.5866	8.6771	1.0	21.0	3.0	3.0	4.0	2.0	2022-11-04 09:53:26	2022-11-04 09:55:24	100	118	1	-1.0	100.0	16.0	67.0	78.0	0.0	95.0	91.0	67.0	0.0	78.0	87.0	80.0	45.0	50.0	76.0	88.0	23.0	76.0	52.0	91.0	74.0	82.0	66.0	21.0	85.0	15.0	7.7	86.0
61607.0	2022-11-04 13:39:23	2022-11-04 15:39:23	14.0	47	10.0	2.0	-1.0	-1.0	-1.0	1.0	21.0	3.0	3.0	4.0	2.0	-1	-1	-1	-1	-1	-1.0	-1.0	-1.0	-1.0	-1.0	-1.0	-1.0	-1.0	-1.0	-1.0	-1.0	-1.0	-1.0	-1.0	-1.0	-1.0	-1.0	-1.0	-1.0	-1.0	-1.0	-1.0	-1.0	-1.0	-1.0	-1.0	-1.0	-1.0	-1.0
61607.0	2022-11-04 16:11:48	2022-11-04 16:56:06	14.0	48	10.0	3.0	Friday	50.7996	8.7669	1.0	21.0	3.0	3.0	4.0	2.0	2022-11-04 16:54:07	2022-11-04 16:56:04	100	117	1	-1.0	26.0	88.0	4.0	83.0	0.0	88.0	0.0	100.0	0.0	87.0	24.0	28.0	24.0	23.0	0.0	32.0	23.0	65.0	69.0	78.0	79.0	13.0	17.0	39.0	0.0	65.0	-1.0	-1.0
61607.0	2022-11-04 19:04:03	2022-11-04 19:14:30	14.0	49	10.0	4.0	Friday	50.1218	8.6376	1.0	21.0	3.0	3.0	4.0	2.0	2022-11-04 19:12:34	2022-11-04 19:14:29	100	114	1	-1.0	85.0	83.0	0.0	68.0	0.0	27.0	0.0	99.0	0.0	76.0	27.0	60.0	63.0	31.0	58.0	75.0	22.0	43.0	74.0	80.0	81.0	23.0	19.0	0.0	2.0	75.0	-1.0	-1.0
61607.0	2022-11-04 21:46:11	2022-11-04 21:48:09	14.0	50	10.0	5.0	Friday	50.1288	8.7034	1.0	21.0	3.0	3.0	4.0	2.0	2022-11-04 21:46:22	2022-11-04 21:48:08	100	105	1	-1.0	23.0	95.0	9.0	81.0	3.0	77.0	0.0	84.0	5.0	95.0	18.0	80.0	64.0	24.0	21.0	88.0	19.0	83.0	92.0	88.0	76.0	0.0	0.0	0.0	0.0	95.0	-1.0	-1.0
61607.0	2022-11-05 10:25:57	2022-11-05 10:33:18	14.0	51	11.0	1.0	Saturday	50.5866	8.6771	1.0	21.0	3.0	3.0	4.0	2.0	2022-11-05 10:30:04	2022-11-05 10:33:15	100	190	1	-1.0	7.0	87.0	73.0	38.0	0.0	27.0	0.0	34.0	0.0	62.0	21.0	21.0	57.0	40.0	72.0	37.0	79.0	79.0	56.0	21.0	76.0	0.0	65.0	51.0	0.0	22.0	4.1	56.0
61607.0	2022-11-05 13:12:51	2022-11-05 13:15:15	14.0	52	11.0	2.0	Saturday	50.5866	8.6771	1.0	21.0	3.0	3.0	4.0	2.0	2022-11-05 13:13:47	2022-11-05 13:15:13	100	86	1	-1.0	76.0	37.0	88.0	77.0	0.0	61.0	0.0	68.0	0.0	74.0	73.0	22.0	43.0	59.0	86.0	24.0	26.0	19.0	84.0	84.0	72.0	20.0	5.0	9.0	9.0	13.0	-1.0	-1.0
61607.0	2022-11-05 16:19:46	2022-11-05 17:24:32	14.0	53	11.0	3.0	Saturday	49.4866	8.4624	1.0	21.0	3.0	3.0	4.0	2.0	2022-11-05 17:23:17	2022-11-05 17:24:29	100	72	1	-1.0	36.0	81.0	23.0	78.0	0.0	87.0	0.0	100.0	0.0	99.0	15.0	39.0	36.0	48.0	28.0	53.0	29.0	84.0	81.0	73.0	76.0	12.0	14.0	21.0	0.0	81.0	-1.0	-1.0
61607.0	2022-11-05 19:28:47	2022-11-05 19:59:35	14.0	54	11.0	4.0	Saturday	50.5866	8.6771	1.0	21.0	3.0	3.0	4.0	2.0	2022-11-05 19:56:50	2022-11-05 19:59:34	100	164	1	-1.0	77.0	69.0	26.0	86.0	25.0	69.0	0.0	100.0	0.0	78.0	34.0	72.0	48.0	75.0	67.0	69.0	18.0	79.0	81.0	86.0	74.0	14.0	24.0	30.0	0.0	80.0	-1.0	-1.0
61607.0	2022-11-05 21:59:28	2022-11-05 22:25:40	14.0	55	11.0	5.0	Saturday	50.5866	8.6771	1.0	21.0	3.0	3.0	4.0	2.0	2022-11-05 22:23:23	2022-11-05 22:25:39	100	136	1	-1.0	85.0	74.0	82.0	76.0	0.0	86.0	0.0	78.0	0.0	100.0	75.0	34.0	35.0	32.0	16.0	76.0	22.0	78.0	80.0	73.0	84.0	14.0	4.0	24.0	13.0	75.0	-1.0	-1.0
61607.0	2022-11-06 10:36:39	2022-11-06 11:00:38	14.0	56	12.0	1.0	Sunday	50.5866	8.6771	1.0	21.0	3.0	3.0	4.0	2.0	2022-11-06 10:58:01	2022-11-06 11:00:35	100	154	1	-1.0	69.0	71.0	59.0	68.0	0.0	73.0	0.0	79.0	0.0	68.0	76.0	83.0	48.0	53.0	63.0	82.0	24.0	86.0	87.0	75.0	77.0	9.0	14.0	51.0	0.0	19.0	9.3	76.0
61607.0	2022-11-06 13:10:50	2022-11-06 14:14:07	14.0	57	12.0	2.0	Sunday	50.5866	8.6771	1.0	21.0	3.0	3.0	4.0	2.0	2022-11-06 14:13:04	2022-11-06 14:14:05	100	60	1	-1.0	71.0	88.0	79.0	79.0	5.0	78.0	0.0	91.0	0.0	81.0	75.0	60.0	49.0	49.0	25.0	85.0	21.0	79.0	81.0	83.0	75.0	0.0	0.0	38.0	0.0	83.0	-1.0	-1.0
61607.0	2022-11-06 15:54:36	2022-11-06 16:12:25	14.0	58	12.0	3.0	Sunday	50.1218	8.6376	1.0	21.0	3.0	3.0	4.0	2.0	2022-11-06 16:09:52	2022-11-06 16:12:23	100	151	1	-1.0	81.0	81.0	15.0	73.0	0.0	88.0	14.0	100.0	0.0	100.0	63.0	78.0	47.0	49.0	22.0	64.0	30.0	82.0	84.0	87.0	86.0	10.0	21.0	0.0	0.0	59.0	-1.0	-1.0
61607.0	2022-11-06 19:14:01	2022-11-06 19:15:54	14.0	59	12.0	4.0	Sunday	50.1218	8.6376	1.0	21.0	3.0	3.0	4.0	2.0	2022-11-06 19:14:13	2022-11-06 19:15:52	100	99	1	-1.0	17.0	80.0	23.0	83.0	25.0	83.0	0.0	100.0	0.0	85.0	21.0	80.0	60.0	40.0	19.0	76.0	27.0	88.0	80.0	85.0	87.0	11.0	3.0	48.0	0.0	0.0	-1.0	-1.0
61607.0	2022-11-06 21:50:59	2022-11-06 21:54:35	14.0	60	12.0	5.0	Sunday	50.1218	8.6376	1.0	21.0	3.0	3.0	4.0	2.0	2022-11-06 21:52:38	2022-11-06 21:54:32	100	114	1	-1.0	65.0	81.0	26.0	71.0	84.0	73.0	0.0	91.0	0.0	82.0	22.0	63.0	25.0	53.0	5.0	76.0	18.0	82.0	90.0	84.0	72.0	21.0	78.0	2.0	13.0	70.0	-1.0	-1.0
61607.0	2022-11-07 10:11:07	2022-11-07 11:13:53	14.0	61	13.0	1.0	Monday	50.5866	8.6771	1.0	21.0	3.0	3.0	4.0	2.0	2022-11-07 11:12:22	2022-11-07 11:13:51	100	89	1	-1.0	35.0	84.0	62.0	78.0	0.0	83.0	0.0	92.0	0.0	87.0	68.0	39.0	41.0	65.0	71.0	64.0	11.0	42.0	80.0	77.0	81.0	22.0	18.0	0.0	0.0	73.0	9.0	87.0
61607.0	2022-11-07 13:25:34	2022-11-07 13:33:01	14.0	62	13.0	2.0	Monday	50.7996	8.7669	1.0	21.0	3.0	3.0	4.0	2.0	2022-11-07 13:31:47	2022-11-07 13:32:59	100	72	1	-1.0	76.0	81.0	27.0	75.0	17.0	76.0	6.0	84.0	0.0	77.0	73.0	79.0	56.0	43.0	66.0	72.0	19.0	74.0	73.0	76.0	82.0	21.0	65.0	64.0	28.0	23.0	-1.0	-1.0
61607.0	2022-11-07 15:48:54	2022-11-07 16:02:58	14.0	63	13.0	3.0	Monday	50.7996	8.7669	1.0	21.0	3.0	3.0	4.0	2.0	2022-11-07 16:01:56	2022-11-07 16:02:57	100	60	1	-1.0	72.0	80.0	77.0	69.0	65.0	80.0	71.0	77.0	0.0	79.0	56.0	41.0	66.0	55.0	71.0	72.0	21.0	30.0	74.0	74.0	78.0	17.0	6.0	67.0	68.0	13.0	-1.0	-1.0
61607.0	2022-11-07 18:55:46	2022-11-07 20:55:46	14.0	64	13.0	4.0	-1.0	-1.0	-1.0	1.0	21.0	3.0	3.0	4.0	2.0	-1	-1	-1	-1	-1	-1.0	-1.0	-1.0	-1.0	-1.0	-1.0	-1.0	-1.0	-1.0	-1.0	-1.0	-1.0	-1.0	-1.0	-1.0	-1.0	-1.0	-1.0	-1.0	-1.0	-1.0	-1.0	-1.0	-1.0	-1.0	-1.0	-1.0	-1.0	-1.0
61607.0	2022-11-07 21:48:06	2022-11-07 21:49:11	14.0	65	13.0	5.0	Monday	50.5866	8.6771	1.0	21.0	3.0	3.0	4.0	2.0	2022-11-07 21:48:14	2022-11-07 21:49:09	100	55	1	-1.0	73.0	79.0	62.0	81.0	0.0	80.0	10.0	71.0	0.0	87.0	70.0	73.0	64.0	33.0	38.0	79.0	27.0	72.0	71.0	69.0	78.0	22.0	59.0	5.0	1.0	30.0	-1.0	-1.0
61607.0	2022-11-08 10:22:34	2022-11-08 10:25:46	14.0	66	14.0	1.0	Tuesday	50.7996	8.7669	1.0	21.0	3.0	3.0	4.0	2.0	2022-11-08 10:24:18	2022-11-08 10:25:45	100	86	1	-1.0	26.0	68.0	29.0	74.0	0.0	73.0	0.0	100.0	0.0	74.0	30.0	77.0	61.0	59.0	32.0	67.0	25.0	76.0	82.0	78.0	74.0	14.0	12.0	36.0	19.0	74.0	6.5	86.0
61607.0	2022-11-08 12:48:20	2022-11-08 12:58:31	14.0	67	14.0	2.0	Tuesday	49548	8.4481	1.0	21.0	3.0	3.0	4.0	2.0	2022-11-08 12:57:07	2022-11-08 12:58:24	100	76	1	-1.0	32.0	73.0	23.0	79.0	0.0	73.0	68.0	96.0	0.0	87.0	34.0	72.0	64.0	37.0	0.0	74.0	20.0	78.0	79.0	82.0	74.0	37.0	13.0	61.0	0.0	68.0	-1.0	-1.0
61607.0	2022-11-08 17:29:19	2022-11-08 17:35:19	14.0	68	14.0	3.0	Tuesday	49548	8.4481	1.0	21.0	3.0	3.0	4.0	2.0	2022-11-08 17:30:52	2022-11-08 17:35:17	100	264	1	-1.0	32.0	79.0	26.0	79.0	0.0	69.0	69.0	79.0	0.0	75.0	35.0	77.0	75.0	82.0	72.0	70.0	33.0	68.0	83.0	95.0	77.0	20.0	18.0	57.0	66.0	14.0	-1.0	-1.0
61607.0	2022-11-08 18:53:39	2022-11-08 20:09:19	14.0	69	14.0	4.0	Tuesday	50.5866	8.6771	1.0	21.0	3.0	3.0	4.0	2.0	2022-11-08 20:08:22	2022-11-08 20:09:18	100	55	1	-1.0	74.0	75.0	30.0	78.0	17.0	81.0	22.0	85.0	0.0	95.0	30.0	74.0	58.0	28.0	54.0	86.0	21.0	84.0	79.0	77.0	81.0	36.0	20.0	65.0	0.0	8.0	-1.0	-1.0
61607.0	2022-11-08 22:48:44	2022-11-08 23:11:08	14.0	70	14.0	5.0	Tuesday	50.5866	8.6771	1.0	21.0	3.0	3.0	4.0	2.0	2022-11-08 23:09:16	2022-11-08 23:11:06	100	110	1	-1.0	82.0	41.0	54.0	71.0	0.0	72.0	0.0	46.0	26.0	72.0	55.0	51.0	60.0	44.0	71.0	71.0	26.0	61.0	66.0	38.0	81.0	70.0	0.0	61.0	36.0	29.0	-1.0	-1.0
61607.0	2022-11-09 10:58:32	2022-11-09 11:40:31	14.0	71	15.0	1.0	Wednesday	50.5866	8.6771	1.0	21.0	3.0	3.0	4.0	2.0	2022-11-09 11:37:21	2022-11-09 11:40:27	100	186	1	-1.0	30.0	68.0	67.0	62.0	0.0	80.0	0.0	82.0	68.0	68.0	32.0	77.0	46.0	53.0	87.0	81.0	36.0	63.0	79.0	74.0	80.0	25.0	18.0	66.0	17.0	37.0	8.1	87.0
61607.0	2022-11-09 13:41:45	2022-11-09 13:52:20	14.0	72	15.0	2.0	Wednesday	49.4513	7.7391	1.0	21.0	3.0	3.0	4.0	2.0	2022-11-09 13:50:37	2022-11-09 13:52:19	100	101	1	-1.0	62.0	78.0	75.0	64.0	0.0	82.0	12.0	80.0	0.0	84.0	29.0	45.0	56.0	52.0	58.0	62.0	18.0	35.0	76.0	75.0	78.0	9.0	8.0	66.0	0.0	25.0	-1.0	-1.0
61607.0	2022-11-09 16:40:40	2022-11-09 16:57:05	14.0	73	15.0	3.0	Wednesday	49.4513	7.7391	1.0	21.0	3.0	3.0	4.0	2.0	2022-11-09 16:55:00	2022-11-09 16:57:04	100	123	1	-1.0	71.0	28.0	46.0	38.0	3.0	72.0	0.0	79.0	1.0	86.0	64.0	25.0	50.0	45.0	75.0	37.0	32.0	36.0	78.0	73.0	80.0	10.0	19.0	59.0	29.0	11.0	-1.0	-1.0
61607.0	2022-11-09 19:03:42	2022-11-09 19:49:50	14.0	74	15.0	4.0	Wednesday	49.4513	7.7391	1.0	21.0	3.0	3.0	4.0	2.0	2022-11-09 19:47:10	2022-11-09 19:49:48	100	158	1	-1.0	71.0	77.0	75.0	67.0	33.0	77.0	14.0	83.0	0.0	91.0	65.0	39.0	56.0	44.0	67.0	39.0	28.0	36.0	80.0	71.0	73.0	16.0	62.0	62.0	25.0	25.0	-1.0	-1.0
61607.0	2022-11-09 22:33:17	2022-11-09 23:18:23	14.0	75	15.0	5.0	Wednesday	50.5866	8.6771	1.0	21.0	3.0	3.0	4.0	2.0	2022-11-09 23:16:54	2022-11-09 23:18:20	100	86	1	-1.0	67.0	68.0	57.0	64.0	10.0	67.0	66.0	87.0	0.0	62.0	61.0	30.0	66.0	29.0	62.0	48.0	34.0	42.0	72.0	68.0	85.0	61.0	62.0	72.0	30.0	58.0	-1.0	-1.0
61607.0	2022-11-10 10:15:27	2022-11-10 11:15:15	14.0	76	16.0	1.0	Thursday	50.5866	8.6771	1.0	21.0	3.0	3.0	4.0	2.0	2022-11-10 11:13:29	2022-11-10 11:15:13	100	103	1	-1.0	69.0	56.0	69.0	66.0	10.0	79.0	0.0	78.0	0.0	75.0	43.0	37.0	69.0	40.0	70.0	33.0	32.0	45.0	70.0	70.0	81.0	32.0	22.0	27.0	20.0	28.0	9.0	72.0
61607.0	2022-11-10 14:01:02	2022-11-10 14:04:18	14.0	77	16.0	2.0	Thursday	49.4866	8.4624	1.0	21.0	3.0	3.0	4.0	2.0	2022-11-10 14:02:28	2022-11-10 14:04:11	100	103	1	-1.0	72.0	73.0	67.0	61.0	0.0	72.0	23.0	80.0	0.0	75.0	63.0	33.0	41.0	29.0	63.0	45.0	16.0	36.0	69.0	76.0	75.0	15.0	19.0	49.0	0.0	30.0	-1.0	-1.0
61607.0	2022-11-10 15:18:51	2022-11-10 16:06:25	14.0	78	16.0	3.0	Thursday	50.7996	8.7669	1.0	21.0	3.0	3.0	4.0	2.0	2022-11-10 16:02:39	2022-11-10 16:06:23	100	224	1	-1.0	68.0	70.0	65.0	72.0	16.0	67.0	33.0	65.0	0.0	77.0	64.0	66.0	32.0	63.0	69.0	64.0	32.0	75.0	74.0	66.0	70.0	27.0	23.0	55.0	21.0	21.0	-1.0	-1.0
61607.0	2022-11-10 19:10:04	2022-11-10 19:37:54	14.0	79	16.0	4.0	Thursday	49.5006	8.4944	1.0	21.0	3.0	3.0	4.0	2.0	2022-11-10 19:35:59	2022-11-10 19:37:52	100	113	1	-1.0	73.0	69.0	75.0	69.0	11.0	77.0	13.0	92.0	69.0	72.0	70.0	76.0	70.0	28.0	72.0	48.0	79.0	45.0	77.0	78.0	86.0	23.0	80.0	77.0	18.0	7.0	-1.0	-1.0
61607.0	2022-11-10 21:32:08	2022-11-10 23:25:22	14.0	80	16.0	5.0	Thursday	50.9298	6.9489	1.0	21.0	3.0	3.0	4.0	2.0	2022-11-10 23:24:05	2022-11-10 23:25:20	100	75	1	-1.0	76.0	80.0	77.0	61.0	64.0	73.0	2.0	77.0	0.0	78.0	69.0	25.0	75.0	22.0	31.0	32.0	26.0	76.0	74.0	73.0	69.0	20.0	24.0	28.0	0.0	14.0	-1.0	-1.0
61607.0	2022-11-11 10:37:25	2022-11-11 10:50:46	14.0	81	17.0	1.0	Friday	51.2041	6.6922	1.0	21.0	3.0	3.0	4.0	2.0	2022-11-11 10:49:32	2022-11-11 10:50:44	100	71	1	-1.0	75.0	69.0	22.0	28.0	84.0	80.0	71.0	11.0	12.0	20.0	81.0	71.0	94.0	31.0	76.0	80.0	77.0	83.0	20.0	67.0	73.0	78.0	81.0	84.0	12.0	88.0	5.2	72.0
61607.0	2022-11-11 13:13:00	2022-11-11 15:13:00	14.0	82	17.0	2.0	-1.0	-1.0	-1.0	1.0	21.0	3.0	3.0	4.0	2.0	-1	-1	-1	-1	-1	-1.0	-1.0	-1.0	-1.0	-1.0	-1.0	-1.0	-1.0	-1.0	-1.0	-1.0	-1.0	-1.0	-1.0	-1.0	-1.0	-1.0	-1.0	-1.0	-1.0	-1.0	-1.0	-1.0	-1.0	-1.0	-1.0	-1.0	-1.0	-1.0
61607.0	2022-11-11 15:00:20	2022-11-11 15:00:20	14.0	83	17.0	3.0	-1.0	-1.0	-1.0	1.0	21.0	3.0	3.0	4.0	2.0	-1	-1	-1	-1	-1	-1.0	-1.0	-1.0	-1.0	-1.0	-1.0	-1.0	-1.0	-1.0	-1.0	-1.0	-1.0	-1.0	-1.0	-1.0	-1.0	-1.0	-1.0	-1.0	-1.0	-1.0	-1.0	-1.0	-1.0	-1.0	-1.0	-1.0	-1.0	-1.0
61607.0	2022-11-11 18:29:19	2022-11-11 20:29:19	14.0	84	17.0	4.0	-1.0	-1.0	-1.0	1.0	21.0	3.0	3.0	4.0	2.0	-1	-1	-1	-1	-1	-1.0	-1.0	-1.0	-1.0	-1.0	-1.0	-1.0	-1.0	-1.0	-1.0	-1.0	-1.0	-1.0	-1.0	-1.0	-1.0	-1.0	-1.0	-1.0	-1.0	-1.0	-1.0	-1.0	-1.0	-1.0	-1.0	-1.0	-1.0	-1.0
61607.0	2022-11-11 22:37:49	2022-11-11 22:50:39	14.0	85	17.0	5.0	-1	-1.0	-1.0	1.0	21.0	3.0	3.0	4.0	2.0	-1	-1	-1	-1	-1	-1.0	-1.0	-1.0	-1.0	-1.0	-1.0	-1.0	-1.0	-1.0	-1.0	-1.0	-1.0	-1.0	-1.0	-1.0	-1.0	-1.0	-1.0	-1.0	-1.0	-1.0	-1.0	-1.0	-1.0	-1.0	-1.0	-1.0	-1.0	-1.0
61607.0	2022-11-12 09:03:54	2022-11-12 10:07:50	14.0	86	18.0	1.0	Saturday	50.9298	6.9489	1.0	21.0	3.0	3.0	4.0	2.0	2022-11-12 10:05:19	2022-11-12 10:07:46	100	146	1	-1.0	77.0	69.0	66.0	56.0	34.0	63.0	18.0	88.0	2.0	72.0	32.0	68.0	61.0	19.0	77.0	27.0	28.0	22.0	54.0	24.0	74.0	76.0	58.0	73.0	69.0	56.0	5.7	61.0
61607.0	2022-11-12 12:20:26	2022-11-12 12:55:28	14.0	87	18.0	2.0	Saturday	51.2154	6.8232	1.0	21.0	3.0	3.0	4.0	2.0	2022-11-12 12:54:02	2022-11-12 12:55:25	100	82	1	-1.0	79.0	70.0	70.0	66.0	75.0	70.0	23.0	64.0	82.0	77.0	70.0	65.0	63.0	39.0	68.0	68.0	33.0	29.0	67.0	59.0	69.0	79.0	60.0	86.0	66.0	16.0	-1.0	-1.0
61607.0	2022-11-12 15:59:51	2022-11-12 16:34:27	14.0	88	18.0	3.0	Saturday	51231	6.8251	1.0	21.0	3.0	3.0	4.0	2.0	2022-11-12 16:32:40	2022-11-12 16:34:21	100	101	1	-1.0	75.0	73.0	84.0	80.0	5.0	72.0	12.0	96.0	31.0	61.0	29.0	71.0	74.0	73.0	70.0	82.0	23.0	76.0	72.0	67.0	78.0	80.0	69.0	25.0	3.0	17.0	-1.0	-1.0
61607.0	2022-11-12 18:51:41	2022-11-12 18:54:42	14.0	89	18.0	4.0	Saturday	51.2703	7.2016	1.0	21.0	3.0	3.0	4.0	2.0	2022-11-12 18:53:02	2022-11-12 18:54:41	100	99	1	-1.0	78.0	25.0	78.0	68.0	28.0	78.0	72.0	78.0	0.0	72.0	74.0	38.0	55.0	52.0	73.0	29.0	20.0	30.0	59.0	45.0	68.0	30.0	53.0	63.0	72.0	27.0	-1.0	-1.0
61607.0	2022-11-12 21:13:12	2022-11-12 22:10:31	14.0	90	18.0	5.0	Saturday	50.6165	8.7046	1.0	21.0	3.0	3.0	4.0	2.0	2022-11-12 22:09:24	2022-11-12 22:10:31	100	67	1	-1.0	85.0	83.0	73.0	68.0	0.0	71.0	0.0	70.0	0.0	72.0	23.0	36.0	42.0	51.0	33.0	50.0	26.0	31.0	72.0	63.0	79.0	69.0	21.0	31.0	56.0	34.0	-1.0	-1.0
61607.0	2022-11-13 11:05:24	2022-11-13 11:41:55	14.0	91	19.0	1.0	Sunday	51.2612	7.1573	1.0	21.0	3.0	3.0	4.0	2.0	2022-11-13 11:40:53	2022-11-13 11:41:55	100	61	1	-1.0	83.0	72.0	25.0	71.0	67.0	75.0	0.0	78.0	0.0	20.0	26.0	27.0	27.0	22.0	70.0	74.0	24.0	74.0	76.0	75.0	71.0	24.0	28.0	72.0	44.0	63.0	8.9	66.0
61607.0	2022-11-13 14:15:00	2022-11-13 15:00:35	14.0	92	19.0	2.0	Sunday	50.7996	8.7669	1.0	21.0	3.0	3.0	4.0	2.0	2022-11-13 14:58:33	2022-11-13 15:00:33	100	119	1	-1.0	72.0	81.0	81.0	78.0	6.0	24.0	16.0	78.0	8.0	70.0	70.0	69.0	20.0	69.0	69.0	84.0	6.0	71.0	83.0	78.0	74.0	17.0	67.0	74.0	83.0	38.0	-1.0	-1.0
61607.0	2022-11-13 16:15:29	2022-11-13 16:31:30	14.0	93	19.0	3.0	Sunday	50.7996	8.7669	1.0	21.0	3.0	3.0	4.0	2.0	2022-11-13 16:30:30	2022-11-13 16:31:28	100	57	1	-1.0	77.0	73.0	59.0	63.0	12.0	71.0	9.0	84.0	0.0	74.0	69.0	30.0	22.0	50.0	19.0	33.0	15.0	70.0	78.0	70.0	80.0	12.0	60.0	66.0	14.0	10.0	-1.0	-1.0
61607.0	2022-11-13 19:18:04	2022-11-13 19:26:06	14.0	94	19.0	4.0	Sunday	50.6165	8.7046	1.0	21.0	3.0	3.0	4.0	2.0	2022-11-13 19:24:31	2022-11-13 19:26:05	100	93	1	-1.0	81.0	70.0	67.0	49.0	21.0	79.0	89.0	69.0	0.0	62.0	71.0	28.0	38.0	61.0	67.0	74.0	26.0	36.0	20.0	70.0	86.0	18.0	37.0	67.0	79.0	25.0	-1.0	-1.0
61607.0	2022-11-13 22:04:00	2022-11-13 22:24:16	14.0	95	19.0	5.0	Sunday	50.6165	8.7046	1.0	21.0	3.0	3.0	4.0	2.0	2022-11-13 22:22:59	2022-11-13 22:24:14	100	74	1	-1.0	79.0	68.0	64.0	62.0	21.0	75.0	21.0	33.0	0.0	67.0	64.0	40.0	24.0	29.0	62.0	20.0	34.0	39.0	67.0	36.0	64.0	9.0	12.0	27.0	16.0	9.0	-1.0	-1.0
61607.0	2022-11-14 10:19:53	2022-11-14 10:52:21	14.0	96	20.0	1.0	Monday	50.6165	8.7046	1.0	21.0	3.0	3.0	4.0	2.0	2022-11-14 10:50:38	2022-11-14 10:52:20	100	101	1	-1.0	65.0	68.0	51.0	72.0	5.0	70.0	12.0	72.0	0.0	70.0	67.0	68.0	38.0	27.0	37.0	58.0	24.0	38.0	69.0	85.0	73.0	20.0	9.0	66.0	3.0	15.0	8.9	74.0
61607.0	2022-11-14 12:51:25	2022-11-14 13:05:29	14.0	97	20.0	2.0	Monday	50.6165	8.7046	1.0	21.0	3.0	3.0	4.0	2.0	2022-11-14 13:04:26	2022-11-14 13:05:28	100	62	1	-1.0	71.0	67.0	27.0	65.0	10.0	65.0	36.0	79.0	72.0	78.0	37.0	36.0	34.0	33.0	62.0	51.0	19.0	69.0	70.0	73.0	78.0	38.0	23.0	51.0	74.0	29.0	-1.0	-1.0
61607.0	2022-11-14 17:17:56	2022-11-14 18:09:25	14.0	98	20.0	3.0	Monday	50.6165	8.7046	1.0	21.0	3.0	3.0	4.0	2.0	2022-11-14 18:07:20	2022-11-14 18:09:23	100	122	1	-1.0	65.0	66.0	25.0	75.0	0.0	67.0	26.0	80.0	30.0	67.0	80.0	75.0	36.0	30.0	24.0	30.0	22.0	32.0	55.0	61.0	71.0	68.0	11.0	72.0	76.0	78.0	-1.0	-1.0
61607.0	2022-11-14 18:30:34	2022-11-14 18:36:10	14.0	99	20.0	4.0	Monday	50.6165	8.7046	1.0	21.0	3.0	3.0	4.0	2.0	2022-11-14 18:34:01	2022-11-14 18:36:09	100	127	1	-1.0	25.0	13.0	63.0	70.0	22.0	62.0	17.0	74.0	22.0	76.0	68.0	20.0	36.0	36.0	65.0	60.0	29.0	23.0	38.0	67.0	68.0	71.0	0.0	64.0	66.0	71.0	-1.0	-1.0
61607.0	2022-11-14 22:16:01	2022-11-15 00:16:01	14.0	100	20.0	5.0	-1.0	-1.0	-1.0	1.0	21.0	3.0	3.0	4.0	2.0	-1	-1	-1	-1	-1	-1.0	-1.0	-1.0	-1.0	-1.0	-1.0	-1.0	-1.0	-1.0	-1.0	-1.0	-1.0	-1.0	-1.0	-1.0	-1.0	-1.0	-1.0	-1.0	-1.0	-1.0	-1.0	-1.0	-1.0	-1.0	-1.0	-1.0	-1.0	-1.0
61607.0	2022-11-15 10:12:49	2022-11-15 10:36:56	14.0	101	21.0	1.0	Tuesday	50.7996	8.7669	1.0	21.0	3.0	3.0	4.0	2.0	2022-11-15 10:35:12	2022-11-15 10:36:56	100	103	1	-1.0	73.0	68.0	33.0	63.0	12.0	75.0	13.0	63.0	0.0	80.0	73.0	28.0	34.0	22.0	61.0	75.0	20.0	32.0	65.0	74.0	82.0	17.0	1.0	28.0	20.0	19.0	8.3	79.0
61607.0	2022-11-15 13:44:15	2022-11-15 14:48:33	14.0	102	21.0	2.0	Tuesday	50.6165	8.7046	1.0	21.0	3.0	3.0	4.0	2.0	2022-11-15 14:47:36	2022-11-15 14:48:31	100	54	1	-1.0	82.0	70.0	76.0	76.0	18.0	71.0	19.0	70.0	0.0	76.0	73.0	28.0	27.0	27.0	60.0	60.0	19.0	57.0	69.0	73.0	71.0	58.0	3.0	71.0	14.0	20.0	-1.0	-1.0
61607.0	2022-11-15 16:46:51	2022-11-15 18:46:51	14.0	103	21.0	3.0	-1.0	-1.0	-1.0	1.0	21.0	3.0	3.0	4.0	2.0	-1	-1	-1	-1	-1	-1.0	-1.0	-1.0	-1.0	-1.0	-1.0	-1.0	-1.0	-1.0	-1.0	-1.0	-1.0	-1.0	-1.0	-1.0	-1.0	-1.0	-1.0	-1.0	-1.0	-1.0	-1.0	-1.0	-1.0	-1.0	-1.0	-1.0	-1.0	-1.0
61607.0	2022-11-15 19:02:24	2022-11-15 20:43:50	14.0	104	21.0	4.0	Tuesday	50.6165	8.7046	1.0	21.0	3.0	3.0	4.0	2.0	2022-11-15 20:42:29	2022-11-15 20:43:48	100	79	1	-1.0	91.0	71.0	54.0	79.0	6.0	71.0	17.0	85.0	0.0	79.0	68.0	64.0	28.0	28.0	63.0	39.0	18.0	33.0	75.0	73.0	75.0	13.0	1.0	63.0	80.0	26.0	-1.0	-1.0
61607.0	2022-11-15 21:44:57	2022-11-15 22:44:01	14.0	105	21.0	5.0	Tuesday	50.6165	8.7046	1.0	21.0	3.0	3.0	4.0	2.0	2022-11-15 22:42:56	2022-11-15 22:44:00	100	63	1	-1.0	75.0	20.0	68.0	58.0	0.0	77.0	21.0	67.0	0.0	72.0	67.0	37.0	16.0	36.0	69.0	39.0	18.0	22.0	73.0	76.0	75.0	70.0	7.0	14.0	0.0	69.0	-1.0	-1.0
60260.0	2022-09-23 09:29:32	2022-09-23 10:35:01	15.0	1	1.0	1.0	Friday	50.1517	8.7523	1.0	20.0	3.0	3.0	4.0	2.0	2022-09-23 10:31:52	2022-09-23 10:34:53	100	181	1	-1.0	0.0	85.0	18.0	62.0	17.0	65.0	0.0	26.0	11.0	67.0	28.0	59.0	15.0	85.0	8.0	72.0	25.0	76.0	75.0	77.0	79.0	11.0	26.0	24.0	0.0	13.0	8.4	87.0
60260.0	2022-09-23 11:33:33	2022-09-23 11:37:24	15.0	2	1.0	2.0	Friday	50.1517	8.7523	1.0	20.0	3.0	3.0	4.0	2.0	2022-09-23 11:35:13	2022-09-23 11:37:19	100	125	1	-1.0	29.0	69.0	53.0	71.0	26.0	67.0	0.0	29.0	26.0	28.0	20.0	28.0	0.0	70.0	28.0	68.0	26.0	74.0	74.0	35.0	97.0	36.0	21.0	28.0	0.0	0.0	-1.0	-1.0
60260.0	2022-09-23 16:02:23	2022-09-23 16:07:55	15.0	3	1.0	3.0	Friday	50.1169	8.6837	1.0	20.0	3.0	3.0	4.0	2.0	2022-09-23 16:05:45	2022-09-23 16:07:52	100	126	1	-1.0	21.0	83.0	24.0	39.0	17.0	78.0	12.0	82.0	11.0	68.0	19.0	28.0	54.0	22.0	65.0	70.0	30.0	64.0	80.0	28.0	95.0	61.0	10.0	71.0	0.0	94.0	-1.0	-1.0
60260.0	2022-09-23 18:55:28	2022-09-23 19:16:46	15.0	4	1.0	4.0	Friday	50.1169	8.6837	1.0	20.0	3.0	3.0	4.0	2.0	2022-09-23 19:14:57	2022-09-23 19:16:43	100	105	1	-1.0	19.0	100.0	19.0	81.0	10.0	92.0	34.0	98.0	16.0	94.0	0.0	80.0	0.0	89.0	17.0	79.0	100.0	77.0	94.0	79.0	100.0	0.0	14.0	4.0	0.0	13.0	-1.0	-1.0
60260.0	2022-09-23 21:06:22	2022-09-23 21:37:02	15.0	5	1.0	5.0	Friday	50.1517	8.7523	1.0	20.0	3.0	3.0	4.0	2.0	2022-09-23 21:34:57	2022-09-23 21:36:58	100	121	1	-1.0	25.0	76.0	28.0	53.0	26.0	34.0	27.0	80.0	14.0	66.0	27.0	57.0	31.0	39.0	19.0	76.0	15.0	75.0	72.0	23.0	100.0	20.0	25.0	26.0	11.0	71.0	-1.0	-1.0
60260.0	2022-09-24 08:24:22	2022-09-24 08:46:34	15.0	6	2.0	1.0	Saturday	50121	8747	1.0	20.0	3.0	3.0	4.0	2.0	2022-09-24 08:43:34	2022-09-24 08:46:31	100	176	1	-1.0	72.0	70.0	64.0	38.0	72.0	76.0	65.0	45.0	21.0	33.0	58.0	31.0	33.0	70.0	65.0	56.0	48.0	49.0	29.0	17.0	94.0	69.0	61.0	80.0	29.0	81.0	8.0	33.0
60260.0	2022-09-24 11:38:11	2022-09-24 11:46:11	15.0	7	2.0	2.0	Saturday	50.7996	8.7669	1.0	20.0	3.0	3.0	4.0	2.0	2022-09-24 11:43:41	2022-09-24 11:46:03	100	142	1	-1.0	24.0	70.0	21.0	71.0	65.0	68.0	18.0	31.0	65.0	29.0	26.0	22.0	31.0	28.0	29.0	66.0	49.0	73.0	62.0	35.0	86.0	27.0	10.0	17.0	0.0	20.0	-1.0	-1.0
60260.0	2022-09-24 16:07:22	2022-09-24 18:07:22	15.0	8	2.0	3.0	-1.0	-1.0	-1.0	1.0	20.0	3.0	3.0	4.0	2.0	-1	-1	-1	-1	-1	-1.0	-1.0	-1.0	-1.0	-1.0	-1.0	-1.0	-1.0	-1.0	-1.0	-1.0	-1.0	-1.0	-1.0	-1.0	-1.0	-1.0	-1.0	-1.0	-1.0	-1.0	-1.0	-1.0	-1.0	-1.0	-1.0	-1.0	-1.0	-1.0
60260.0	2022-09-24 17:59:01	2022-09-24 17:59:01	15.0	9	2.0	4.0	-1.0	-1.0	-1.0	1.0	20.0	3.0	3.0	4.0	2.0	-1	-1	-1	-1	-1	-1.0	-1.0	-1.0	-1.0	-1.0	-1.0	-1.0	-1.0	-1.0	-1.0	-1.0	-1.0	-1.0	-1.0	-1.0	-1.0	-1.0	-1.0	-1.0	-1.0	-1.0	-1.0	-1.0	-1.0	-1.0	-1.0	-1.0	-1.0	-1.0
60260.0	2022-09-24 21:39:18	2022-09-24 21:42:46	15.0	10	2.0	5.0	Saturday	50121	8747	1.0	20.0	3.0	3.0	4.0	2.0	2022-09-24 21:41:42	2022-09-24 21:42:43	100	61	1	-1.0	25.0	58.0	28.0	74.0	34.0	27.0	26.0	76.0	32.0	29.0	34.0	28.0	77.0	64.0	28.0	69.0	66.0	74.0	25.0	27.0	91.0	71.0	70.0	67.0	27.0	65.0	-1.0	-1.0
60260.0	2022-09-25 09:59:24	2022-09-25 10:40:14	15.0	11	3.0	1.0	Sunday	49.3821	8.5918	1.0	20.0	3.0	3.0	4.0	2.0	2022-09-25 10:38:34	2022-09-25 10:40:11	100	96	1	-1.0	35.0	73.0	38.0	72.0	64.0	72.0	24.0	61.0	53.0	71.0	33.0	17.0	31.0	43.0	25.0	35.0	40.0	75.0	70.0	33.0	94.0	25.0	25.0	28.0	0.0	8.0	8.5	78.0
60260.0	2022-09-25 11:48:46	2022-09-25 13:32:40	15.0	12	3.0	2.0	Sunday	49.3821	8.5918	1.0	20.0	3.0	3.0	4.0	2.0	2022-09-25 13:30:14	2022-09-25 13:32:37	100	142	1	-1.0	23.0	74.0	19.0	81.0	30.0	77.0	18.0	28.0	12.0	74.0	25.0	63.0	19.0	84.0	21.0	72.0	27.0	75.0	80.0	91.0	79.0	21.0	12.0	57.0	3.0	11.0	-1.0	-1.0
60260.0	2022-09-25 15:05:58	2022-09-25 16:10:41	15.0	13	3.0	3.0	Sunday	49.3821	8.5918	1.0	20.0	3.0	3.0	4.0	2.0	2022-09-25 16:08:18	2022-09-25 16:10:39	100	140	1	-1.0	27.0	72.0	32.0	27.0	62.0	32.0	7.0	29.0	28.0	64.0	54.0	30.0	25.0	25.0	69.0	34.0	16.0	32.0	73.0	18.0	90.0	29.0	19.0	64.0	14.0	10.0	-1.0	-1.0
60260.0	2022-09-25 18:21:09	2022-09-25 18:50:39	15.0	14	3.0	4.0	Sunday	49.3821	8.5918	1.0	20.0	3.0	3.0	4.0	2.0	2022-09-25 18:48:44	2022-09-25 18:50:36	100	111	1	-1.0	71.0	77.0	69.0	30.0	84.0	43.0	11.0	69.0	25.0	64.0	70.0	19.0	72.0	35.0	73.0	31.0	70.0	37.0	70.0	32.0	84.0	60.0	16.0	25.0	11.0	10.0	-1.0	-1.0
60260.0	2022-09-25 22:00:41	2022-09-26 00:00:41	15.0	15	3.0	5.0	-1.0	-1.0	-1.0	1.0	20.0	3.0	3.0	4.0	2.0	-1	-1	-1	-1	-1	-1.0	-1.0	-1.0	-1.0	-1.0	-1.0	-1.0	-1.0	-1.0	-1.0	-1.0	-1.0	-1.0	-1.0	-1.0	-1.0	-1.0	-1.0	-1.0	-1.0	-1.0	-1.0	-1.0	-1.0	-1.0	-1.0	-1.0	-1.0	-1.0
60260.0	2022-09-26 09:58:59	2022-09-26 11:03:44	15.0	16	4.0	1.0	Monday	50.1169	8.6837	1.0	20.0	3.0	3.0	4.0	2.0	2022-09-26 11:01:23	2022-09-26 11:03:41	100	138	1	-1.0	33.0	81.0	32.0	76.0	22.0	81.0	20.0	77.0	19.0	77.0	25.0	41.0	25.0	92.0	23.0	80.0	26.0	81.0	88.0	81.0	100.0	23.0	33.0	20.0	25.0	98.0	7.7	38.0
60260.0	2022-09-26 11:51:21	2022-09-26 13:30:28	15.0	17	4.0	2.0	Monday	48767	9.1827	1.0	20.0	3.0	3.0	4.0	2.0	2022-09-26 13:29:02	2022-09-26 13:30:25	100	83	1	-1.0	36.0	69.0	70.0	74.0	76.0	70.0	32.0	77.0	69.0	69.0	49.0	78.0	35.0	82.0	36.0	69.0	31.0	41.0	76.0	33.0	78.0	27.0	39.0	65.0	32.0	80.0	-1.0	-1.0
60260.0	2022-09-26 15:04:10	2022-09-26 15:59:52	15.0	18	4.0	3.0	Monday	50.1169	8.6837	1.0	20.0	3.0	3.0	4.0	2.0	2022-09-26 15:58:49	2022-09-26 15:59:48	100	58	1	-1.0	44.0	29.0	25.0	60.0	5.0	77.0	20.0	84.0	79.0	79.0	37.0	81.0	71.0	55.0	76.0	28.0	60.0	78.0	28.0	78.0	74.0	75.0	81.0	25.0	24.0	79.0	-1.0	-1.0
60260.0	2022-09-26 18:00:52	2022-09-26 20:00:52	15.0	19	4.0	4.0	-1.0	-1.0	-1.0	1.0	20.0	3.0	3.0	4.0	2.0	-1	-1	-1	-1	-1	-1.0	-1.0	-1.0	-1.0	-1.0	-1.0	-1.0	-1.0	-1.0	-1.0	-1.0	-1.0	-1.0	-1.0	-1.0	-1.0	-1.0	-1.0	-1.0	-1.0	-1.0	-1.0	-1.0	-1.0	-1.0	-1.0	-1.0	-1.0	-1.0
60260.0	2022-09-26 20:40:07	2022-09-26 22:40:07	15.0	20	4.0	5.0	-1.0	-1.0	-1.0	1.0	20.0	3.0	3.0	4.0	2.0	-1	-1	-1	-1	-1	-1.0	-1.0	-1.0	-1.0	-1.0	-1.0	-1.0	-1.0	-1.0	-1.0	-1.0	-1.0	-1.0	-1.0	-1.0	-1.0	-1.0	-1.0	-1.0	-1.0	-1.0	-1.0	-1.0	-1.0	-1.0	-1.0	-1.0	-1.0	-1.0
60260.0	2022-09-27 10:12:20	2022-09-27 10:37:21	15.0	21	5.0	1.0	Tuesday	50.0909	8.4442	1.0	20.0	3.0	3.0	4.0	2.0	2022-09-27 10:35:00	2022-09-27 10:37:18	100	137	1	-1.0	25.0	71.0	24.0	71.0	71.0	68.0	15.0	22.0	53.0	74.0	46.0	31.0	30.0	72.0	69.0	33.0	32.0	77.0	65.0	62.0	88.0	28.0	62.0	81.0	6.0	20.0	7.6	45.0
60260.0	2022-09-27 12:02:31	2022-09-27 12:16:59	15.0	22	5.0	2.0	Tuesday	50.0909	8.4442	1.0	20.0	3.0	3.0	4.0	2.0	2022-09-27 12:13:23	2022-09-27 12:16:56	100	212	1	-1.0	60.0	67.0	65.0	27.0	57.0	62.0	17.0	9.0	5.0	83.0	66.0	28.0	68.0	27.0	60.0	31.0	8.0	28.0	77.0	23.0	90.0	27.0	0.0	20.0	5.0	8.0	-1.0	-1.0
60260.0	2022-09-27 15:56:29	2022-09-27 16:07:34	15.0	23	5.0	3.0	Tuesday	50.0909	8.4442	1.0	20.0	3.0	3.0	4.0	2.0	2022-09-27 16:05:46	2022-09-27 16:07:31	100	105	1	-1.0	26.0	75.0	35.0	72.0	30.0	76.0	13.0	66.0	27.0	63.0	70.0	25.0	29.0	28.0	35.0	59.0	27.0	30.0	24.0	35.0	91.0	81.0	7.0	61.0	64.0	26.0	-1.0	-1.0
60260.0	2022-09-27 17:50:42	2022-09-27 19:09:28	15.0	24	5.0	4.0	Tuesday	49.0099	8.3592	1.0	20.0	3.0	3.0	4.0	2.0	2022-09-27 19:07:08	2022-09-27 19:09:25	100	136	1	-1.0	25.0	77.0	21.0	24.0	17.0	79.0	16.0	21.0	18.0	83.0	23.0	17.0	22.0	22.0	16.0	10.0	22.0	20.0	86.0	25.0	90.0	24.0	78.0	33.0	5.0	13.0	-1.0	-1.0
60260.0	2022-09-27 21:09:04	2022-09-27 22:13:49	15.0	25	5.0	5.0	Tuesday	49.0099	8.3592	1.0	20.0	3.0	3.0	4.0	2.0	2022-09-27 22:12:22	2022-09-27 22:13:46	100	83	1	-1.0	23.0	73.0	20.0	76.0	26.0	75.0	25.0	78.0	29.0	75.0	30.0	27.0	27.0	29.0	23.0	30.0	20.0	75.0	79.0	11.0	85.0	9.0	4.0	24.0	17.0	11.0	-1.0	-1.0
60260.0	2022-09-28 08:39:05	2022-09-28 09:17:00	15.0	26	6.0	1.0	Wednesday	50939	6.9644	1.0	20.0	3.0	3.0	4.0	2.0	2022-09-28 09:15:00	2022-09-28 09:16:57	100	117	1	-1.0	41.0	76.0	32.0	70.0	61.0	70.0	1.0	81.0	37.0	76.0	29.0	24.0	73.0	33.0	38.0	32.0	14.0	31.0	89.0	39.0	100.0	10.0	17.0	20.0	14.0	11.0	7.1	38.0
60260.0	2022-09-28 12:36:08	2022-09-28 13:36:23	15.0	27	6.0	2.0	Wednesday	50.1169	8.6837	1.0	20.0	3.0	3.0	4.0	2.0	2022-09-28 13:34:59	2022-09-28 13:36:19	100	80	1	-1.0	22.0	88.0	20.0	30.0	25.0	89.0	10.0	73.0	16.0	88.0	26.0	23.0	67.0	22.0	30.0	48.0	28.0	85.0	83.0	17.0	90.0	63.0	23.0	19.0	0.0	6.0	-1.0	-1.0
60260.0	2022-09-28 14:39:03	2022-09-28 16:14:18	15.0	28	6.0	3.0	Wednesday	50.1169	8.6837	1.0	20.0	3.0	3.0	4.0	2.0	2022-09-28 16:05:29	2022-09-28 16:14:15	100	526	1	-1.0	24.0	76.0	30.0	73.0	16.0	76.0	29.0	84.0	30.0	70.0	30.0	22.0	79.0	31.0	24.0	25.0	26.0	71.0	81.0	74.0	83.0	23.0	23.0	31.0	0.0	9.0	-1.0	-1.0
60260.0	2022-09-28 17:19:21	2022-09-28 17:48:09	15.0	29	6.0	4.0	Wednesday	50.1169	8.6837	1.0	20.0	3.0	3.0	4.0	2.0	2022-09-28 17:46:46	2022-09-28 17:48:06	100	80	1	-1.0	67.0	15.0	52.0	49.0	9.0	62.0	42.0	33.0	7.0	39.0	40.0	34.0	50.0	55.0	76.0	27.0	79.0	23.0	77.0	30.0	69.0	49.0	40.0	26.0	39.0	23.0	-1.0	-1.0
60260.0	2022-09-28 21:07:59	2022-09-28 21:22:32	15.0	30	6.0	5.0	Wednesday	50.1169	8.6837	1.0	20.0	3.0	3.0	4.0	2.0	2022-09-28 21:20:49	2022-09-28 21:22:29	100	100	1	-1.0	21.0	73.0	13.0	46.0	77.0	82.0	24.0	81.0	21.0	16.0	14.0	16.0	11.0	75.0	24.0	29.0	15.0	82.0	85.0	20.0	83.0	5.0	17.0	28.0	0.0	10.0	-1.0	-1.0
60260.0	2022-09-29 08:52:49	2022-09-29 10:05:52	15.0	31	7.0	1.0	Thursday	50.1169	8.6837	1.0	20.0	3.0	3.0	4.0	2.0	2022-09-29 10:03:36	2022-09-29 10:05:46	100	130	1	-1.0	23.0	83.0	16.0	72.0	25.0	74.0	11.0	91.0	26.0	86.0	28.0	59.0	24.0	63.0	21.0	73.0	26.0	73.0	87.0	80.0	84.0	18.0	16.0	30.0	9.0	17.0	8.0	20.0
60260.0	2022-09-29 12:02:57	2022-09-29 12:30:07	15.0	32	7.0	2.0	Thursday	50.1169	8.6837	1.0	20.0	3.0	3.0	4.0	2.0	2022-09-29 12:28:41	2022-09-29 12:30:04	100	82	1	-1.0	21.0	69.0	19.0	25.0	20.0	75.0	15.0	78.0	17.0	69.0	38.0	29.0	70.0	13.0	26.0	38.0	28.0	69.0	69.0	73.0	96.0	0.0	24.0	54.0	0.0	10.0	-1.0	-1.0
60260.0	2022-09-29 16:13:36	2022-09-29 16:20:46	15.0	33	7.0	3.0	Thursday	50.1169	8.6837	1.0	20.0	3.0	3.0	4.0	2.0	2022-09-29 16:19:23	2022-09-29 16:20:44	100	81	1	-1.0	9.0	55.0	27.0	78.0	11.0	74.0	20.0	89.0	11.0	83.0	30.0	9.0	24.0	43.0	10.0	69.0	11.0	72.0	73.0	22.0	89.0	17.0	0.0	30.0	0.0	11.0	-1.0	-1.0
60260.0	2022-09-29 18:39:25	2022-09-29 19:55:24	15.0	34	7.0	4.0	Thursday	52.5457	13.3651	1.0	20.0	3.0	3.0	4.0	2.0	2022-09-29 19:53:51	2022-09-29 19:55:21	100	89	1	-1.0	11.0	82.0	15.0	15.0	18.0	68.0	4.0	78.0	12.0	74.0	29.0	57.0	74.0	27.0	16.0	33.0	13.0	69.0	82.0	44.0	89.0	0.0	0.0	20.0	0.0	0.0	-1.0	-1.0
60260.0	2022-09-29 21:29:02	2022-09-29 22:37:24	15.0	35	7.0	5.0	Thursday	50.1169	8.6837	1.0	20.0	3.0	3.0	4.0	2.0	2022-09-29 22:35:33	2022-09-29 22:37:21	100	107	1	-1.0	82.0	61.0	19.0	40.0	34.0	63.0	15.0	81.0	20.0	76.0	0.0	71.0	28.0	19.0	23.0	25.0	20.0	32.0	87.0	25.0	98.0	14.0	35.0	72.0	5.0	40.0	-1.0	-1.0
60260.0	2022-09-30 08:38:31	2022-09-30 10:22:57	15.0	36	8.0	1.0	Friday	50.1169	8.6837	1.0	20.0	3.0	3.0	4.0	2.0	2022-09-30 10:21:31	2022-09-30 10:22:49	100	77	1	-1.0	18.0	87.0	21.0	75.0	17.0	90.0	25.0	85.0	22.0	82.0	23.0	66.0	21.0	78.0	20.0	69.0	17.0	86.0	83.0	75.0	82.0	14.0	22.0	26.0	0.0	5.0	9.2	61.0
60260.0	2022-09-30 11:53:07	2022-09-30 13:10:11	15.0	37	8.0	2.0	Friday	50.1169	8.6837	1.0	20.0	3.0	3.0	4.0	2.0	2022-09-30 13:08:28	2022-09-30 13:10:07	100	99	1	-1.0	65.0	26.0	79.0	41.0	73.0	72.0	27.0	81.0	31.0	66.0	69.0	25.0	31.0	81.0	43.0	72.0	33.0	36.0	61.0	36.0	85.0	20.0	5.0	30.0	5.0	29.0	-1.0	-1.0
60260.0	2022-09-30 15:41:44	2022-09-30 16:52:36	15.0	38	8.0	3.0	Friday	50.1169	8.6837	1.0	20.0	3.0	3.0	4.0	2.0	2022-09-30 16:48:03	2022-09-30 16:52:12	100	248	1	-1.0	32.0	70.0	27.0	62.0	24.0	73.0	28.0	69.0	15.0	39.0	68.0	30.0	68.0	28.0	70.0	29.0	74.0	67.0	76.0	27.0	84.0	34.0	43.0	41.0	10.0	11.0	-1.0	-1.0
60260.0	2022-09-30 18:53:23	2022-09-30 19:48:38	15.0	39	8.0	4.0	Friday	50.1169	8.6837	1.0	20.0	3.0	3.0	4.0	2.0	2022-09-30 19:46:48	2022-09-30 19:48:35	100	106	1	-1.0	30.0	76.0	25.0	65.0	26.0	76.0	24.0	79.0	21.0	73.0	63.0	25.0	35.0	44.0	66.0	26.0	29.0	32.0	81.0	18.0	85.0	23.0	31.0	18.0	5.0	19.0	-1.0	-1.0
60260.0	2022-09-30 21:07:48	2022-09-30 22:34:52	15.0	40	8.0	5.0	Friday	50.1169	8.6837	1.0	20.0	3.0	3.0	4.0	2.0	2022-09-30 22:32:17	2022-09-30 22:34:49	100	151	1	-1.0	38.0	67.0	21.0	22.0	66.0	39.0	18.0	19.0	29.0	35.0	40.0	34.0	34.0	30.0	40.0	27.0	45.0	37.0	81.0	18.0	89.0	23.0	21.0	31.0	11.0	11.0	-1.0	-1.0
60260.0	2022-10-01 09:32:01	2022-10-01 10:06:29	15.0	41	9.0	1.0	Saturday	50.1169	8.6837	1.0	20.0	3.0	3.0	4.0	2.0	2022-10-01 10:04:42	2022-10-01 10:06:26	100	103	1	-1.0	27.0	70.0	36.0	28.0	29.0	35.0	27.0	72.0	69.0	26.0	42.0	27.0	26.0	27.0	38.0	44.0	60.0	59.0	80.0	34.0	93.0	7.0	17.0	21.0	7.0	22.0	6.9	34.0
60260.0	2022-10-01 12:00:42	2022-10-01 12:48:26	15.0	42	9.0	2.0	Saturday	48.1663	11.5683	1.0	20.0	3.0	3.0	4.0	2.0	2022-10-01 12:46:04	2022-10-01 12:48:23	100	139	1	-1.0	30.0	64.0	34.0	33.0	66.0	36.0	34.0	71.0	33.0	35.0	71.0	26.0	26.0	33.0	61.0	31.0	68.0	36.0	78.0	11.0	71.0	38.0	24.0	44.0	0.0	26.0	-1.0	-1.0
60260.0	2022-10-01 14:52:23	2022-10-01 15:02:10	15.0	43	9.0	3.0	Saturday	48.1663	11.5683	1.0	20.0	3.0	3.0	4.0	2.0	2022-10-01 15:00:43	2022-10-01 15:02:07	100	84	1	-1.0	25.0	85.0	32.0	60.0	34.0	62.0	42.0	58.0	24.0	29.0	77.0	34.0	69.0	28.0	34.0	33.0	30.0	64.0	82.0	65.0	88.0	29.0	4.0	34.0	0.0	15.0	-1.0	-1.0
60260.0	2022-10-01 17:33:55	2022-10-01 18:56:39	15.0	44	9.0	4.0	Saturday	50.0164	8.4485	1.0	20.0	3.0	3.0	4.0	2.0	2022-10-01 18:52:53	2022-10-01 18:56:37	100	223	1	-1.0	24.0	67.0	60.0	34.0	30.0	37.0	40.0	27.0	21.0	32.0	62.0	23.0	56.0	37.0	61.0	28.0	30.0	41.0	84.0	30.0	81.0	32.0	58.0	32.0	17.0	27.0	-1.0	-1.0
60260.0	2022-10-01 22:02:13	2022-10-01 22:35:16	15.0	45	9.0	5.0	Saturday	50.0164	8.4485	1.0	20.0	3.0	3.0	4.0	2.0	2022-10-01 22:33:33	2022-10-01 22:35:13	100	100	1	-1.0	22.0	68.0	35.0	70.0	27.0	68.0	33.0	81.0	33.0	73.0	33.0	59.0	34.0	73.0	33.0	50.0	28.0	66.0	83.0	32.0	92.0	24.0	45.0	26.0	14.0	5.0	-1.0	-1.0
60260.0	2022-10-02 08:42:50	2022-10-02 10:31:33	15.0	46	10.0	1.0	Sunday	48767	9.1827	1.0	20.0	3.0	3.0	4.0	2.0	2022-10-02 10:30:00	2022-10-02 10:31:30	100	90	1	-1.0	7.0	87.0	22.0	78.0	31.0	84.0	11.0	97.0	15.0	75.0	13.0	71.0	18.0	26.0	24.0	70.0	4.0	96.0	93.0	81.0	93.0	6.0	4.0	0.0	10.0	3.0	8.5	80.0
60260.0	2022-10-02 12:55:25	2022-10-02 14:54:03	15.0	47	10.0	2.0	Sunday	48767	9.1827	1.0	20.0	3.0	3.0	4.0	2.0	2022-10-02 14:52:29	2022-10-02 14:54:01	100	92	1	-1.0	26.0	73.0	19.0	83.0	26.0	90.0	88.0	95.0	13.0	77.0	20.0	73.0	34.0	83.0	25.0	78.0	21.0	74.0	54.0	5.0	93.0	18.0	14.0	34.0	8.0	25.0	-1.0	-1.0
60260.0	2022-10-02 15:06:39	2022-10-02 17:06:39	15.0	48	10.0	3.0	-1.0	-1.0	-1.0	1.0	20.0	3.0	3.0	4.0	2.0	-1	-1	-1	-1	-1	-1.0	-1.0	-1.0	-1.0	-1.0	-1.0	-1.0	-1.0	-1.0	-1.0	-1.0	-1.0	-1.0	-1.0	-1.0	-1.0	-1.0	-1.0	-1.0	-1.0	-1.0	-1.0	-1.0	-1.0	-1.0	-1.0	-1.0	-1.0	-1.0
60260.0	2022-10-02 19:12:24	2022-10-02 20:43:22	15.0	49	10.0	4.0	Sunday	48767	9.1827	1.0	20.0	3.0	3.0	4.0	2.0	2022-10-02 20:41:45	2022-10-02 20:43:20	100	94	1	-1.0	24.0	75.0	12.0	73.0	23.0	84.0	25.0	93.0	30.0	69.0	23.0	29.0	20.0	40.0	24.0	71.0	18.0	61.0	86.0	20.0	91.0	19.0	18.0	17.0	6.0	20.0	-1.0	-1.0
60260.0	2022-10-02 20:51:31	2022-10-02 22:09:02	15.0	50	10.0	5.0	Sunday	48767	9.1827	1.0	20.0	3.0	3.0	4.0	2.0	2022-10-02 22:06:33	2022-10-02 22:08:59	100	145	1	-1.0	8.0	75.0	23.0	74.0	14.0	84.0	6.0	77.0	11.0	68.0	11.0	19.0	9.0	79.0	19.0	70.0	20.0	65.0	92.0	10.0	90.0	11.0	0.0	7.0	5.0	8.0	-1.0	-1.0
60260.0	2022-10-03 08:43:01	2022-10-03 09:25:55	15.0	51	11.0	1.0	Monday	48767	9.1827	1.0	20.0	3.0	3.0	4.0	2.0	2022-10-03 09:24:19	2022-10-03 09:25:52	100	93	1	-1.0	32.0	73.0	33.0	80.0	24.0	85.0	26.0	82.0	28.0	46.0	46.0	34.0	27.0	65.0	37.0	79.0	34.0	75.0	86.0	73.0	86.0	20.0	17.0	21.0	0.0	0.0	8.6	91.0
60260.0	2022-10-03 11:27:35	2022-10-03 13:13:40	15.0	52	11.0	2.0	Monday	50939	6.9644	1.0	20.0	3.0	3.0	4.0	2.0	2022-10-03 13:08:59	2022-10-03 13:13:36	100	276	1	-1.0	18.0	87.0	27.0	32.0	21.0	86.0	17.0	29.0	10.0	67.0	26.0	24.0	16.0	24.0	25.0	73.0	36.0	79.0	83.0	77.0	90.0	8.0	21.0	16.0	5.0	20.0	-1.0	-1.0
60260.0	2022-10-03 14:45:34	2022-10-03 15:18:20	15.0	53	11.0	3.0	Monday	48767	9.1827	1.0	20.0	3.0	3.0	4.0	2.0	2022-10-03 15:16:50	2022-10-03 15:18:17	100	86	1	-1.0	22.0	80.0	22.0	71.0	64.0	79.0	17.0	74.0	23.0	86.0	20.0	41.0	28.0	74.0	24.0	76.0	28.0	84.0	82.0	76.0	90.0	19.0	9.0	9.0	13.0	10.0	-1.0	-1.0
60260.0	2022-10-03 18:37:01	2022-10-03 19:39:50	15.0	54	11.0	4.0	Monday	48767	9.1827	1.0	20.0	3.0	3.0	4.0	2.0	2022-10-03 19:38:10	2022-10-03 19:39:47	100	96	1	-1.0	8.0	82.0	10.0	69.0	11.0	90.0	3.0	99.0	6.0	90.0	5.0	72.0	10.0	92.0	13.0	72.0	10.0	88.0	94.0	80.0	90.0	10.0	15.0	7.0	0.0	3.0	-1.0	-1.0
60260.0	2022-10-03 21:14:03	2022-10-03 21:19:55	15.0	55	11.0	5.0	Monday	48767	9.1827	1.0	20.0	3.0	3.0	4.0	2.0	2022-10-03 21:18:31	2022-10-03 21:19:52	100	80	1	-1.0	16.0	91.0	25.0	70.0	11.0	73.0	25.0	81.0	12.0	81.0	22.0	35.0	22.0	66.0	34.0	28.0	33.0	87.0	89.0	81.0	95.0	8.0	13.0	13.0	11.0	13.0	-1.0	-1.0
60260.0	2022-10-04 10:02:32	2022-10-04 11:17:47	15.0	56	12.0	1.0	Tuesday	50.7996	8.7669	1.0	20.0	3.0	3.0	4.0	2.0	2022-10-04 11:15:40	2022-10-04 11:17:44	100	124	1	-1.0	33.0	68.0	21.0	76.0	73.0	27.0	11.0	6.0	81.0	16.0	35.0	38.0	66.0	40.0	22.0	33.0	69.0	83.0	77.0	68.0	89.0	16.0	4.0	30.0	0.0	14.0	9.1	90.0
60260.0	2022-10-04 11:04:10	2022-10-04 11:20:15	15.0	57	12.0	2.0	Tuesday	50.7996	8.7669	1.0	20.0	3.0	3.0	4.0	2.0	2022-10-04 11:17:51	2022-10-04 11:20:12	100	140	1	-1.0	26.0	73.0	23.0	19.0	73.0	43.0	13.0	10.0	77.0	22.0	72.0	25.0	68.0	27.0	26.0	28.0	79.0	69.0	88.0	74.0	89.0	0.0	14.0	26.0	0.0	0.0	-1.0	-1.0
60260.0	2022-10-04 15:12:40	2022-10-04 16:01:46	15.0	58	12.0	3.0	Tuesday	50.7996	8.7669	1.0	20.0	3.0	3.0	4.0	2.0	2022-10-04 15:59:25	2022-10-04 16:01:43	100	137	1	-1.0	25.0	74.0	27.0	27.0	76.0	30.0	32.0	14.0	58.0	32.0	75.0	27.0	30.0	20.0	31.0	65.0	74.0	67.0	73.0	28.0	89.0	11.0	5.0	27.0	0.0	19.0	-1.0	-1.0
60260.0	2022-10-04 18:39:14	2022-10-04 18:50:10	15.0	59	12.0	4.0	Tuesday	50939	6.9644	1.0	20.0	3.0	3.0	4.0	2.0	2022-10-04 18:48:45	2022-10-04 18:50:06	100	80	1	-1.0	71.0	73.0	36.0	56.0	73.0	72.0	14.0	73.0	71.0	25.0	65.0	17.0	28.0	35.0	73.0	26.0	86.0	60.0	19.0	6.0	97.0	30.0	37.0	68.0	10.0	17.0	-1.0	-1.0
60260.0	2022-10-04 20:49:02	2022-10-04 22:09:21	15.0	60	12.0	5.0	Tuesday	50.1084	8.6841	1.0	20.0	3.0	3.0	4.0	2.0	2022-10-04 22:07:41	2022-10-04 22:09:19	100	98	1	-1.0	29.0	96.0	24.0	30.0	24.0	29.0	25.0	80.0	31.0	68.0	27.0	31.0	30.0	72.0	13.0	31.0	21.0	67.0	88.0	30.0	85.0	25.0	35.0	25.0	3.0	23.0	-1.0	-1.0
60260.0	2022-10-05 09:37:14	2022-10-05 11:04:18	15.0	61	13.0	1.0	Wednesday	50.7996	8.7669	1.0	20.0	3.0	3.0	4.0	2.0	2022-10-05 11:02:24	2022-10-05 11:04:16	100	112	1	-1.0	23.0	72.0	25.0	81.0	22.0	67.0	29.0	20.0	34.0	65.0	68.0	72.0	26.0	36.0	16.0	69.0	68.0	78.0	81.0	70.0	89.0	21.0	18.0	14.0	19.0	22.0	8.0	88.0
60260.0	2022-10-05 13:02:02	2022-10-05 14:01:54	15.0	62	13.0	2.0	Wednesday	50.7996	8.7669	1.0	20.0	3.0	3.0	4.0	2.0	2022-10-05 14:00:24	2022-10-05 14:01:52	100	88	1	-1.0	65.0	60.0	33.0	60.0	68.0	33.0	28.0	23.0	74.0	37.0	62.0	36.0	37.0	38.0	26.0	40.0	75.0	66.0	74.0	35.0	92.0	20.0	4.0	34.0	3.0	18.0	-1.0	-1.0
60260.0	2022-10-05 15:27:48	2022-10-05 15:37:15	15.0	63	13.0	3.0	Wednesday	50.7996	8.7669	1.0	20.0	3.0	3.0	4.0	2.0	2022-10-05 15:34:48	2022-10-05 15:37:13	100	144	1	-1.0	62.0	70.0	25.0	67.0	22.0	33.0	38.0	18.0	29.0	23.0	35.0	74.0	35.0	32.0	31.0	67.0	71.0	68.0	37.0	72.0	91.0	4.0	27.0	20.0	0.0	10.0	-1.0	-1.0
60260.0	2022-10-05 18:30:01	2022-10-05 20:30:01	15.0	64	13.0	4.0	-1.0	-1.0	-1.0	1.0	20.0	3.0	3.0	4.0	2.0	-1	-1	-1	-1	-1	-1.0	-1.0	-1.0	-1.0	-1.0	-1.0	-1.0	-1.0	-1.0	-1.0	-1.0	-1.0	-1.0	-1.0	-1.0	-1.0	-1.0	-1.0	-1.0	-1.0	-1.0	-1.0	-1.0	-1.0	-1.0	-1.0	-1.0	-1.0	-1.0
60260.0	2022-10-05 21:37:50	2022-10-05 22:20:41	15.0	65	13.0	5.0	Wednesday	50939	6.9644	1.0	20.0	3.0	3.0	4.0	2.0	2022-10-05 22:18:33	2022-10-05 22:20:36	100	123	1	-1.0	20.0	72.0	22.0	61.0	32.0	80.0	31.0	90.0	31.0	85.0	25.0	37.0	30.0	31.0	26.0	64.0	36.0	70.0	88.0	26.0	82.0	9.0	16.0	16.0	2.0	17.0	-1.0	-1.0
60260.0	2022-10-06 08:54:41	2022-10-06 09:03:19	15.0	66	14.0	1.0	Thursday	50.7996	8.7669	1.0	20.0	3.0	3.0	4.0	2.0	2022-10-06 09:01:34	2022-10-06 09:03:17	100	103	1	-1.0	73.0	77.0	29.0	31.0	33.0	42.0	28.0	23.0	24.0	22.0	28.0	28.0	19.0	67.0	31.0	76.0	87.0	82.0	83.0	64.0	91.0	0.0	5.0	17.0	0.0	18.0	7.6	84.0
60260.0	2022-10-06 12:26:00	2022-10-06 13:33:37	15.0	67	14.0	2.0	Thursday	50.7996	8.7669	1.0	20.0	3.0	3.0	4.0	2.0	2022-10-06 13:32:02	2022-10-06 13:33:35	100	93	1	-1.0	42.0	78.0	26.0	77.0	34.0	79.0	26.0	32.0	32.0	32.0	36.0	11.0	41.0	36.0	24.0	33.0	23.0	76.0	78.0	70.0	88.0	38.0	5.0	14.0	0.0	4.0	-1.0	-1.0
60260.0	2022-10-06 15:20:55	2022-10-06 15:32:19	15.0	68	14.0	3.0	Thursday	50.7996	8.7669	1.0	20.0	3.0	3.0	4.0	2.0	2022-10-06 15:30:34	2022-10-06 15:32:16	100	102	1	-1.0	29.0	73.0	27.0	71.0	27.0	32.0	24.0	24.0	25.0	23.0	30.0	70.0	29.0	66.0	22.0	67.0	22.0	73.0	89.0	82.0	90.0	6.0	13.0	21.0	5.0	21.0	-1.0	-1.0
60260.0	2022-10-06 19:06:33	2022-10-06 20:51:40	15.0	69	14.0	4.0	Thursday	48767	9.1827	1.0	20.0	3.0	3.0	4.0	2.0	2022-10-06 20:49:42	2022-10-06 20:51:34	100	112	1	-1.0	46.0	71.0	27.0	82.0	30.0	68.0	41.0	41.0	43.0	74.0	20.0	76.0	78.0	15.0	40.0	23.0	10.0	72.0	91.0	78.0	91.0	13.0	1.0	11.0	6.0	11.0	-1.0	-1.0
60260.0	2022-10-06 21:47:08	2022-10-06 22:53:54	15.0	70	14.0	5.0	Thursday	48767	9.1827	1.0	20.0	3.0	3.0	4.0	2.0	2022-10-06 22:51:27	2022-10-06 22:53:51	100	143	1	-1.0	85.0	20.0	86.0	22.0	76.0	41.0	71.0	41.0	35.0	34.0	81.0	19.0	31.0	33.0	71.0	47.0	81.0	23.0	35.0	24.0	79.0	45.0	77.0	63.0	20.0	11.0	-1.0	-1.0
60260.0	2022-10-07 08:43:49	2022-10-07 10:34:11	15.0	71	15.0	1.0	Friday	49.4866	8.4624	1.0	20.0	3.0	3.0	4.0	2.0	2022-10-07 10:32:15	2022-10-07 10:34:09	100	114	1	-1.0	42.0	80.0	25.0	73.0	30.0	78.0	17.0	31.0	10.0	84.0	30.0	83.0	70.0	28.0	19.0	85.0	18.0	79.0	80.0	80.0	89.0	19.0	27.0	27.0	16.0	7.0	7.0	57.0
60260.0	2022-10-07 12:03:43	2022-10-07 12:15:14	15.0	72	15.0	2.0	Friday	49.4866	8.4624	1.0	20.0	3.0	3.0	4.0	2.0	2022-10-07 12:12:01	2022-10-07 12:15:12	100	190	1	-1.0	18.0	93.0	22.0	80.0	32.0	86.0	9.0	87.0	30.0	96.0	18.0	30.0	24.0	82.0	15.0	84.0	15.0	82.0	87.0	85.0	86.0	12.0	14.0	10.0	2.0	15.0	-1.0	-1.0
60260.0	2022-10-07 15:47:24	2022-10-07 16:56:44	15.0	73	15.0	3.0	Friday	50.7996	8.7669	1.0	20.0	3.0	3.0	4.0	2.0	2022-10-07 16:54:21	2022-10-07 16:56:42	100	140	1	-1.0	31.0	31.0	74.0	77.0	89.0	26.0	36.0	23.0	18.0	25.0	73.0	28.0	25.0	38.0	29.0	24.0	89.0	75.0	85.0	28.0	80.0	11.0	15.0	26.0	2.0	6.0	-1.0	-1.0
60260.0	2022-10-07 18:16:29	2022-10-07 18:55:36	15.0	74	15.0	4.0	Friday	50.7996	8.7669	1.0	20.0	3.0	3.0	4.0	2.0	2022-10-07 18:54:12	2022-10-07 18:55:33	100	80	1	-1.0	58.0	30.0	78.0	25.0	85.0	32.0	22.0	65.0	89.0	13.0	15.0	21.0	23.0	35.0	74.0	13.0	94.0	21.0	39.0	23.0	85.0	18.0	35.0	69.0	16.0	16.0	-1.0	-1.0
60260.0	2022-10-07 21:08:20	2022-10-07 23:08:20	15.0	75	15.0	5.0	-1.0	-1.0	-1.0	1.0	20.0	3.0	3.0	4.0	2.0	-1	-1	-1	-1	-1	-1.0	-1.0	-1.0	-1.0	-1.0	-1.0	-1.0	-1.0	-1.0	-1.0	-1.0	-1.0	-1.0	-1.0	-1.0	-1.0	-1.0	-1.0	-1.0	-1.0	-1.0	-1.0	-1.0	-1.0	-1.0	-1.0	-1.0	-1.0	-1.0
60260.0	2022-10-08 08:10:06	2022-10-08 09:30:14	15.0	76	16.0	1.0	Saturday	50123	8.7921	1.0	20.0	3.0	3.0	4.0	2.0	2022-10-08 09:24:27	2022-10-08 09:30:11	100	344	1	-1.0	22.0	74.0	31.0	25.0	26.0	70.0	25.0	86.0	41.0	34.0	28.0	23.0	72.0	35.0	33.0	34.0	34.0	85.0	53.0	57.0	89.0	10.0	24.0	36.0	14.0	12.0	4.6	20.0
60260.0	2022-10-08 11:30:04	2022-10-08 11:34:21	15.0	77	16.0	2.0	Saturday	50939	6.9644	1.0	20.0	3.0	3.0	4.0	2.0	2022-10-08 11:31:16	2022-10-08 11:34:19	100	182	1	-1.0	17.0	72.0	21.0	18.0	76.0	70.0	22.0	70.0	21.0	21.0	69.0	27.0	21.0	32.0	30.0	24.0	75.0	37.0	82.0	24.0	94.0	30.0	5.0	31.0	2.0	12.0	-1.0	-1.0
60260.0	2022-10-08 15:24:45	2022-10-08 16:35:12	15.0	78	16.0	3.0	Saturday	50939	6.9644	1.0	20.0	3.0	3.0	4.0	2.0	2022-10-08 16:34:02	2022-10-08 16:35:08	100	66	1	-1.0	70.0	78.0	80.0	33.0	91.0	72.0	68.0	90.0	31.0	36.0	63.0	27.0	28.0	75.0	67.0	24.0	79.0	27.0	76.0	21.0	87.0	13.0	9.0	38.0	12.0	9.0	-1.0	-1.0
60260.0	2022-10-08 17:39:30	2022-10-08 19:12:06	15.0	79	16.0	4.0	Saturday	50.1038	8.6874	1.0	20.0	3.0	3.0	4.0	2.0	2022-10-08 19:10:26	2022-10-08 19:12:03	100	97	1	-1.0	10.0	21.0	25.0	77.0	28.0	83.0	26.0	19.0	18.0	82.0	15.0	28.0	13.0	80.0	13.0	15.0	19.0	80.0	84.0	66.0	91.0	7.0	31.0	12.0	0.0	4.0	-1.0	-1.0
60260.0	2022-10-08 20:58:27	2022-10-08 22:31:01	15.0	80	16.0	5.0	Saturday	50.1038	8.6874	1.0	20.0	3.0	3.0	4.0	2.0	2022-10-08 22:29:42	2022-10-08 22:30:57	100	75	1	-1.0	68.0	80.0	15.0	71.0	76.0	20.0	62.0	18.0	7.0	24.0	70.0	25.0	22.0	31.0	19.0	88.0	96.0	77.0	31.0	79.0	93.0	29.0	26.0	70.0	67.0	70.0	-1.0	-1.0
60260.0	2022-10-09 08:58:48	2022-10-09 09:48:07	15.0	81	17.0	1.0	Sunday	50939	6.9644	1.0	20.0	3.0	3.0	4.0	2.0	2022-10-09 09:46:12	2022-10-09 09:48:04	100	111	1	-1.0	28.0	74.0	33.0	73.0	78.0	70.0	10.0	39.0	40.0	65.0	73.0	34.0	31.0	75.0	18.0	80.0	34.0	78.0	75.0	71.0	76.0	14.0	27.0	29.0	5.0	0.0	6.4	43.0
60260.0	2022-10-09 12:34:03	2022-10-09 14:18:28	15.0	82	17.0	2.0	Sunday	50939	6.9644	1.0	20.0	3.0	3.0	4.0	2.0	2022-10-09 14:16:11	2022-10-09 14:18:25	100	134	1	-1.0	17.0	76.0	25.0	76.0	21.0	73.0	12.0	26.0	21.0	77.0	16.0	75.0	25.0	81.0	20.0	83.0	18.0	75.0	68.0	77.0	89.0	16.0	10.0	40.0	0.0	14.0	-1.0	-1.0
60260.0	2022-10-09 15:27:54	2022-10-09 16:24:24	15.0	83	17.0	3.0	Sunday	50.0894	8.7494	1.0	20.0	3.0	3.0	4.0	2.0	2022-10-09 16:16:53	2022-10-09 16:24:22	100	449	1	-1.0	74.0	72.0	80.0	25.0	79.0	77.0	41.0	16.0	21.0	68.0	25.0	23.0	36.0	71.0	79.0	33.0	84.0	37.0	49.0	20.0	82.0	65.0	71.0	63.0	9.0	2.0	-1.0	-1.0
60260.0	2022-10-09 19:00:52	2022-10-09 20:16:53	15.0	84	17.0	4.0	Sunday	50939	6.9644	1.0	20.0	3.0	3.0	4.0	2.0	2022-10-09 20:15:34	2022-10-09 20:16:50	100	76	1	-1.0	67.0	75.0	72.0	65.0	73.0	78.0	28.0	2.0	5.0	71.0	25.0	31.0	69.0	20.0	72.0	39.0	20.0	83.0	82.0	33.0	84.0	38.0	18.0	2.0	0.0	16.0	-1.0	-1.0
60260.0	2022-10-09 21:34:33	2022-10-09 23:07:22	15.0	85	17.0	5.0	Sunday	50.0894	8.7494	1.0	20.0	3.0	3.0	4.0	2.0	2022-10-09 23:05:59	2022-10-09 23:07:18	100	79	1	-1.0	65.0	26.0	79.0	16.0	63.0	11.0	19.0	0.0	17.0	31.0	74.0	37.0	18.0	43.0	86.0	24.0	79.0	21.0	39.0	11.0	93.0	40.0	41.0	27.0	0.0	20.0	-1.0	-1.0
60260.0	2022-10-10 08:46:02	2022-10-10 09:02:25	15.0	86	18.0	1.0	Monday	50.7996	8.7669	1.0	20.0	3.0	3.0	4.0	2.0	2022-10-10 09:01:02	2022-10-10 09:02:23	100	80	1	-1.0	35.0	26.0	41.0	30.0	26.0	33.0	23.0	19.0	35.0	78.0	34.0	29.0	38.0	36.0	39.0	78.0	27.0	17.0	83.0	75.0	90.0	7.0	22.0	45.0	0.0	4.0	8.0	48.0
60260.0	2022-10-10 12:50:21	2022-10-10 14:38:18	15.0	87	18.0	2.0	Monday	49.5112	8.5267	1.0	20.0	3.0	3.0	4.0	2.0	2022-10-10 14:36:44	2022-10-10 14:38:15	100	90	1	-1.0	17.0	73.0	10.0	85.0	22.0	78.0	10.0	16.0	17.0	76.0	20.0	69.0	15.0	85.0	14.0	81.0	16.0	82.0	87.0	82.0	86.0	0.0	19.0	13.0	7.0	9.0	-1.0	-1.0
60260.0	2022-10-10 15:08:45	2022-10-10 16:24:19	15.0	88	18.0	3.0	Monday	50.7996	8.7669	1.0	20.0	3.0	3.0	4.0	2.0	2022-10-10 16:22:15	2022-10-10 16:24:16	100	120	1	-1.0	27.0	80.0	16.0	82.0	20.0	78.0	16.0	25.0	18.0	91.0	19.0	70.0	19.0	65.0	17.0	25.0	20.0	77.0	79.0	76.0	89.0	16.0	13.0	18.0	0.0	9.0	-1.0	-1.0
60260.0	2022-10-10 17:42:15	2022-10-10 19:11:22	15.0	89	18.0	4.0	Monday	50939	6.9644	1.0	20.0	3.0	3.0	4.0	2.0	2022-10-10 19:09:42	2022-10-10 19:11:19	100	96	1	-1.0	14.0	81.0	22.0	72.0	21.0	82.0	17.0	55.0	14.0	88.0	15.0	35.0	9.0	90.0	22.0	84.0	14.0	78.0	84.0	76.0	90.0	10.0	29.0	13.0	0.0	18.0	-1.0	-1.0
60260.0	2022-10-10 21:03:07	2022-10-10 22:39:22	15.0	90	18.0	5.0	Monday	49.5112	8.5267	1.0	20.0	3.0	3.0	4.0	2.0	2022-10-10 22:37:56	2022-10-10 22:39:20	100	83	1	-1.0	7.0	80.0	14.0	80.0	9.0	87.0	13.0	2.0	8.0	97.0	16.0	91.0	10.0	85.0	23.0	84.0	9.0	87.0	93.0	30.0	94.0	0.0	2.0	21.0	0.0	14.0	-1.0	-1.0
60260.0	2022-10-11 08:58:38	2022-10-11 10:48:00	15.0	91	19.0	1.0	Tuesday	50.7996	8.7669	1.0	20.0	3.0	3.0	4.0	2.0	2022-10-11 10:43:27	2022-10-11 10:47:58	100	271	1	-1.0	18.0	71.0	9.0	77.0	28.0	88.0	31.0	69.0	26.0	74.0	17.0	90.0	17.0	75.0	31.0	76.0	24.0	77.0	80.0	78.0	90.0	20.0	35.0	27.0	5.0	0.0	8.0	32.0
60260.0	2022-10-11 12:27:25	2022-10-11 13:26:25	15.0	92	19.0	2.0	Tuesday	50939	6.9644	1.0	20.0	3.0	3.0	4.0	2.0	2022-10-11 13:24:29	2022-10-11 13:26:23	100	113	1	-1.0	25.0	84.0	22.0	83.0	22.0	88.0	15.0	72.0	21.0	87.0	29.0	84.0	11.0	31.0	20.0	70.0	22.0	84.0	82.0	75.0	82.0	17.0	10.0	8.0	16.0	0.0	-1.0	-1.0
60260.0	2022-10-11 15:10:49	2022-10-11 16:27:33	15.0	93	19.0	3.0	Tuesday	50.7996	8.7669	1.0	20.0	3.0	3.0	4.0	2.0	2022-10-11 16:26:09	2022-10-11 16:27:31	100	81	1	-1.0	26.0	81.0	17.0	71.0	74.0	79.0	24.0	22.0	70.0	73.0	21.0	29.0	22.0	25.0	29.0	83.0	15.0	77.0	79.0	68.0	94.0	17.0	16.0	13.0	0.0	8.0	-1.0	-1.0
60260.0	2022-10-11 18:29:24	2022-10-11 20:29:24	15.0	94	19.0	4.0	-1.0	-1.0	-1.0	1.0	20.0	3.0	3.0	4.0	2.0	-1	-1	-1	-1	-1	-1.0	-1.0	-1.0	-1.0	-1.0	-1.0	-1.0	-1.0	-1.0	-1.0	-1.0	-1.0	-1.0	-1.0	-1.0	-1.0	-1.0	-1.0	-1.0	-1.0	-1.0	-1.0	-1.0	-1.0	-1.0	-1.0	-1.0	-1.0	-1.0
60260.0	2022-10-11 20:56:11	2022-10-11 21:33:25	15.0	95	19.0	5.0	Tuesday	50939	6.9644	1.0	20.0	3.0	3.0	4.0	2.0	2022-10-11 21:30:48	2022-10-11 21:33:22	100	153	1	-1.0	15.0	15.0	17.0	16.0	4.0	15.0	7.0	7.0	12.0	17.0	9.0	12.0	14.0	13.0	16.0	17.0	14.0	14.0	88.0	14.0	95.0	11.0	23.0	8.0	90.0	7.0	-1.0	-1.0
60260.0	2022-10-12 09:20:17	2022-10-12 09:35:41	15.0	96	20.0	1.0	Wednesday	50.8021	8.7857	1.0	20.0	3.0	3.0	4.0	2.0	2022-10-12 09:32:19	2022-10-12 09:35:39	100	199	1	-1.0	18.0	85.0	12.0	89.0	9.0	91.0	11.0	75.0	6.0	84.0	0.0	74.0	8.0	83.0	11.0	80.0	16.0	80.0	79.0	77.0	93.0	14.0	27.0	13.0	0.0	4.0	8.2	41.0
60260.0	2022-10-12 12:06:51	2022-10-12 14:06:51	15.0	97	20.0	2.0	-1.0	-1.0	-1.0	1.0	20.0	3.0	3.0	4.0	2.0	-1	-1	-1	-1	-1	-1.0	-1.0	-1.0	-1.0	-1.0	-1.0	-1.0	-1.0	-1.0	-1.0	-1.0	-1.0	-1.0	-1.0	-1.0	-1.0	-1.0	-1.0	-1.0	-1.0	-1.0	-1.0	-1.0	-1.0	-1.0	-1.0	-1.0	-1.0	-1.0
60260.0	2022-10-12 15:43:47	2022-10-12 16:55:22	15.0	98	20.0	3.0	Wednesday	50111	8.1912	1.0	20.0	3.0	3.0	4.0	2.0	2022-10-12 16:53:58	2022-10-12 16:55:20	100	81	1	-1.0	25.0	79.0	24.0	72.0	71.0	78.0	50.0	25.0	22.0	74.0	33.0	31.0	22.0	72.0	68.0	74.0	64.0	78.0	81.0	23.0	78.0	19.0	12.0	37.0	5.0	0.0	-1.0	-1.0
60260.0	2022-10-12 18:53:38	2022-10-12 19:17:16	15.0	99	20.0	4.0	Wednesday	50111	8.1912	1.0	20.0	3.0	3.0	4.0	2.0	2022-10-12 19:15:56	2022-10-12 19:17:14	100	77	1	-1.0	81.0	13.0	79.0	14.0	79.0	23.0	18.0	10.0	19.0	16.0	22.0	16.0	78.0	21.0	74.0	21.0	84.0	20.0	79.0	23.0	99.0	7.0	22.0	44.0	11.0	13.0	-1.0	-1.0
60260.0	2022-10-12 21:25:33	2022-10-12 22:34:06	15.0	100	20.0	5.0	Wednesday	51.4444	7.0114	1.0	20.0	3.0	3.0	4.0	2.0	2022-10-12 22:29:16	2022-10-12 22:34:03	100	286	1	-1.0	23.0	82.0	19.0	16.0	14.0	20.0	14.0	73.0	22.0	17.0	32.0	14.0	24.0	15.0	16.0	20.0	15.0	13.0	81.0	87.0	92.0	8.0	8.0	33.0	16.0	6.0	-1.0	-1.0
60260.0	2022-10-13 09:19:11	2022-10-13 10:26:05	15.0	101	21.0	1.0	Thursday	50.8021	8.7857	1.0	20.0	3.0	3.0	4.0	2.0	2022-10-13 10:24:24	2022-10-13 10:26:02	100	98	1	-1.0	75.0	31.0	27.0	77.0	72.0	74.0	21.0	21.0	24.0	65.0	24.0	74.0	28.0	27.0	21.0	70.0	77.0	69.0	77.0	19.0	79.0	34.0	39.0	56.0	18.0	26.0	7.3	31.0
60260.0	2022-10-13 13:03:05	2022-10-13 14:12:58	15.0	102	21.0	2.0	Thursday	48.6821	9.0117	1.0	20.0	3.0	3.0	4.0	2.0	2022-10-13 14:05:51	2022-10-13 14:12:55	100	423	1	-1.0	23.0	78.0	21.0	28.0	76.0	31.0	16.0	14.0	21.0	70.0	75.0	23.0	72.0	24.0	26.0	59.0	68.0	74.0	46.0	26.0	83.0	17.0	8.0	62.0	0.0	11.0	-1.0	-1.0
60260.0	2022-10-13 15:20:57	2022-10-13 15:40:37	15.0	103	21.0	3.0	Thursday	50.8021	8.7857	1.0	20.0	3.0	3.0	4.0	2.0	2022-10-13 15:37:11	2022-10-13 15:40:35	100	203	1	-1.0	11.0	85.0	28.0	84.0	32.0	71.0	4.0	71.0	17.0	73.0	17.0	76.0	25.0	78.0	22.0	74.0	13.0	70.0	73.0	44.0	78.0	8.0	40.0	21.0	12.0	25.0	-1.0	-1.0
60260.0	2022-10-13 18:40:31	2022-10-13 19:21:09	15.0	104	21.0	4.0	Thursday	48.6821	9.0117	1.0	20.0	3.0	3.0	4.0	2.0	2022-10-13 19:18:43	2022-10-13 19:21:06	100	143	1	-1.0	26.0	76.0	20.0	77.0	75.0	80.0	26.0	73.0	18.0	7.0	36.0	28.0	81.0	18.0	26.0	76.0	84.0	72.0	79.0	26.0	86.0	24.0	6.0	69.0	24.0	20.0	-1.0	-1.0
60260.0	2022-10-13 21:04:35	2022-10-13 22:47:58	15.0	105	21.0	5.0	Thursday	48.6821	9.0117	1.0	20.0	3.0	3.0	4.0	2.0	2022-10-13 22:45:46	2022-10-13 22:47:55	100	128	1	-1.0	89.0	87.0	89.0	70.0	92.0	71.0	89.0	36.0	13.0	28.0	20.0	24.0	76.0	19.0	26.0	30.0	91.0	75.0	10.0	29.0	77.0	78.0	86.0	79.0	80.0	90.0	-1.0	-1.0
60554.0	2022-10-05 09:44:31	2022-10-05 11:08:25	17.0	1	1.0	1.0	Wednesday	50.8021	8.7857	1.0	23.0	2.0	2.0	4.0	2.0	2022-10-05 11:02:37	2022-10-05 11:08:21	100	343	1	-1.0	0.0	62.0	54.0	55.0	70.0	44.0	0.0	43.0	48.0	42.0	48.0	51.0	11.0	46.0	60.0	52.0	51.0	46.0	64.0	50.0	73.0	0.0	0.0	53.0	0.0	32.0	6.1	71.0
60554.0	2022-10-05 12:41:29	2022-10-05 13:18:21	17.0	2	1.0	2.0	Wednesday	50.7996	8.7669	1.0	23.0	2.0	2.0	4.0	2.0	2022-10-05 13:08:04	2022-10-05 13:18:17	100	613	1	-1.0	0.0	50.0	55.0	43.0	71.0	50.0	0.0	58.0	0.0	39.0	39.0	46.0	0.0	53.0	40.0	43.0	63.0	49.0	69.0	74.0	65.0	0.0	14.0	25.0	0.0	23.0	-1.0	-1.0
60554.0	2022-10-05 15:50:41	2022-10-05 16:01:22	17.0	3	1.0	3.0	Wednesday	50.1169	8.6837	1.0	23.0	2.0	2.0	4.0	2.0	2022-10-05 15:54:25	2022-10-05 16:01:19	100	413	1	-1.0	0.0	88.0	23.0	49.0	68.0	34.0	31.0	43.0	9.0	59.0	57.0	1.0	43.0	50.0	31.0	19.0	24.0	55.0	65.0	14.0	77.0	0.0	0.0	0.0	0.0	0.0	-1.0	-1.0
60554.0	2022-10-05 17:59:31	2022-10-05 18:53:13	17.0	4	1.0	4.0	Wednesday	50.1169	8.6837	1.0	23.0	2.0	2.0	4.0	2.0	2022-10-05 18:50:20	2022-10-05 18:53:09	100	169	1	-1.0	2.0	25.0	28.0	49.0	19.0	61.0	0.0	67.0	62.0	70.0	2.0	68.0	0.0	68.0	22.0	75.0	3.0	43.0	88.0	76.0	80.0	0.0	0.0	2.0	0.0	0.0	-1.0	-1.0
60554.0	2022-10-05 20:44:22	2022-10-05 20:55:40	17.0	5	1.0	5.0	Wednesday	50.7996	8.7669	1.0	23.0	2.0	2.0	4.0	2.0	2022-10-05 20:51:23	2022-10-05 20:55:35	100	252	1	-1.0	0.0	0.0	25.0	60.0	19.0	63.0	0.0	81.0	0.0	64.0	34.0	39.0	0.0	2.0	33.0	55.0	24.0	48.0	73.0	30.0	82.0	0.0	0.0	0.0	0.0	30.0	-1.0	-1.0
60554.0	2022-10-06 10:03:26	2022-10-06 11:04:34	17.0	6	2.0	1.0	Thursday	50.8021	8.7857	1.0	23.0	2.0	2.0	4.0	2.0	2022-10-06 10:40:18	2022-10-06 11:04:30	100	1452	1	-1.0	0.0	49.0	57.0	59.0	63.0	31.0	21.0	40.0	5.0	26.0	23.0	60.0	0.0	55.0	17.0	50.0	52.0	41.0	74.0	50.0	76.0	0.0	0.0	1.0	0.0	49.0	6.3	76.0
60554.0	2022-10-06 12:19:37	2022-10-06 12:52:20	17.0	7	2.0	2.0	Thursday	50.7996	8.7669	1.0	23.0	2.0	2.0	4.0	2.0	2022-10-06 12:38:12	2022-10-06 12:52:18	100	845	1	-1.0	0.0	93.0	32.0	47.0	62.0	31.0	0.0	52.0	21.0	53.0	1.0	55.0	0.0	69.0	33.0	47.0	36.0	67.0	84.0	71.0	75.0	0.0	45.0	31.0	0.0	52.0	-1.0	-1.0
60554.0	2022-10-06 15:32:56	2022-10-06 16:18:34	17.0	8	2.0	3.0	Thursday	50.8021	8.7857	1.0	23.0	2.0	2.0	4.0	2.0	2022-10-06 16:13:03	2022-10-06 16:18:32	100	328	1	-1.0	0.0	51.0	31.0	35.0	45.0	61.0	15.0	21.0	49.0	66.0	35.0	45.0	8.0	54.0	63.0	27.0	36.0	31.0	56.0	20.0	79.0	0.0	0.0	36.0	0.0	53.0	-1.0	-1.0
60554.0	2022-10-06 18:32:40	2022-10-06 19:46:57	17.0	9	2.0	4.0	Thursday	50.7996	8.7669	1.0	23.0	2.0	2.0	4.0	2.0	2022-10-06 19:42:26	2022-10-06 19:46:53	100	267	1	-1.0	24.0	67.0	0.0	69.0	40.0	76.0	0.0	93.0	0.0	71.0	50.0	74.0	0.0	77.0	13.0	65.0	11.0	60.0	81.0	81.0	75.0	0.0	0.0	0.0	0.0	81.0	-1.0	-1.0
60554.0	2022-10-06 21:01:50	2022-10-06 21:28:04	17.0	10	2.0	5.0	Thursday	50.7996	8.7669	1.0	23.0	2.0	2.0	4.0	2.0	2022-10-06 21:25:18	2022-10-06 21:28:01	100	163	1	-1.0	0.0	65.0	21.0	51.0	39.0	62.0	0.0	70.0	22.0	66.0	54.0	63.0	29.0	72.0	44.0	59.0	7.0	50.0	66.0	68.0	67.0	14.0	0.0	0.0	0.0	50.0	-1.0	-1.0
60554.0	2022-10-07 09:52:25	2022-10-07 10:25:35	17.0	11	3.0	1.0	Friday	50.7996	8.7669	1.0	23.0	2.0	2.0	4.0	2.0	2022-10-07 10:20:07	2022-10-07 10:25:31	100	323	1	-1.0	0.0	36.0	36.0	58.0	22.0	44.0	0.0	44.0	31.0	55.0	26.0	24.0	8.0	57.0	47.0	38.0	58.0	46.0	52.0	25.0	75.0	67.0	19.0	25.0	0.0	49.0	9.3	54.0
60554.0	2022-10-07 12:04:10	2022-10-07 12:28:58	17.0	12	3.0	2.0	Friday	50.7996	8.7669	1.0	23.0	2.0	2.0	4.0	2.0	2022-10-07 12:26:02	2022-10-07 12:28:55	100	173	1	-1.0	3.0	60.0	31.0	51.0	51.0	61.0	1.0	58.0	58.0	44.0	54.0	46.0	33.0	36.0	34.0	41.0	56.0	57.0	74.0	36.0	74.0	8.0	1.0	0.0	3.0	49.0	-1.0	-1.0
60554.0	2022-10-07 15:07:48	2022-10-07 16:03:20	17.0	13	3.0	3.0	Friday	50.8021	8.7857	1.0	23.0	2.0	2.0	4.0	2.0	2022-10-07 15:55:56	2022-10-07 16:03:13	100	437	1	-1.0	39.0	59.0	0.0	26.0	42.0	35.0	2.0	59.0	23.0	33.0	21.0	47.0	0.0	45.0	34.0	49.0	38.0	26.0	78.0	52.0	70.0	0.0	0.0	0.0	0.0	25.0	-1.0	-1.0
60554.0	2022-10-07 18:37:37	2022-10-07 19:46:28	17.0	14	3.0	4.0	Friday	50.7996	8.7669	1.0	23.0	2.0	2.0	4.0	2.0	2022-10-07 19:04:24	2022-10-07 19:46:25	100	2521	1	-1.0	0.0	54.0	19.0	58.0	53.0	64.0	0.0	23.0	2.0	57.0	5.0	52.0	0.0	46.0	24.0	44.0	62.0	48.0	85.0	57.0	72.0	58.0	0.0	0.0	0.0	33.0	-1.0	-1.0
60554.0	2022-10-07 20:40:04	2022-10-07 21:08:53	17.0	15	3.0	5.0	Friday	50.7996	8.7669	1.0	23.0	2.0	2.0	4.0	2.0	2022-10-07 21:05:29	2022-10-07 21:08:50	100	200	1	-1.0	0.0	71.0	34.0	60.0	59.0	61.0	0.0	62.0	8.0	75.0	52.0	23.0	0.0	36.0	54.0	57.0	51.0	50.0	65.0	59.0	80.0	0.0	0.0	48.0	0.0	48.0	-1.0	-1.0
60554.0	2022-10-08 08:45:14	2022-10-08 09:29:36	17.0	16	4.0	1.0	Saturday	50.7996	8.7669	1.0	23.0	2.0	2.0	4.0	2.0	2022-10-08 09:25:13	2022-10-08 09:29:33	100	260	1	-1.0	0.0	51.0	22.0	17.0	40.0	48.0	30.0	50.0	32.0	54.0	63.0	38.0	56.0	63.0	21.0	28.0	50.0	26.0	60.0	34.0	72.0	0.0	0.0	0.0	0.0	48.0	8.9	25.0
60554.0	2022-10-08 12:49:53	2022-10-08 13:34:08	17.0	17	4.0	2.0	Saturday	50.8021	8.7857	1.0	23.0	2.0	2.0	4.0	2.0	2022-10-08 13:24:58	2022-10-08 13:34:02	100	544	1	-1.0	1.0	74.0	56.0	59.0	61.0	54.0	57.0	56.0	37.0	41.0	32.0	60.0	0.0	61.0	35.0	64.0	48.0	56.0	62.0	67.0	70.0	0.0	9.0	0.0	0.0	35.0	-1.0	-1.0
60554.0	2022-10-08 15:38:09	2022-10-08 15:59:37	17.0	18	4.0	3.0	Saturday	50.1039	8671	1.0	23.0	2.0	2.0	4.0	2.0	2022-10-08 15:53:47	2022-10-08 15:59:29	100	342	1	-1.0	35.0	58.0	57.0	53.0	65.0	56.0	24.0	55.0	28.0	61.0	58.0	36.0	54.0	58.0	60.0	40.0	58.0	60.0	70.0	77.0	75.0	76.0	43.0	18.0	74.0	45.0	-1.0	-1.0
60554.0	2022-10-08 18:17:05	2022-10-08 19:45:12	17.0	19	4.0	4.0	Saturday	49.1231	8.6011	1.0	23.0	2.0	2.0	4.0	2.0	2022-10-08 19:40:25	2022-10-08 19:45:09	100	284	1	-1.0	0.0	69.0	13.0	18.0	66.0	46.0	0.0	75.0	23.0	54.0	21.0	57.0	23.0	71.0	21.0	67.0	30.0	43.0	67.0	58.0	72.0	1.0	0.0	23.0	0.0	18.0	-1.0	-1.0
60554.0	2022-10-08 20:32:59	2022-10-08 21:44:56	17.0	20	4.0	5.0	Saturday	49.1231	8.6011	1.0	23.0	2.0	2.0	4.0	2.0	2022-10-08 21:38:30	2022-10-08 21:44:54	100	383	1	-1.0	1.0	61.0	17.0	51.0	57.0	73.0	0.0	98.0	40.0	66.0	1.0	67.0	0.0	52.0	52.0	48.0	24.0	47.0	70.0	68.0	77.0	17.0	11.0	0.0	0.0	46.0	-1.0	-1.0
60554.0	2022-10-09 09:04:59	2022-10-09 09:58:22	17.0	21	5.0	1.0	Sunday	49.1231	8.6011	1.0	23.0	2.0	2.0	4.0	2.0	2022-10-09 09:54:00	2022-10-09 09:58:19	100	258	1	-1.0	35.0	55.0	41.0	54.0	38.0	59.0	16.0	60.0	19.0	55.0	19.0	39.0	0.0	32.0	57.0	26.0	24.0	54.0	70.0	20.0	78.0	0.0	0.0	0.0	0.0	49.0	8.5	61.0
60554.0	2022-10-09 12:56:35	2022-10-09 13:54:13	17.0	22	5.0	2.0	Sunday	49.1412	9.2152	1.0	23.0	2.0	2.0	4.0	2.0	2022-10-09 13:52:09	2022-10-09 13:54:10	100	121	1	-1.0	0.0	29.0	74.0	65.0	69.0	69.0	0.0	80.0	50.0	65.0	35.0	71.0	0.0	46.0	29.0	75.0	64.0	34.0	77.0	36.0	76.0	0.0	0.0	10.0	0.0	30.0	-1.0	-1.0
60554.0	2022-10-09 14:17:35	2022-10-09 16:09:46	17.0	23	5.0	3.0	Sunday	49.0078	8.4001	1.0	23.0	2.0	2.0	4.0	2.0	2022-10-09 16:06:47	2022-10-09 16:09:43	100	175	1	-1.0	51.0	36.0	50.0	54.0	59.0	67.0	100.0	57.0	39.0	65.0	57.0	42.0	1.0	62.0	18.0	19.0	67.0	50.0	60.0	41.0	78.0	37.0	27.0	12.0	29.0	42.0	-1.0	-1.0
60554.0	2022-10-09 18:09:29	2022-10-09 18:47:49	17.0	24	5.0	4.0	Sunday	49.1231	8.6011	1.0	23.0	2.0	2.0	4.0	2.0	2022-10-09 18:44:55	2022-10-09 18:47:47	100	172	1	-1.0	49.0	38.0	36.0	75.0	56.0	61.0	82.0	79.0	33.0	71.0	52.0	53.0	0.0	70.0	13.0	47.0	59.0	36.0	66.0	39.0	75.0	20.0	0.0	0.0	0.0	49.0	-1.0	-1.0
60554.0	2022-10-09 20:47:52	2022-10-09 21:54:32	17.0	25	5.0	5.0	Sunday	49.1231	8.6011	1.0	23.0	2.0	2.0	4.0	2.0	2022-10-09 21:44:05	2022-10-09 21:54:27	100	622	1	-1.0	0.0	38.0	26.0	49.0	65.0	57.0	0.0	83.0	64.0	67.0	39.0	74.0	0.0	73.0	58.0	40.0	36.0	40.0	71.0	54.0	73.0	22.0	0.0	8.0	2.0	50.0	-1.0	-1.0
60554.0	2022-10-10 09:07:11	2022-10-10 09:10:40	17.0	26	6.0	1.0	Monday	49.1231	8.6011	1.0	23.0	2.0	2.0	4.0	2.0	2022-10-10 09:08:02	2022-10-10 09:10:36	100	153	1	-1.0	49.0	63.0	27.0	68.0	32.0	66.0	51.0	42.0	34.0	58.0	58.0	38.0	1.0	49.0	58.0	58.0	35.0	50.0	76.0	34.0	70.0	13.0	14.0	11.0	10.0	46.0	7.2	68.0
60554.0	2022-10-10 11:29:50	2022-10-10 12:31:41	17.0	27	6.0	2.0	Monday	49.1231	8.6011	1.0	23.0	2.0	2.0	4.0	2.0	2022-10-10 12:20:09	2022-10-10 12:31:38	100	689	1	-1.0	50.0	51.0	52.0	65.0	34.0	58.0	0.0	23.0	14.0	59.0	24.0	54.0	2.0	59.0	57.0	62.0	38.0	45.0	71.0	57.0	70.0	16.0	2.0	41.0	0.0	44.0	-1.0	-1.0
60554.0	2022-10-10 15:58:51	2022-10-10 16:05:07	17.0	28	6.0	3.0	Monday	49.1231	8.6011	1.0	23.0	2.0	2.0	4.0	2.0	2022-10-10 15:59:03	2022-10-10 16:05:03	100	359	1	-1.0	48.0	39.0	52.0	54.0	49.0	62.0	2.0	18.0	32.0	43.0	63.0	43.0	1.0	69.0	58.0	42.0	66.0	45.0	35.0	9.0	63.0	56.0	1.0	39.0	1.0	44.0	-1.0	-1.0
60554.0	2022-10-10 18:39:44	2022-10-10 20:06:42	17.0	29	6.0	4.0	Monday	49.1231	8.6011	1.0	23.0	2.0	2.0	4.0	2.0	2022-10-10 19:47:36	2022-10-10 20:06:39	100	1143	1	-1.0	50.0	56.0	48.0	50.0	43.0	59.0	28.0	33.0	29.0	61.0	57.0	60.0	0.0	73.0	32.0	62.0	32.0	46.0	27.0	46.0	76.0	0.0	0.0	2.0	0.0	49.0	-1.0	-1.0
60554.0	2022-10-10 21:55:47	2022-10-10 23:55:47	17.0	30	6.0	5.0	-1.0	-1.0	-1.0	1.0	23.0	2.0	2.0	4.0	2.0	-1	-1	-1	-1	-1	-1.0	-1.0	-1.0	-1.0	-1.0	-1.0	-1.0	-1.0	-1.0	-1.0	-1.0	-1.0	-1.0	-1.0	-1.0	-1.0	-1.0	-1.0	-1.0	-1.0	-1.0	-1.0	-1.0	-1.0	-1.0	-1.0	-1.0	-1.0	-1.0
60554.0	2022-10-11 08:46:22	2022-10-11 10:06:17	17.0	31	7.0	1.0	Tuesday	49.1231	8.6011	1.0	23.0	2.0	2.0	4.0	2.0	2022-10-11 09:56:16	2022-10-11 10:06:14	100	597	1	-1.0	52.0	58.0	44.0	55.0	49.0	50.0	0.0	59.0	32.0	55.0	50.0	51.0	0.0	52.0	54.0	54.0	53.0	50.0	72.0	69.0	76.0	13.0	0.0	16.0	0.0	48.0	10.2	61.0
60554.0	2022-10-11 12:26:58	2022-10-11 12:49:31	17.0	32	7.0	2.0	Tuesday	49.1231	8.6011	1.0	23.0	2.0	2.0	4.0	2.0	2022-10-11 12:47:20	2022-10-11 12:49:28	100	128	1	-1.0	49.0	46.0	51.0	41.0	58.0	37.0	0.0	48.0	0.0	27.0	47.0	50.0	29.0	46.0	48.0	56.0	48.0	43.0	72.0	15.0	72.0	0.0	0.0	20.0	0.0	52.0	-1.0	-1.0
60554.0	2022-10-11 14:37:09	2022-10-11 15:13:04	17.0	33	7.0	3.0	Tuesday	49.1231	8.6011	1.0	23.0	2.0	2.0	4.0	2.0	2022-10-11 15:10:43	2022-10-11 15:13:01	100	138	1	-1.0	48.0	70.0	45.0	38.0	50.0	51.0	0.0	72.0	20.0	50.0	48.0	50.0	0.0	50.0	59.0	45.0	52.0	50.0	75.0	55.0	76.0	0.0	0.0	15.0	0.0	45.0	-1.0	-1.0
60554.0	2022-10-11 18:26:46	2022-10-11 19:35:30	17.0	34	7.0	4.0	Tuesday	51.2993	9491	1.0	23.0	2.0	2.0	4.0	2.0	2022-10-11 19:33:06	2022-10-11 19:35:27	100	140	1	-1.0	51.0	38.0	24.0	26.0	34.0	43.0	0.0	21.0	49.0	34.0	64.0	41.0	0.0	64.0	32.0	51.0	36.0	45.0	63.0	67.0	69.0	10.0	0.0	11.0	0.0	47.0	-1.0	-1.0
60554.0	2022-10-11 20:33:06	2022-10-11 20:59:57	17.0	35	7.0	5.0	Tuesday	51.2993	9491	1.0	23.0	2.0	2.0	4.0	2.0	2022-10-11 20:56:09	2022-10-11 20:59:54	100	224	1	-1.0	51.0	46.0	23.0	57.0	50.0	61.0	0.0	68.0	41.0	50.0	30.0	41.0	0.0	58.0	31.0	57.0	28.0	49.0	68.0	23.0	73.0	7.0	0.0	0.0	0.0	50.0	-1.0	-1.0
60554.0	2022-10-12 08:00:53	2022-10-12 09:24:55	17.0	36	8.0	1.0	Wednesday	50.7996	8.7669	1.0	23.0	2.0	2.0	4.0	2.0	2022-10-12 09:20:42	2022-10-12 09:24:52	100	250	1	-1.0	52.0	65.0	38.0	65.0	50.0	65.0	1.0	63.0	33.0	58.0	63.0	24.0	18.0	49.0	49.0	24.0	70.0	52.0	50.0	10.0	72.0	0.0	0.0	22.0	0.0	48.0	7.2	60.0
60554.0	2022-10-12 12:28:31	2022-10-12 14:13:03	17.0	37	8.0	2.0	Wednesday	50.7996	8.7669	1.0	23.0	2.0	2.0	4.0	2.0	2022-10-12 14:09:47	2022-10-12 14:13:00	100	193	1	-1.0	50.0	31.0	30.0	55.0	56.0	57.0	2.0	35.0	40.0	58.0	43.0	46.0	0.0	56.0	25.0	46.0	27.0	59.0	65.0	55.0	70.0	8.0	1.0	22.0	0.0	50.0	-1.0	-1.0
60554.0	2022-10-12 14:09:26	2022-10-12 14:09:26	17.0	38	8.0	3.0	-1	-1.0	-1.0	1.0	23.0	2.0	2.0	4.0	2.0	-1	-1	-1	-1	-1	-1.0	-1.0	-1.0	-1.0	-1.0	-1.0	-1.0	-1.0	-1.0	-1.0	-1.0	-1.0	-1.0	-1.0	-1.0	-1.0	-1.0	-1.0	-1.0	-1.0	-1.0	-1.0	-1.0	-1.0	-1.0	-1.0	-1.0	-1.0	-1.0
60554.0	2022-10-12 17:53:04	2022-10-12 17:55:21	17.0	39	8.0	4.0	Wednesday	50.7996	8.7669	1.0	23.0	2.0	2.0	4.0	2.0	2022-10-12 17:53:09	2022-10-12 17:55:17	100	127	1	-1.0	45.0	43.0	40.0	39.0	59.0	67.0	0.0	42.0	0.0	70.0	48.0	40.0	0.0	32.0	46.0	42.0	62.0	63.0	52.0	32.0	64.0	52.0	62.0	16.0	14.0	48.0	-1.0	-1.0
60554.0	2022-10-12 21:21:38	2022-10-12 21:58:39	17.0	40	8.0	5.0	Wednesday	50.7996	8.7669	1.0	23.0	2.0	2.0	4.0	2.0	2022-10-12 21:56:16	2022-10-12 21:58:36	100	140	1	-1.0	26.0	55.0	40.0	50.0	44.0	46.0	0.0	56.0	41.0	53.0	61.0	56.0	0.0	36.0	39.0	54.0	38.0	58.0	58.0	62.0	62.0	6.0	7.0	0.0	0.0	46.0	-1.0	-1.0
60554.0	2022-10-13 09:50:45	2022-10-13 11:01:11	17.0	41	9.0	1.0	Thursday	50.7996	8.7669	1.0	23.0	2.0	2.0	4.0	2.0	2022-10-13 10:52:26	2022-10-13 11:01:08	100	521	1	-1.0	50.0	46.0	21.0	67.0	34.0	63.0	0.0	61.0	0.0	69.0	35.0	63.0	0.0	73.0	36.0	70.0	34.0	38.0	65.0	52.0	75.0	0.0	0.0	27.0	0.0	49.0	8.4	53.0
60554.0	2022-10-13 12:19:08	2022-10-13 14:19:08	17.0	42	9.0	2.0	-1.0	-1.0	-1.0	1.0	23.0	2.0	2.0	4.0	2.0	-1	-1	-1	-1	-1	-1.0	-1.0	-1.0	-1.0	-1.0	-1.0	-1.0	-1.0	-1.0	-1.0	-1.0	-1.0	-1.0	-1.0	-1.0	-1.0	-1.0	-1.0	-1.0	-1.0	-1.0	-1.0	-1.0	-1.0	-1.0	-1.0	-1.0	-1.0	-1.0
60554.0	2022-10-13 15:57:36	2022-10-13 17:02:28	17.0	43	9.0	3.0	Thursday	50.7996	8.7669	1.0	23.0	2.0	2.0	4.0	2.0	2022-10-13 16:55:30	2022-10-13 17:02:24	100	413	1	-1.0	44.0	60.0	59.0	55.0	34.0	57.0	0.0	80.0	32.0	72.0	38.0	57.0	27.0	61.0	39.0	55.0	49.0	50.0	55.0	32.0	66.0	0.0	0.0	0.0	0.0	48.0	-1.0	-1.0
60554.0	2022-10-13 18:10:48	2022-10-13 18:57:50	17.0	44	9.0	4.0	Thursday	50.7996	8.7669	1.0	23.0	2.0	2.0	4.0	2.0	2022-10-13 18:52:18	2022-10-13 18:57:48	100	329	1	-1.0	49.0	58.0	28.0	61.0	50.0	68.0	73.0	71.0	50.0	50.0	50.0	36.0	0.0	62.0	39.0	66.0	63.0	72.0	68.0	68.0	70.0	0.0	0.0	0.0	0.0	51.0	-1.0	-1.0
60554.0	2022-10-13 21:12:47	2022-10-13 21:18:13	17.0	45	9.0	5.0	Thursday	50.7996	8.7669	1.0	23.0	2.0	2.0	4.0	2.0	2022-10-13 21:13:01	2022-10-13 21:18:06	100	304	1	-1.0	62.0	57.0	56.0	47.0	17.0	59.0	0.0	100.0	60.0	59.0	43.0	50.0	0.0	57.0	52.0	45.0	49.0	61.0	65.0	50.0	72.0	8.0	0.0	0.0	0.0	46.0	-1.0	-1.0
60554.0	2022-10-14 09:58:57	2022-10-14 10:24:25	17.0	46	10.0	1.0	Friday	50.7996	8.7669	1.0	23.0	2.0	2.0	4.0	2.0	2022-10-14 10:21:19	2022-10-14 10:24:22	100	183	1	-1.0	26.0	57.0	32.0	53.0	47.0	56.0	27.0	67.0	61.0	51.0	60.0	69.0	19.0	51.0	45.0	71.0	52.0	52.0	61.0	66.0	74.0	0.0	7.0	13.0	0.0	50.0	6.2	59.0
60554.0	2022-10-14 12:59:33	2022-10-14 13:52:17	17.0	47	10.0	2.0	Friday	50939	6.9644	1.0	23.0	2.0	2.0	4.0	2.0	2022-10-14 13:50:08	2022-10-14 13:52:14	100	125	1	-1.0	0.0	48.0	50.0	51.0	48.0	57.0	0.0	50.0	0.0	56.0	45.0	63.0	0.0	49.0	31.0	56.0	57.0	56.0	69.0	54.0	70.0	0.0	0.0	0.0	0.0	47.0	-1.0	-1.0
60554.0	2022-10-14 14:57:16	2022-10-14 16:03:01	17.0	48	10.0	3.0	Friday	50939	6.9644	1.0	23.0	2.0	2.0	4.0	2.0	2022-10-14 15:59:12	2022-10-14 16:01:38	100	145	1	-1.0	52.0	76.0	39.0	58.0	62.0	59.0	0.0	84.0	30.0	65.0	58.0	66.0	0.0	61.0	19.0	43.0	57.0	60.0	60.0	38.0	75.0	5.0	4.0	0.0	0.0	46.0	-1.0	-1.0
60554.0	2022-10-14 18:49:49	2022-10-14 19:17:37	17.0	49	10.0	4.0	Friday	50.7996	8.7669	1.0	23.0	2.0	2.0	4.0	2.0	2022-10-14 19:14:20	2022-10-14 19:17:33	100	192	1	-1.0	25.0	60.0	19.0	67.0	16.0	63.0	0.0	100.0	0.0	69.0	18.0	58.0	0.0	55.0	29.0	63.0	14.0	52.0	74.0	60.0	74.0	0.0	0.0	0.0	0.0	52.0	-1.0	-1.0
60554.0	2022-10-14 21:24:25	2022-10-14 23:24:25	17.0	50	10.0	5.0	-1.0	50.0957	8.7046	1.0	23.0	2.0	2.0	4.0	2.0	2022-10-15 01:46:37	2022-10-15 01:49:50	100	192	1	-1.0	50.0	23.0	0.0	55.0	56.0	99.0	0.0	57.0	0.0	63.0	61.0	20.0	22.0	46.0	63.0	56.0	26.0	33.0	82.0	71.0	100.0	0.0	1.0	1.0	0.0	0.0	-1.0	-1.0
60554.0	2022-10-15 09:04:39	2022-10-15 10:12:51	17.0	51	11.0	1.0	Saturday	50.7996	8.7669	1.0	23.0	2.0	2.0	4.0	2.0	2022-10-15 10:08:50	2022-10-15 10:12:48	100	238	1	-1.0	39.0	53.0	23.0	64.0	48.0	61.0	33.0	69.0	17.0	60.0	27.0	54.0	0.0	57.0	22.0	47.0	60.0	47.0	71.0	65.0	70.0	0.0	0.0	0.0	0.0	53.0	4.0	70.0
60554.0	2022-10-15 12:09:28	2022-10-15 13:52:21	17.0	52	11.0	2.0	-1	-1.0	-1.0	1.0	23.0	2.0	2.0	4.0	2.0	-1	-1	-1	-1	-1	-1.0	-1.0	-1.0	-1.0	-1.0	-1.0	-1.0	-1.0	-1.0	-1.0	-1.0	-1.0	-1.0	-1.0	-1.0	-1.0	-1.0	-1.0	-1.0	-1.0	-1.0	-1.0	-1.0	-1.0	-1.0	-1.0	-1.0	-1.0	-1.0
60554.0	2022-10-15 14:22:55	2022-10-15 15:12:43	17.0	53	11.0	3.0	Saturday	50.7996	8.7669	1.0	23.0	2.0	2.0	4.0	2.0	2022-10-15 15:10:54	2022-10-15 15:12:40	100	106	1	-1.0	41.0	48.0	32.0	57.0	59.0	59.0	6.0	35.0	57.0	68.0	26.0	78.0	66.0	41.0	44.0	69.0	75.0	54.0	71.0	72.0	74.0	7.0	10.0	23.0	0.0	47.0	-1.0	-1.0
60554.0	2022-10-15 18:27:16	2022-10-15 18:30:45	17.0	54	11.0	4.0	Saturday	50005	8.2693	1.0	23.0	2.0	2.0	4.0	2.0	2022-10-15 18:27:49	2022-10-15 18:30:43	100	173	1	-1.0	68.0	50.0	51.0	45.0	58.0	56.0	59.0	28.0	38.0	43.0	58.0	38.0	56.0	40.0	52.0	58.0	60.0	61.0	31.0	26.0	60.0	64.0	7.0	69.0	0.0	50.0	-1.0	-1.0
60554.0	2022-10-15 21:45:10	2022-10-15 23:34:55	17.0	55	11.0	5.0	Saturday	50.8261	9.0078	1.0	23.0	2.0	2.0	4.0	2.0	2022-10-15 23:29:56	2022-10-15 23:34:52	100	296	1	-1.0	22.0	70.0	22.0	59.0	47.0	61.0	0.0	58.0	40.0	71.0	28.0	64.0	21.0	17.0	44.0	22.0	65.0	47.0	68.0	66.0	77.0	1.0	0.0	3.0	0.0	0.0	-1.0	-1.0
60554.0	2022-10-16 09:26:51	2022-10-16 11:24:06	17.0	56	12.0	1.0	Sunday	50.7996	8.7669	1.0	23.0	2.0	2.0	4.0	2.0	2022-10-16 11:20:43	2022-10-16 11:24:03	100	200	1	-1.0	55.0	56.0	57.0	55.0	43.0	58.0	0.0	56.0	9.0	60.0	58.0	42.0	0.0	71.0	53.0	56.0	58.0	55.0	55.0	44.0	66.0	0.0	0.0	0.0	0.0	44.0	5.5	39.0
60554.0	2022-10-16 12:46:13	2022-10-16 13:14:27	17.0	57	12.0	2.0	Sunday	50.8261	9.0078	1.0	23.0	2.0	2.0	4.0	2.0	2022-10-16 13:11:43	2022-10-16 13:14:23	100	160	1	-1.0	54.0	68.0	35.0	38.0	66.0	68.0	39.0	91.0	58.0	63.0	35.0	60.0	63.0	64.0	59.0	36.0	60.0	68.0	69.0	70.0	57.0	1.0	0.0	8.0	0.0	45.0	-1.0	-1.0
60554.0	2022-10-16 15:38:13	2022-10-16 16:55:03	17.0	58	12.0	3.0	Sunday	50005	8.2693	1.0	23.0	2.0	2.0	4.0	2.0	2022-10-16 16:53:16	2022-10-16 16:55:01	100	104	1	-1.0	28.0	34.0	24.0	32.0	68.0	54.0	0.0	62.0	41.0	59.0	49.0	65.0	0.0	45.0	54.0	68.0	69.0	54.0	69.0	22.0	65.0	0.0	0.0	0.0	0.0	48.0	-1.0	-1.0
60554.0	2022-10-16 17:53:22	2022-10-16 19:53:22	17.0	59	12.0	4.0	-1.0	-1.0	-1.0	1.0	23.0	2.0	2.0	4.0	2.0	-1	-1	-1	-1	-1	-1.0	-1.0	-1.0	-1.0	-1.0	-1.0	-1.0	-1.0	-1.0	-1.0	-1.0	-1.0	-1.0	-1.0	-1.0	-1.0	-1.0	-1.0	-1.0	-1.0	-1.0	-1.0	-1.0	-1.0	-1.0	-1.0	-1.0	-1.0	-1.0
60554.0	2022-10-16 20:13:06	2022-10-16 20:16:57	17.0	60	12.0	5.0	Sunday	50005	8.2693	1.0	23.0	2.0	2.0	4.0	2.0	2022-10-16 20:13:25	2022-10-16 20:16:51	100	206	1	-1.0	50.0	31.0	52.0	68.0	43.0	72.0	1.0	100.0	14.0	64.0	31.0	35.0	0.0	73.0	39.0	57.0	65.0	44.0	63.0	60.0	72.0	0.0	0.0	60.0	0.0	61.0	-1.0	-1.0
60554.0	2022-10-17 08:38:22	2022-10-17 10:38:22	17.0	61	13.0	1.0	-1.0	-1.0	-1.0	1.0	23.0	2.0	2.0	4.0	2.0	-1	-1	-1	-1	-1	-1.0	-1.0	-1.0	-1.0	-1.0	-1.0	-1.0	-1.0	-1.0	-1.0	-1.0	-1.0	-1.0	-1.0	-1.0	-1.0	-1.0	-1.0	-1.0	-1.0	-1.0	-1.0	-1.0	-1.0	-1.0	-1.0	-1.0	-1.0	-1.0
60554.0	2022-10-17 11:45:14	2022-10-17 13:01:51	17.0	62	13.0	2.0	Monday	50.1169	8.6837	1.0	23.0	2.0	2.0	4.0	2.0	2022-10-17 12:55:27	2022-10-17 13:01:47	100	380	1	-1.0	78.0	63.0	64.0	58.0	64.0	68.0	54.0	64.0	60.0	63.0	64.0	58.0	62.0	62.0	79.0	13.0	98.0	59.0	36.0	76.0	74.0	81.0	72.0	70.0	75.0	55.0	-1.0	-1.0
60554.0	2022-10-17 15:26:39	2022-10-17 16:21:52	17.0	63	13.0	3.0	Monday	50.7996	8.7669	1.0	23.0	2.0	2.0	4.0	2.0	2022-10-17 16:19:45	2022-10-17 16:21:50	100	124	1	-1.0	15.0	20.0	17.0	88.0	57.0	14.0	9.0	89.0	25.0	42.0	38.0	18.0	6.0	22.0	64.0	20.0	89.0	19.0	32.0	32.0	58.0	59.0	0.0	56.0	9.0	23.0	-1.0	-1.0
[truncated: 10,542 more rows]
